# Supplementary material for: CRISPR-Cas9 Knockout Screens Identify DNA Damage Response Pathways and BTK as Essential for Cisplatin Response in Diffuse Large B-Cell Lymphoma
Source: Cancers (Basel). 2024 Jul 2;16(13):2437. doi: 10.3390/cancers16132437 (PMC11240649; doi:10.3390/cancers16132437)
Supplement: Supplementary file 1 [file cancers-16-02437-s001.zip]

Archive with 5 entries (5 files):
- Supplementary figure captions.pdf
- Supplementary figures 30062024.pdf
- Supplementary File S1. Original Western blot gels.pdf
- Supplementary materials and methods.pdf
- Supplementary tables.xlsx
