# Supplementary material for: CRISPR-Cas9 Knockout Screens Identify DNA Damage Response Pathways and BTK as Essential for Cisplatin Response in Diffuse Large B-Cell Lymphoma
Source: Cancers (Basel). 2024 Jul 2;16(13):2437. doi: 10.3390/cancers16132437 (PMC11240649; doi:10.3390/cancers16132437)
Supplement: Supplementary file 1 [file cancers-16-02437-s001.zip › Supplementary tables.xlsx]

## Sheet: S1) Cell line characteristics
Cell line	Stripped cell line name	Sex	Cellosaurus ID	Depmap ID	Culture condition	Subtypes			Mutations	Seeding concentration in 96 well plates	Nucleofection conditions per 20µL rxn
						Cell-of-origin	BAGS	Lymphgen	CRISPR candidate genes		Cells	RNP amount	Resuspension	Buffer	Program
HBL-1	HBL1	Male	CVCL_4213	-	RPMI1640, 10% FBS, 1% pen.-strep.	ABC	Centrocyte	MCD	WT	0,30 x 10E6 / mL	0,6 x 10E6	1X	OPTIMEM	OPTIMEM	CM125
OCI-LY7	OCILY7	Male	CVCL_1881	ACH-001617	RPMI1640, 10% FBS, 1% pen.-strep.	GCB	Centroblast	Other	WT	0,45 x 10E6 / mL	0,6 x 10E6	2X	PBS	Buffer SG	CM130
RIVA	RIVA	Female	CVCL_1885	ACH-000398	RPMI1640, 10% FBS, 1% pen.-strep.	ABC	Centrocyte	BN2	WT	0,25 x 10E6 / mL	0,6 x 10E6	1X	PBS	Buffer SG	CM125
SU-DHL-5	SUDHL5	Female	CVCL_1735	ACH-000660	RPMI1640, 20% FBS, 1% pen.-strep.	GCB	Centrocyte	ST2	WT	0,25 x 10E6 / mL	0,6 x 10E6	1X	OPTIMEM	OPTIMEM	CM125

## Sheet: S2) sgRNAs and primers
TARGET	sgRNA name	Guide sequence (5’ -> 3’)		Primer name	Primer sequence (5’ -> 3’)	Amplicon
XPA	XPA_gRNA_1	GCCCCAAAGATAATTGACAC		XPA_fw_Primer_1	TGAACAAGGTAACATACAGGCTTA	844 bp
	XPA_gRNA_2	TACCTGCAGTTATCACAAGT		XPA_rev_Primer_1	AAAGCAGAGCAACCACCTACA
	XPA_gRNA_3	TATGTAATATGCGAAGAATG		XPA_fw_Primer_2	TGTACATGGCTGGGATTCAGAAAT	566 bp
				XPA_rev_Primer_2	GAACCATCGGCATCCTTCCTA
ERCC6	ERCC6_gRNA_1	TGCCTCCCAGCTCGTTGACG		ERCC6_fw_Primer_1	AGGATTTTGGTGGCTGGCTT	952 bp
	ERCC6_gRNA_2	TGATGCGCACCCCACAGCAG		ERCC6_rev_Primer_1	TGCATGCAACTGGCTTTCAC
	ERCC6_gRNA_3	ACTGATTACGAGATACAATG		ERCC6_fw_Primer_2	AGCACTCACTGGGAATGTGT	676 bp
				ERCC6_rev_Primer_2	AGGTTGACACCTAAGCCGC
BTK	BTK_gRNA_1	AGGCGCTTCTTGAAGTTTAG		BTK_fw_Primer_1	AAGAAGCTATGGCCGCAGTG	874 bp
	BTK_gRNA_2	TATGAGTATGACTTTGAACG		BTK_rev_Primer_1	GGAAACTTGACCGTGTTCCAC
	BTK_gRNA_3	AATGACGTATCACCCCTTGA		BTK_fw_Primer_2	AAGCGTGGAACTTGGCAGTA	950 bp
				BTK_rev_Primer_2	CCCCATATCCATGCCCTCAC

## Sheet: S3) Western blot products
Antibodies used in Western blot
Gene/target	Product Name	Concentration	Amino Acid Target	Supplier &
				Cat.No.
ERCC6	ERCC6	1:2000		Proteintech
				24291-1-AP
XPA	XPA (D9U5U)	1:1000	Arg158	Cell signalin
				Cat.No. 8547
BTK	Btk (D3H5)	1:2000	Asp195	Cell signalin
				Cat.No. 14607
β-actin	Anti-beta Actin antibody	1:10.000		Abcam
				Cat.No. Ab8227
Vinculin	Monoclonal Anti-Vinculin antibody produced in mouse	1:15.000		Sigma-Aldrich
				Cat.No.V9131
Secondary antibody	Goat Anti-Rabbit IgG H&L (HRP)	1:10.000		Abcam
Goat anti-rabbit				Cat.No. Ab6721
Secondary antibody	Rabbit Anti-Mouse IgG H&L (HRP)	1:10.000		Abcam
Rabbit anti-mouse				Cat.No. Ab6728
Products Used For Western Blot
Product	Product Name			Supplier &
				Cat.No.
RIPA buffer	PierceTM Protease Inhibitor Mini Tablets &			Thermo-Scientific
	Pierce® RIPA Buffer			Cat.No. 88665 & 89901
BCA Assay	PierceTM Rapid Gold BCA Protein Assay Kit			Thermo-scientific
				Cat.No. A53225
Laemmli	4x Laemmli Sample Buffer			Bio-Rad
				Cat.No. 161-0747
Ladder	Precision Plus Protein Dual Color Standards			Bio-Rad
				Cat.No. 1610374
SDS-PAGE Gel	Mini-Protean TGX pre-cast gel			Bio-Rad
				Cat.No. 4561094
Membrane	Trans-Blot Turbo Mini 0.2 µm PVDF Transfer Pack			Bio-Rad
				Cat.No. 1704156
StrepTactin	StrepTactin-HRP Conjugate			Bio-Rad
				Cat.No. 161-0380
SDS Running Buffer	10x Tris/Glycine/SDS Electrophoresis Buffer			Bio-Rad
				Cat.No. 1610772EDU
Washing Buffer	Pierce™ Concentrated Buffer Stocks 20X			Thermo-scientific
				Cat.No. 28352
ECL Substrate	Clarity™ Western ECL Substrate			Bio-Rad
				Cat.No. 1705060
Stripping Buffer	RestoreTM Western Blot Stripping Buffer			Thermo Scientific
				Cat.No. 21059

## Sheet: S4) Guide_count_data
sgRNA	Gene	Startsample_Rep1	Startsample_Rep2	SalineforCisplatin_Rep1	SalineforCisplatin_Rep2	Cisplatinlow_Rep1	Cisplatinhigh_Rep1	Cisplatinlow_Rep2	Cisplatinhigh_Rep2
A1BG_1	A1BG	1446	1277	1525	1503	1403	1379	1395	1447
A1BG_3	A1BG	868	938	939	1008	1250	864	872	1131
A1BG_2	A1BG	728	586	742	502	723	682	533	969
A1BG_4	A1BG	401	400	403	284	281	411	407	359
A1CF_2	A1CF	601	547	797	659	465	506	784	869
A1CF_4	A1CF	1100	1126	1265	1165	1368	954	1565	1840
A1CF_1	A1CF	1530	1400	1581	1424	1593	1118	1506	1846
A1CF_3	A1CF	1412	1500	1562	1450	1405	1407	1534	1749
A2M_1	A2M	1089	1340	1429	1320	901	1012	958	1605
A2M_3	A2M	1346	1232	1435	1305	1481	1161	1227	1759
A2M_2	A2M	1220	1147	1070	1386	981	984	868	1367
A2M_4	A2M	955	951	1046	990	718	1122	1002	1405
A2ML1_3	A2ML1	543	617	533	524	1144	518	545	592
A2ML1_2	A2ML1	1508	1301	1695	1548	1503	1313	1578	2032
A2ML1_4	A2ML1	639	659	662	748	1065	377	414	696
A2ML1_1	A2ML1	718	604	647	740	675	704	517	684
A3GALT2_3	A3GALT2	1652	1349	1706	1489	2004	1350	1186	1650
A3GALT2_1	A3GALT2	1417	1337	1126	1247	1559	1215	1210	1766
A3GALT2_4	A3GALT2	1272	1133	1437	1251	1062	995	1442	1466
A3GALT2_2	A3GALT2	777	720	558	715	783	837	818	940
A4GALT_1	A4GALT	950	954	1332	1114	1026	784	928	1284
A4GALT_2	A4GALT	1166	970	1092	970	1004	799	1051	1305
A4GALT_4	A4GALT	280	253	307	263	180	152	168	234
A4GALT_3	A4GALT	981	864	1098	922	1033	644	737	908
A4GNT_2	A4GNT	2093	1806	1787	1938	1680	1835	1772	2295
A4GNT_4	A4GNT	198	203	253	174	76	238	185	157
A4GNT_3	A4GNT	1649	1805	2190	2275	1476	1425	1973	2137
A4GNT_1	A4GNT	647	762	1081	767	693	518	678	980
ABAT_4	ABAT	1346	1447	1404	1652	1106	1080	1134	1681
ABAT_2	ABAT	3868	3729	3786	4036	3505	3147	3824	4977
ABAT_3	ABAT	1568	1433	1377	1569	1143	1420	1434	1851
ABAT_1	ABAT	1069	1046	1023	1072	1039	820	904	1350
ABCA1_4	ABCA1	1323	1099	1473	1023	1548	1059	1370	1272
ABCA1_2	ABCA1	419	308	440	303	277	328	273	433
ABCA1_3	ABCA1	1216	960	1170	1305	1041	912	998	1536
ABCA1_1	ABCA1	844	1000	863	948	1124	912	928	1468
ABCA10_3	ABCA10	340	411	345	553	380	308	639	541
ABCA10_1	ABCA10	1211	1210	1082	1342	900	1115	1196	1408
ABCA10_2	ABCA10	1064	914	962	1022	834	935	841	1454
ABCA10_4	ABCA10	63	50	136	73	58	72	33	64
ABCA12_2	ABCA12	766	702	793	712	630	790	489	742
ABCA12_4	ABCA12	1092	990	1294	1170	1068	876	1449	1670
ABCA12_1	ABCA12	1296	1110	1471	1109	1407	1446	761	1626
ABCA12_3	ABCA12	803	682	765	895	938	803	633	680
ABCA13_2	ABCA13	2210	2178	2095	2349	1748	1728	1990	2239
ABCA13_1	ABCA13	1202	1170	1189	1263	991	1055	1256	1409
ABCA13_3	ABCA13	1090	1108	1031	1126	1172	955	1079	1478
ABCA13_4	ABCA13	1190	1163	1106	1280	891	1039	1251	1666
ABCA2_4	ABCA2	1033	1080	1173	1141	852	1050	800	1438
ABCA2_1	ABCA2	1023	850	1038	890	1052	804	960	1235
ABCA2_3	ABCA2	1080	1098	951	1260	980	809	868	1329
ABCA2_2	ABCA2	140	97	205	158	133	130	321	260
ABCA3_3	ABCA3	1281	1151	1469	1399	870	1031	1014	1253
ABCA3_4	ABCA3	929	893	613	994	702	666	734	1003
ABCA3_2	ABCA3	1093	921	829	763	711	1236	949	1324
ABCA3_1	ABCA3	760	689	953	742	814	907	590	905
ABCA4_2	ABCA4	1258	1144	1217	1437	809	923	1343	1715
ABCA4_4	ABCA4	1333	1257	1501	1514	1102	1442	1056	1448
ABCA4_1	ABCA4	1028	1010	1024	934	892	738	989	1429
ABCA4_3	ABCA4	181	196	244	194	355	258	153	178
ABCA5_4	ABCA5	947	871	945	801	817	636	854	1043
ABCA5_2	ABCA5	960	961	926	925	1002	958	740	1293
ABCA5_1	ABCA5	976	831	987	859	481	748	996	856
ABCA5_3	ABCA5	348	239	314	200	185	193	182	364
ABCA6_2	ABCA6	1756	1609	2173	1749	1270	1494	1722	2539
ABCA6_3	ABCA6	1452	1211	1683	1553	1261	1503	1130	1708
ABCA6_4	ABCA6	838	648	867	823	667	639	732	1014
ABCA6_1	ABCA6	1168	1008	1274	1180	1093	701	1271	1209
ABCA7_3	ABCA7	1015	909	921	1033	849	946	745	985
ABCA7_4	ABCA7	529	539	486	561	563	530	763	585
ABCA7_2	ABCA7	1102	1136	1057	1310	1398	913	1539	1350
ABCA7_1	ABCA7	875	819	947	774	746	614	775	763
ABCA8_2	ABCA8	1017	1039	1195	941	1116	1087	1128	1525
ABCA8_4	ABCA8	1448	1270	1432	1301	1000	1368	1332	1918
ABCA8_1	ABCA8	1084	1043	1180	1072	1394	1210	676	1195
ABCA8_3	ABCA8	1365	1064	1338	1089	1234	774	1309	1277
ABCA9_2	ABCA9	907	832	808	699	862	757	587	988
ABCA9_3	ABCA9	900	653	835	869	672	684	973	1055
ABCA9_1	ABCA9	696	639	712	769	437	628	794	1073
ABCA9_4	ABCA9	728	661	778	821	569	873	700	822
ABCB1_1	ABCB1	1550	1389	1092	1386	1097	1364	1247	1884
ABCB1_2	ABCB1	2033	2253	2006	2393	2020	1557	2277	2432
ABCB1_4	ABCB1	675	642	535	594	741	619	550	1099
ABCB1_3	ABCB1	581	552	588	524	477	534	930	876
ABCB10_3	ABCB10	1020	948	861	951	860	712	883	768
ABCB10_4	ABCB10	664	603	772	688	648	557	714	795
ABCB10_1	ABCB10	1565	1552	1241	1594	1239	1474	1594	1489
ABCB10_2	ABCB10	392	464	491	346	304	287	349	749
ABCB11_2	ABCB11	1225	1083	1066	1313	1117	945	765	1494
ABCB11_3	ABCB11	2524	2121	2523	2438	2188	2061	1847	2550
ABCB11_1	ABCB11	1594	1452	1458	1508	1524	1293	1641	1973
ABCB11_4	ABCB11	573	551	657	876	724	519	486	648
ABCB4_1	ABCB4	1636	1519	1698	1820	1266	1377	1607	2151
ABCB4_3	ABCB4	230	152	292	240	143	30	141	181
ABCB4_4	ABCB4	832	823	915	962	913	858	489	1236
ABCB4_2	ABCB4	478	435	459	571	449	405	311	512
ABCB5_3	ABCB5	1024	837	1126	930	691	765	1047	1052
ABCB5_2	ABCB5	1398	1230	1293	1430	1194	1380	1169	1541
ABCB5_4	ABCB5	1250	1166	1389	1302	1187	1211	1911	1401
ABCB5_1	ABCB5	1196	1058	1064	1157	715	843	817	1188
ABCB6_2	ABCB6	1025	1062	1129	1204	977	823	954	1715
ABCB6_1	ABCB6	803	751	861	1018	738	537	967	948
ABCB6_3	ABCB6	822	765	1072	1093	861	926	952	1253
ABCB6_4	ABCB6	1042	897	989	1117	1141	1011	1066	1183
ABCB7_2	ABCB7	1275	1122	474	340	283	712	343	877
ABCB7_4	ABCB7	893	839	147	155	162	567	215	611
ABCB7_3	ABCB7	1103	1010	341	365	378	1064	550	794
ABCB7_1	ABCB7	1401	1225	922	873	1474	1190	846	1488
ABCB8_3	ABCB8	1343	1124	1290	1356	1072	848	902	1478
ABCB8_4	ABCB8	732	656	748	905	772	483	686	953
ABCB8_2	ABCB8	568	557	705	617	484	433	509	696
ABCB8_1	ABCB8	471	447	596	491	444	411	313	611
ABCB9_1	ABCB9	1026	880	893	1045	944	826	1040	1012
ABCB9_3	ABCB9	814	702	764	964	688	814	733	876
ABCB9_2	ABCB9	758	620	698	617	660	668	495	1071
ABCB9_4	ABCB9	754	686	742	664	995	556	597	905
ABCC1_3	ABCC1	1082	963	1232	1117	1576	1105	942	1225
ABCC1_2	ABCC1	985	960	1157	986	1168	789	1035	1242
ABCC1_1	ABCC1	949	798	875	1056	848	960	1379	1354
ABCC1_4	ABCC1	359	296	438	426	559	490	375	484
ABCC10_2	ABCC10	752	787	905	757	681	550	699	774
ABCC10_4	ABCC10	797	762	691	773	599	655	722	835
ABCC10_3	ABCC10	1073	987	1067	915	1121	900	1787	1120
ABCC10_1	ABCC10	321	286	354	245	295	265	293	239
ABCC11_1	ABCC11	823	844	710	974	1066	728	780	1239
ABCC11_4	ABCC11	734	579	634	644	710	604	655	914
ABCC11_3	ABCC11	1205	1279	1344	1358	1086	1201	1296	1587
ABCC11_2	ABCC11	453	512	512	533	570	358	263	710
ABCC12_1	ABCC12	1035	940	1027	1005	1018	945	792	1324
ABCC12_2	ABCC12	1114	1005	889	1291	985	916	704	1242
ABCC12_4	ABCC12	1364	1161	1193	1481	1443	946	1757	1613
ABCC12_3	ABCC12	1124	1046	940	1046	926	998	1152	1119
ABCC2_3	ABCC2	922	821	779	907	769	855	1228	995
ABCC2_2	ABCC2	1019	973	796	1059	1103	818	570	1097
ABCC2_1	ABCC2	1614	1416	1867	1448	1312	1481	1200	2007
ABCC2_4	ABCC2	505	594	783	749	359	492	469	876
ABCC3_1	ABCC3	981	975	1042	1157	1224	711	986	1066
ABCC3_4	ABCC3	908	763	815	742	1035	929	738	877
ABCC3_3	ABCC3	909	963	1074	900	1313	959	751	1214
ABCC3_2	ABCC3	828	716	724	1042	551	720	757	637
ABCC4_4	ABCC4	1369	1067	1437	1309	1070	1027	1203	1467
ABCC4_1	ABCC4	1825	1648	1833	1674	1916	1323	1870	2320
ABCC4_3	ABCC4	1604	1515	1861	1415	1908	1008	1445	1337
ABCC4_2	ABCC4	1364	1310	1463	1391	1286	1181	1307	1584
ABCC5_1	ABCC5	1214	1208	1090	1326	861	1135	1325	1159
ABCC5_3	ABCC5	1034	822	1083	1016	802	781	1035	1028
ABCC5_4	ABCC5	1130	1007	971	1124	1152	1127	1484	1870
ABCC5_2	ABCC5	671	874	807	770	787	697	840	978
ABCC6_3	ABCC6	854	890	1125	936	685	796	842	1180
ABCC6_4	ABCC6	2111	2011	2023	2167	1746	1654	2446	2334
ABCC6_1	ABCC6	1497	1334	1237	1493	1065	1121	1410	1684
ABCC6_2	ABCC6	850	821	894	680	671	785	696	1015
ABCC8_2	ABCC8	1276	1281	1371	1578	1304	1386	1866	2020
ABCC8_1	ABCC8	2400	2144	2591	2844	2262	1944	2515	2584
ABCC8_3	ABCC8	1209	1070	1212	1415	1282	883	877	1402
ABCC8_4	ABCC8	1605	1394	1578	1663	1544	1424	1093	1714
ABCC9_4	ABCC9	1035	864	1002	1089	1030	964	834	1182
ABCC9_3	ABCC9	1414	1544	1559	1623	1599	1384	1655	1745
ABCC9_1	ABCC9	750	882	987	882	758	636	810	936
ABCC9_2	ABCC9	1027	873	951	1237	828	1078	809	1209
ABCD1_3	ABCD1	1950	1794	1725	2232	1653	1401	1755	2295
ABCD1_1	ABCD1	1135	892	1043	1126	1092	1070	1339	1116
ABCD1_2	ABCD1	1681	1695	1730	1541	1724	1348	1260	1888
ABCD1_4	ABCD1	1346	1225	1484	1545	1059	948	1548	1636
ABCD2_1	ABCD2	1392	1398	1423	1465	1038	1174	1202	1686
ABCD2_2	ABCD2	1102	920	959	1242	1021	571	1412	1237
ABCD2_4	ABCD2	2647	2428	2912	2478	2115	2828	2370	3930
ABCD2_3	ABCD2	731	806	1012	869	685	742	868	1256
ABCD3_4	ABCD3	921	802	798	818	737	711	829	730
ABCD3_3	ABCD3	1398	1320	1680	1569	1449	1107	1339	2044
ABCD3_1	ABCD3	971	839	1023	806	1062	741	622	1104
ABCD3_2	ABCD3	1217	1150	1458	1394	2148	1325	1635	1283
ABCD4_2	ABCD4	1298	1196	836	820	967	1414	817	1630
ABCD4_4	ABCD4	493	479	444	346	421	555	367	501
ABCD4_1	ABCD4	877	1032	784	945	763	928	811	1434
ABCD4_3	ABCD4	551	509	382	343	525	527	545	524
ABCE1_1	ABCE1	460	463	156	302	245	359	213	294
ABCE1_3	ABCE1	438	392	297	433	197	319	312	490
ABCE1_2	ABCE1	330	305	150	155	108	185	238	282
ABCE1_4	ABCE1	386	432	294	273	248	261	227	451
ABCF1_4	ABCF1	586	585	202	181	237	399	136	376
ABCF1_2	ABCF1	608	574	227	322	305	597	586	569
ABCF1_3	ABCF1	649	635	319	374	481	332	294	606
ABCF1_1	ABCF1	624	526	159	186	89	172	205	382
ABCF2_3	ABCF2	869	865	837	802	554	630	604	974
ABCF2_1	ABCF2	882	809	839	1010	886	650	559	965
ABCF2_4	ABCF2	849	737	858	809	448	524	620	770
ABCF2_2	ABCF2	1762	1625	2000	1736	1506	1715	2027	2430
ABCF3_1	ABCF3	1127	1100	1275	1020	1097	1168	811	1423
ABCF3_4	ABCF3	387	244	413	315	262	305	209	397
ABCF3_2	ABCF3	858	778	885	866	642	650	629	943
ABCF3_3	ABCF3	500	534	390	477	318	536	323	586
ABCG1_2	ABCG1	877	803	796	686	1365	953	809	1087
ABCG1_1	ABCG1	1517	1267	1552	1617	1224	1145	1422	1840
ABCG1_4	ABCG1	1022	1104	1065	1243	797	876	1147	1211
ABCG1_3	ABCG1	73	71	52	62	19	47	35	81
ABCG2_3	ABCG2	1236	1395	1546	1363	1127	1297	1299	1929
ABCG2_4	ABCG2	770	827	633	860	527	626	521	893
ABCG2_1	ABCG2	752	761	663	882	511	543	452	896
ABCG2_2	ABCG2	702	551	659	554	681	598	522	826
ABCG4_1	ABCG4	1799	1716	1813	1734	2090	1470	2692	2086
ABCG4_4	ABCG4	725	806	900	857	1832	806	1278	982
ABCG4_2	ABCG4	369	389	358	311	449	319	365	590
ABCG4_3	ABCG4	307	372	391	329	342	203	233	653
ABCG5_1	ABCG5	1787	1498	2166	1625	1580	1812	1264	2199
ABCG5_4	ABCG5	1192	1126	1069	1306	964	1265	824	1367
ABCG5_2	ABCG5	703	648	550	712	726	536	526	583
ABCG5_3	ABCG5	638	530	655	734	477	592	527	806
ABCG8_1	ABCG8	1086	949	968	1145	876	854	885	1100
ABCG8_2	ABCG8	597	641	723	637	432	569	537	610
ABCG8_3	ABCG8	1012	969	1012	1452	689	878	778	1372
ABCG8_4	ABCG8	843	772	776	749	705	772	667	958
ABHD1_1	ABHD1	607	495	605	600	486	467	357	497
ABHD1_4	ABHD1	955	910	1096	966	1021	899	825	1075
ABHD1_2	ABHD1	116	66	87	145	77	90	41	156
ABHD1_3	ABHD1	404	370	436	485	479	366	372	651
ABHD10_1	ABHD10	925	1007	1105	1139	948	953	832	1296
ABHD10_4	ABHD10	850	829	856	874	910	512	812	1012
ABHD10_3	ABHD10	1001	882	857	985	642	924	608	1123
ABHD10_2	ABHD10	684	889	809	919	703	557	832	964
ABHD11_1	ABHD11	856	840	189	284	356	751	252	729
ABHD11_3	ABHD11	648	704	179	261	363	493	286	922
ABHD11_4	ABHD11	1572	1320	1108	601	1151	1183	693	1684
ABHD11_2	ABHD11	1020	1014	566	636	597	697	695	1527
ABHD12_2	ABHD12	715	669	726	750	785	567	521	822
ABHD12_3	ABHD12	827	728	636	1127	758	669	654	1123
ABHD12_4	ABHD12	814	669	806	704	715	565	705	869
ABHD12_1	ABHD12	1160	1018	1231	1212	1002	970	1003	1281
ABHD12B_2	ABHD12B	1127	1048	1147	1257	1097	805	1022	1345
ABHD12B_3	ABHD12B	667	789	688	1034	779	421	708	986
ABHD12B_4	ABHD12B	694	698	791	567	583	629	590	891
ABHD12B_1	ABHD12B	1139	1216	1065	1271	917	1055	1193	1495
ABHD13_3	ABHD13	1368	1359	1473	1475	1316	1343	1539	2013
ABHD13_4	ABHD13	1131	977	1290	1417	766	893	1167	1584
ABHD13_1	ABHD13	1450	1222	1579	1459	1335	1199	1075	1122
ABHD13_2	ABHD13	1144	1072	1112	1487	1130	1079	1108	1379
ABHD14A_2	ABHD14A	863	857	935	896	772	813	717	813
ABHD14A_3	ABHD14A	740	642	789	769	691	701	623	963
ABHD14A_1	ABHD14A	966	877	906	932	1010	762	922	1313
ABHD14A_4	ABHD14A	545	430	671	497	576	417	463	572
ABHD14B_4	ABHD14B	1128	1087	1186	888	964	917	847	1284
ABHD14B_1	ABHD14B	1101	995	1136	1077	1065	940	933	1075
ABHD14B_2	ABHD14B	438	510	355	544	374	415	379	580
ABHD14B_3	ABHD14B	868	888	761	883	553	588	806	872
ABHD15_3	ABHD15	1158	1243	1311	1339	850	838	931	1334
ABHD15_4	ABHD15	1299	1361	1263	1697	1124	873	1081	1604
ABHD15_1	ABHD15	1474	1227	1436	1755	1046	1072	1377	1354
ABHD15_2	ABHD15	446	396	511	577	334	547	438	445
ABHD16A_1	ABHD16A	1207	1263	1054	1169	908	1161	1145	1566
ABHD16A_4	ABHD16A	1508	1567	1190	1387	1412	1511	1618	2153
ABHD16A_3	ABHD16A	1214	1206	1019	1195	1059	1401	1265	1719
ABHD16A_2	ABHD16A	758	711	689	616	463	367	873	980
ABHD16B_1	ABHD16B	1254	1086	1431	1112	1282	735	1095	1345
ABHD16B_3	ABHD16B	948	868	882	1024	709	900	699	1492
ABHD16B_2	ABHD16B	1264	1225	1020	1167	941	1027	1056	1594
ABHD16B_4	ABHD16B	368	246	354	339	249	334	265	311
ABHD17A_2	ABHD17A	287	197	218	77	203	258	131	213
ABHD17A_3	ABHD17A	515	400	538	394	382	370	509	348
ABHD17A_1	ABHD17A	170	167	199	168	93	160	302	192
ABHD17A_4	ABHD17A	235	156	125	94	114	127	51	141
ABHD17B_3	ABHD17B	753	791	748	873	740	606	753	1021
ABHD17B_4	ABHD17B	843	699	845	838	676	719	706	955
ABHD17B_2	ABHD17B	593	598	635	478	486	553	508	865
ABHD17B_1	ABHD17B	1278	1229	1640	1269	1165	1076	1064	1385
ABHD17C_3	ABHD17C	1604	1421	1706	1835	1318	1079	1258	1588
ABHD17C_1	ABHD17C	1578	1593	1517	1565	1318	1702	1495	2184
ABHD17C_2	ABHD17C	1153	1075	1095	1228	901	1055	1245	1343
ABHD17C_4	ABHD17C	76	69	84	97	66	101	122	61
ABHD2_4	ABHD2	494	430	652	565	484	448	523	787
ABHD2_1	ABHD2	1001	1175	847	1263	1153	1008	1174	1182
ABHD2_2	ABHD2	484	422	472	367	455	475	267	407
ABHD2_3	ABHD2	398	552	486	589	279	267	407	631
ABHD3_2	ABHD3	431	327	457	280	464	407	288	488
ABHD3_1	ABHD3	1695	1818	1820	1990	1443	1684	1979	2088
ABHD3_3	ABHD3	1011	1005	969	1330	990	624	940	1198
ABHD3_4	ABHD3	447	530	418	692	330	377	331	884
ABHD4_3	ABHD4	1398	1044	1457	1414	1189	1096	1265	1518
ABHD4_4	ABHD4	903	788	875	1038	911	794	1003	970
ABHD4_2	ABHD4	765	754	665	1021	985	623	793	852
ABHD4_1	ABHD4	655	504	570	479	399	630	605	533
ABHD5_1	ABHD5	630	500	638	511	440	662	482	507
ABHD5_3	ABHD5	921	696	801	1004	808	683	651	1299
ABHD5_2	ABHD5	1160	1153	1449	1064	1413	1123	889	1347
ABHD5_4	ABHD5	477	303	655	550	518	265	370	504
ABHD6_3	ABHD6	1338	1182	1204	1321	1167	1251	1320	1744
ABHD6_2	ABHD6	692	669	760	747	425	487	518	668
ABHD6_4	ABHD6	1183	995	1398	1191	1084	878	716	1266
ABHD6_1	ABHD6	1232	1164	1264	1226	902	1108	1049	1783
ABHD8_3	ABHD8	1711	1444	1718	1742	1595	1085	1159	1666
ABHD8_2	ABHD8	1161	1016	1153	1303	1122	1217	833	1686
ABHD8_4	ABHD8	319	275	369	533	412	207	289	579
ABHD8_1	ABHD8	571	545	612	604	451	424	558	756
ABI1_4	ABI1	1112	966	928	1017	1061	834	771	1079
ABI1_2	ABI1	1423	1315	1312	1149	1350	1297	980	1389
ABI1_3	ABI1	721	636	713	550	545	657	503	677
ABI1_1	ABI1	1411	1180	1029	969	1470	963	983	1561
ABI2_3	ABI2	1612	1437	1221	1518	1166	1218	1328	1879
ABI2_1	ABI2	512	427	742	544	498	419	632	740
ABI2_2	ABI2	1409	1152	1263	1548	779	1084	818	1233
ABI2_4	ABI2	493	559	628	592	396	376	831	551
ABI3_2	ABI3	889	866	840	790	945	803	1098	1179
ABI3_4	ABI3	688	761	869	827	719	622	1234	889
ABI3_3	ABI3	850	788	816	990	832	758	1016	855
ABI3_1	ABI3	916	647	711	778	979	815	628	1030
ABI3BP_4	ABI3BP	602	496	742	566	561	628	394	707
ABI3BP_1	ABI3BP	673	771	673	913	730	604	794	903
ABI3BP_3	ABI3BP	259	157	242	205	244	215	345	211
ABI3BP_2	ABI3BP	891	690	745	665	621	486	490	821
ABL1_2	ABL1	983	806	790	1003	677	859	747	1058
ABL1_4	ABL1	679	772	623	691	722	686	518	888
ABL1_1	ABL1	986	922	1047	909	788	1113	760	987
ABL1_3	ABL1	413	355	361	399	201	297	436	427
ABL2_1	ABL2	958	1026	1104	1179	955	801	1364	1388
ABL2_3	ABL2	806	694	635	879	907	875	697	1089
ABL2_2	ABL2	993	984	1022	1361	689	831	1415	1297
ABL2_4	ABL2	1282	1125	1325	1335	1153	1017	1865	1623
ABLIM1_4	ABLIM1	618	609	626	651	786	603	684	965
ABLIM1_3	ABLIM1	313	246	359	349	411	337	306	332
ABLIM1_1	ABLIM1	812	799	833	998	605	548	1139	790
ABLIM1_2	ABLIM1	1041	962	898	1022	751	777	914	1284
ABLIM2_3	ABLIM2	927	748	1116	938	992	1029	1199	1012
ABLIM2_2	ABLIM2	1006	910	1025	1091	761	1036	607	1198
ABLIM2_1	ABLIM2	708	729	819	558	593	623	985	653
ABLIM2_4	ABLIM2	902	902	1019	949	2672	720	927	968
ABLIM3_2	ABLIM3	701	610	708	629	696	721	608	682
ABLIM3_3	ABLIM3	1824	1612	1867	1871	1427	1590	2061	2538
ABLIM3_4	ABLIM3	944	1007	959	1206	689	702	912	893
ABLIM3_1	ABLIM3	1858	1677	1783	1746	1583	1486	1445	1975
ABO_2	ABO	743	609	568	752	654	562	736	836
ABO_1	ABO	1048	1063	1076	1241	790	912	1100	1133
ABO_4	ABO	816	726	784	657	775	649	741	916
ABO_3	ABO	549	631	711	610	532	525	531	598
ABR_2	ABR	1086	1034	1103	1235	674	1024	1059	1269
ABR_1	ABR	732	669	581	593	358	402	685	888
ABR_3	ABR	627	687	773	710	685	681	497	699
ABR_4	ABR	538	540	724	510	619	511	593	640
ABRA_4	ABRA	1372	1247	1447	1289	1273	1025	1380	1610
ABRA_3	ABRA	588	609	795	631	443	478	563	583
ABRA_2	ABRA	585	464	503	534	438	315	654	331
ABRA_1	ABRA	410	373	575	276	428	409	412	399
ABRACL_3	ABRACL	731	622	731	589	593	705	554	503
ABRACL_4	ABRACL	1488	1139	1685	1424	1293	1416	1202	1933
ABRACL_1	ABRACL	905	814	812	792	799	909	904	937
ABRACL_2	ABRACL	756	762	925	808	676	895	679	1101
ABT1_2	ABT1	483	602	391	575	370	399	606	877
ABT1_3	ABT1	249	223	71	120	99	138	70	94
ABT1_1	ABT1	471	461	307	403	290	392	369	570
ABT1_4	ABT1	678	488	291	410	246	445	553	715
ABTB1_1	ABTB1	775	670	605	734	628	376	720	797
ABTB1_4	ABTB1	442	383	675	588	598	422	297	491
ABTB1_3	ABTB1	1097	978	787	1210	715	702	755	1076
ABTB1_2	ABTB1	889	1049	1156	1071	1490	724	1248	1227
ABTB2_2	ABTB2	2229	2297	2069	2301	1920	1892	2091	2582
ABTB2_4	ABTB2	1053	1111	912	915	1143	1001	668	1093
ABTB2_3	ABTB2	841	844	714	852	610	568	553	746
ABTB2_1	ABTB2	1115	1029	1284	1132	1079	972	939	1554
ACACA_4	ACACA	662	703	549	564	434	648	381	677
ACACA_3	ACACA	758	738	616	496	507	596	765	1016
ACACA_1	ACACA	977	750	779	659	617	778	760	1218
ACACA_2	ACACA	803	802	631	878	653	802	892	1132
ACACB_3	ACACB	1969	1860	1714	2092	1699	1381	1994	2678
ACACB_1	ACACB	1058	1042	1172	1136	804	824	838	1200
ACACB_2	ACACB	1021	809	950	1256	892	901	1124	1338
ACACB_4	ACACB	555	494	644	544	471	610	599	744
ACAD10_4	ACAD10	792	706	672	618	522	648	544	1240
ACAD10_2	ACAD10	761	713	653	886	995	714	785	1034
ACAD10_3	ACAD10	1020	962	1116	1048	689	651	1093	975
ACAD10_1	ACAD10	783	933	844	894	687	811	1007	1340
ACAD11_1	ACAD11	1659	1385	2029	1565	1061	1540	1266	1802
ACAD11_3	ACAD11	755	794	972	1112	548	622	763	1042
ACAD11_4	ACAD11	587	516	625	518	476	433	542	777
ACAD11_2	ACAD11	840	845	1030	784	608	708	640	840
ACAD8_2	ACAD8	1215	1186	1137	1370	865	903	1638	1586
ACAD8_1	ACAD8	1185	977	1080	1204	848	895	781	1352
ACAD8_4	ACAD8	874	859	969	899	755	933	1179	1019
ACAD8_3	ACAD8	457	343	571	554	676	373	368	418
ACAD9_1	ACAD9	2424	2170	2425	2490	2140	1877	1696	2861
ACAD9_3	ACAD9	1237	1095	961	906	830	1204	1149	1674
ACAD9_4	ACAD9	948	989	470	506	644	736	1056	1343
ACAD9_2	ACAD9	707	606	348	295	534	811	432	867
ACADL_4	ACADL	1185	1215	1205	1037	1123	879	1071	1393
ACADL_3	ACADL	1194	1055	1468	1238	978	1023	1377	1606
ACADL_1	ACADL	1755	1773	1657	1833	1573	1730	1843	1828
ACADL_2	ACADL	1258	1272	1437	1595	1089	1147	1355	1697
ACADM_1	ACADM	1275	988	1153	1142	1036	842	1216	1328
ACADM_3	ACADM	979	1015	922	958	644	724	1009	836
ACADM_4	ACADM	1153	996	1211	879	1120	939	1167	1263
ACADM_2	ACADM	1279	1293	1545	1433	1126	1261	1259	1555
ACADS_1	ACADS	1541	1593	1767	1742	1755	1249	1779	2315
ACADS_3	ACADS	984	782	921	816	834	671	1183	908
ACADS_4	ACADS	827	867	863	736	727	753	661	1143
ACADS_2	ACADS	664	490	761	492	376	492	624	516
ACADSB_3	ACADSB	1110	1166	1362	1130	883	1273	1088	1480
ACADSB_1	ACADSB	1856	1457	1914	2225	1322	1383	1578	2223
ACADSB_4	ACADSB	778	817	663	907	537	508	625	704
ACADSB_2	ACADSB	1140	1104	1381	1310	864	1297	919	1570
ACADVL_1	ACADVL	1357	1240	1500	1577	1213	1038	1103	1790
ACADVL_3	ACADVL	1076	1150	1109	981	1124	800	788	1375
ACADVL_2	ACADVL	701	662	659	793	644	522	790	754
ACADVL_4	ACADVL	176	112	184	168	268	121	162	193
ACAN_2	ACAN	1452	1229	1404	1508	1366	1049	1468	1477
ACAN_1	ACAN	1772	1893	1590	2121	1369	1272	2342	1667
ACAN_3	ACAN	951	945	1263	1151	1230	801	792	1099
ACAN_4	ACAN	703	782	775	780	528	585	691	1218
ACAP1_4	ACAP1	1602	1570	1733	1590	1255	1412	1613	2303
ACAP1_3	ACAP1	855	864	1059	856	779	917	1674	1536
ACAP1_2	ACAP1	1748	1651	1737	1836	1241	1305	1752	2127
ACAP1_1	ACAP1	986	818	1230	1013	1099	821	896	1225
ACAP2_1	ACAP2	1273	1071	1112	1362	1265	1014	1559	1454
ACAP2_4	ACAP2	1724	1786	2043	2242	1763	1541	1627	1882
ACAP2_3	ACAP2	737	675	634	814	582	597	622	758
ACAP2_2	ACAP2	663	718	723	706	635	581	807	850
ACAP3_1	ACAP3	1242	1034	1115	1052	1378	992	988	1501
ACAP3_3	ACAP3	1249	1358	1156	1327	1129	1261	1429	1843
ACAP3_2	ACAP3	545	630	661	646	538	636	467	1032
ACAP3_4	ACAP3	629	732	727	914	932	328	705	855
ACAT1_2	ACAT1	1434	1272	1307	1429	2195	1154	1624	1895
ACAT1_3	ACAT1	938	829	871	1048	1572	850	1770	983
ACAT1_4	ACAT1	984	901	913	1073	786	677	1173	839
ACAT1_1	ACAT1	2601	2164	2467	2114	3430	2305	4461	3331
ACAT2_3	ACAT2	1042	1108	824	1317	946	921	969	1276
ACAT2_4	ACAT2	697	546	527	663	490	569	383	722
ACAT2_1	ACAT2	483	484	459	467	395	355	547	548
ACAT2_2	ACAT2	813	677	961	743	626	773	641	1045
ACBD3_3	ACBD3	1157	1014	1118	1163	1074	1102	1116	1324
ACBD3_1	ACBD3	1242	1261	1335	1540	1365	1113	1492	1579
ACBD3_2	ACBD3	1541	1571	1436	1763	1469	1535	1805	1878
ACBD3_4	ACBD3	147	163	122	181	119	108	158	152
ACBD4_3	ACBD4	1043	1040	845	973	823	711	888	1436
ACBD4_2	ACBD4	1284	1205	1493	1364	1113	966	855	1602
ACBD4_4	ACBD4	823	777	529	592	712	438	664	870
ACBD4_1	ACBD4	1137	1033	1118	968	714	745	742	985
ACBD5_2	ACBD5	2019	1625	1696	1554	1642	1603	1209	2460
ACBD5_4	ACBD5	993	965	898	866	736	934	1000	1234
ACBD5_1	ACBD5	905	779	996	785	745	724	710	1094
ACBD5_3	ACBD5	1028	958	960	1112	887	882	1454	1293
ACBD6_2	ACBD6	1982	1852	2031	2004	2117	1732	1805	2537
ACBD6_3	ACBD6	1042	930	954	1118	986	714	1034	1376
ACBD6_1	ACBD6	1492	1284	1561	1593	1540	1759	1553	1998
ACBD6_4	ACBD6	644	644	637	756	694	717	476	827
ACBD7_1	ACBD7	1334	1226	1297	1499	1117	1072	1433	1571
ACBD7_4	ACBD7	914	847	1365	1137	835	606	986	777
ACBD7_3	ACBD7	798	945	872	847	777	1114	873	955
ACBD7_2	ACBD7	1012	951	1162	1063	921	1102	1271	1514
ACCS_1	ACCS	1931	1908	2074	2284	1609	1517	1782	2293
ACCS_2	ACCS	1206	824	1571	1366	839	1026	863	1254
ACCS_3	ACCS	303	303	267	340	356	239	279	316
ACCS_4	ACCS	1127	936	1214	931	909	892	1040	1200
ACCSL_1	ACCSL	1617	1617	1755	1675	1478	1238	1204	1707
ACCSL_2	ACCSL	2003	1839	1946	1839	1938	1554	1479	2066
ACCSL_4	ACCSL	930	760	963	963	1417	682	817	992
ACCSL_3	ACCSL	291	344	419	279	263	247	150	400
ACD_4	ACD	617	608	375	421	619	687	429	827
ACD_2	ACD	500	514	301	511	249	442	320	768
ACD_1	ACD	928	866	470	650	533	545	1115	1072
ACD_3	ACD	639	480	671	504	457	666	384	535
ACE_2	ACE	1609	1628	1770	1869	1599	1360	2077	1833
ACE_3	ACE	929	834	894	737	722	881	800	1175
ACE_1	ACE	1184	1051	1256	1224	1119	1230	1077	1425
ACE_4	ACE	120	97	156	234	111	144	95	138
ACE2_1	ACE2	1719	1493	1713	1739	1585	1607	2072	1907
ACE2_2	ACE2	1542	1402	1416	1800	985	1118	1539	1767
ACE2_3	ACE2	659	659	735	828	737	533	624	956
ACE2_4	ACE2	1144	1128	1144	1010	864	1091	786	1387
ACER1_4	ACER1	1258	1182	1338	1075	1256	1051	1288	1236
ACER1_3	ACER1	854	837	951	1015	600	654	747	1063
ACER1_1	ACER1	848	631	936	752	527	605	822	1040
ACER1_2	ACER1	834	1027	925	1235	948	806	1106	1185
ACER2_3	ACER2	1227	988	969	1068	1088	847	1009	1402
ACER2_2	ACER2	1353	1330	1687	1590	1212	1141	1931	1744
ACER2_4	ACER2	1321	1360	1425	1233	1335	1204	1360	1621
ACER2_1	ACER2	716	671	713	827	699	632	729	965
ACER3_1	ACER3	1648	1479	1617	1805	2211	1825	1608	2569
ACER3_2	ACER3	1001	828	1031	1218	873	677	1480	1182
ACER3_3	ACER3	722	656	703	732	972	605	649	691
ACER3_4	ACER3	758	709	765	767	602	592	948	1044
ACHE_4	ACHE	1210	956	1300	1113	693	1078	1068	1495
ACHE_3	ACHE	787	730	1115	663	799	798	967	868
ACHE_1	ACHE	528	525	449	602	470	396	440	772
ACHE_2	ACHE	809	698	617	788	784	689	693	1022
ACIN1_1	ACIN1	650	620	767	802	1023	403	901	661
ACIN1_2	ACIN1	1161	1193	1125	1316	1809	853	1898	1143
ACIN1_4	ACIN1	881	1023	926	1078	1100	818	1768	1200
ACIN1_3	ACIN1	812	911	837	1012	1466	690	1409	1360
ACKR1_1	ACKR1	876	738	910	726	774	725	1422	911
ACKR1_4	ACKR1	1626	1414	2093	1652	1305	1483	1578	2200
ACKR1_3	ACKR1	1436	1266	1480	1619	1327	1155	1252	1864
ACKR1_2	ACKR1	1579	1591	1607	1242	1196	1592	1428	1992
ACKR2_2	ACKR2	1474	1412	1966	1581	1508	1305	1277	1631
ACKR2_1	ACKR2	2891	2700	3228	3219	2603	2486	2633	3522
ACKR2_3	ACKR2	1229	1142	1307	1271	988	892	1070	1982
ACKR2_4	ACKR2	417	268	182	212	398	431	208	460
ACKR3_2	ACKR3	1520	1296	1284	1380	1023	1240	1291	1657
ACKR3_4	ACKR3	1450	1212	1308	1176	1990	1101	1018	1627
ACKR3_3	ACKR3	2536	2449	2890	2581	2358	2116	2305	2975
ACKR3_1	ACKR3	1519	1483	1395	1665	1391	1573	1814	2293
ACKR4_1	ACKR4	877	798	708	879	929	770	800	919
ACKR4_2	ACKR4	845	813	939	1115	775	676	823	1008
ACKR4_3	ACKR4	1581	1458	1896	1762	1642	1672	1551	2221
ACKR4_4	ACKR4	1320	1404	1543	1780	1216	915	1474	1719
ACLY_3	ACLY	1848	1839	878	1200	1441	1730	1669	2475
ACLY_1	ACLY	717	638	387	376	648	543	500	813
ACLY_4	ACLY	344	278	154	107	249	236	325	489
ACLY_2	ACLY	976	856	298	505	895	808	1106	1163
ACMSD_3	ACMSD	1005	920	821	1067	766	626	1189	897
ACMSD_4	ACMSD	1571	1194	1436	1328	1372	1222	1639	1638
ACMSD_2	ACMSD	601	614	616	663	520	474	709	767
ACMSD_1	ACMSD	654	696	679	1019	855	553	662	1035
ACO1_2	ACO1	472	590	502	639	599	347	405	759
ACO1_3	ACO1	1434	1539	1435	1363	1163	935	1511	1474
ACO1_4	ACO1	1068	1073	966	1151	824	749	955	1376
ACO1_1	ACO1	1711	1522	1602	1453	2800	1324	1278	1378
ACO2_2	ACO2	525	458	344	284	316	333	295	569
ACO2_3	ACO2	894	720	383	318	385	395	378	506
ACO2_4	ACO2	418	277	201	236	131	305	177	333
ACO2_1	ACO2	609	626	335	340	364	604	351	567
ACOT1_1	ACOT1	868	744	869	974	526	563	843	1007
ACOT1_2	ACOT1	1370	1375	1396	1300	1418	1315	1422	2148
ACOT1_4	ACOT1	603	550	613	580	411	460	663	572
ACOT1_3	ACOT1	1801	1948	2017	2164	2282	1318	1802	2089
ACOT11_4	ACOT11	630	573	591	603	393	371	449	683
ACOT11_1	ACOT11	1167	1189	1278	1313	1314	921	1031	1687
ACOT11_2	ACOT11	354	233	335	236	390	277	311	299
ACOT11_3	ACOT11	998	1142	1033	1316	784	1072	927	1348
ACOT12_4	ACOT12	672	571	538	830	587	542	729	777
ACOT12_3	ACOT12	858	974	734	1034	885	663	1001	956
ACOT12_2	ACOT12	1741	1651	1485	2139	1506	1279	1904	2084
ACOT12_1	ACOT12	1340	1117	1159	1378	815	1535	1380	1636
ACOT13_2	ACOT13	938	1056	831	992	987	832	691	1217
ACOT13_3	ACOT13	1021	846	950	1076	1088	871	691	953
ACOT13_4	ACOT13	926	907	618	1181	783	755	955	1359
ACOT13_1	ACOT13	1439	1311	1420	1421	1098	1060	1271	1898
ACOT2_3	ACOT2	860	956	894	850	917	706	998	1192
ACOT2_2	ACOT2	1126	1038	1161	1152	1242	920	776	1160
ACOT2_4	ACOT2	571	543	756	476	774	552	733	551
ACOT2_1	ACOT2	1224	906	1183	1269	881	961	787	1612
ACOT4_4	ACOT4	1292	1165	1193	1082	1037	979	1129	1268
ACOT4_3	ACOT4	1379	1122	1290	1093	1070	1154	1264	1730
ACOT4_2	ACOT4	1570	1512	1456	1557	1425	1328	1361	2144
ACOT4_1	ACOT4	789	818	577	886	623	740	830	1189
ACOT6_4	ACOT6	887	949	1012	909	838	888	946	1294
ACOT6_3	ACOT6	864	871	1020	932	595	752	684	884
ACOT6_1	ACOT6	1185	1081	1395	1364	996	1080	901	1338
ACOT6_2	ACOT6	1011	939	951	745	1138	875	651	1088
ACOT7_4	ACOT7	794	824	983	815	680	798	851	1068
ACOT7_1	ACOT7	890	930	972	885	674	896	784	1080
ACOT7_3	ACOT7	978	894	1018	830	800	1012	821	1474
ACOT7_2	ACOT7	764	662	707	767	612	570	865	863
ACOT8_4	ACOT8	1056	931	1141	950	887	785	561	1319
ACOT8_3	ACOT8	587	673	593	596	577	395	509	860
ACOT8_2	ACOT8	1253	1075	1303	1179	1279	1198	1214	1288
ACOT8_1	ACOT8	461	605	532	631	396	386	458	686
ACOT9_4	ACOT9	1012	950	1155	1173	948	1006	952	1115
ACOT9_3	ACOT9	1652	1600	1832	1774	1406	1586	1660	1989
ACOT9_2	ACOT9	1997	1911	2081	1910	1693	1393	2166	2770
ACOT9_1	ACOT9	1615	1623	1623	1617	1404	1502	1661	2091
ACOX1_2	ACOX1	504	383	543	412	592	382	328	527
ACOX1_1	ACOX1	530	651	425	641	351	421	665	575
ACOX1_4	ACOX1	1634	1544	1436	1332	1300	1598	1585	1809
ACOX1_3	ACOX1	140	148	129	178	138	107	175	186
ACOX2_2	ACOX2	1028	1021	1024	1000	946	818	1257	1168
ACOX2_3	ACOX2	1000	841	1104	1134	859	771	593	933
ACOX2_4	ACOX2	872	764	670	857	717	732	778	1199
ACOX2_1	ACOX2	2249	2107	2269	2285	2178	1875	1990	2433
ACOX3_4	ACOX3	1379	1223	1329	1226	1157	858	1273	1399
ACOX3_3	ACOX3	1513	1338	1418	1448	1425	1209	1455	1872
ACOX3_2	ACOX3	1632	1480	1775	1567	1841	1018	1695	1745
ACOX3_1	ACOX3	1094	1147	1351	1142	1111	923	1285	1589
ACOXL_4	ACOXL	516	613	646	686	386	567	499	815
ACOXL_2	ACOXL	753	720	694	913	673	801	726	1007
ACOXL_1	ACOXL	1225	1033	1423	984	1003	1344	1351	1484
ACOXL_3	ACOXL	862	783	930	882	947	795	1048	1197
ACP1_4	ACP1	925	849	1012	891	695	641	597	921
ACP1_3	ACP1	1030	989	1028	890	784	714	873	1101
ACP1_2	ACP1	2009	1900	2129	1795	1814	1693	1841	2010
ACP1_1	ACP1	1275	1161	1110	1226	1190	1031	876	1511
ACP2_2	ACP2	1149	1174	1108	1408	1298	771	1148	1528
ACP2_3	ACP2	1230	1257	1117	1427	965	1000	1237	1554
ACP2_4	ACP2	794	809	829	946	691	964	766	764
ACP2_1	ACP2	535	418	579	374	422	434	317	662
ACP5_2	ACP5	1680	1607	1742	1767	1119	1531	1383	1834
ACP5_3	ACP5	1029	1103	1194	1238	1172	950	979	1700
ACP5_4	ACP5	868	917	635	788	610	487	689	909
ACP5_1	ACP5	805	765	672	910	716	593	627	1128
ACP6_3	ACP6	782	630	823	590	639	425	611	765
ACP6_2	ACP6	1636	1395	1748	1670	1304	1156	1574	2185
ACP6_1	ACP6	934	812	853	765	632	947	590	1083
ACP6_4	ACP6	200	166	288	307	153	222	214	215
ACPP_3	ACPP	2166	2020	2036	2084	2512	1711	1812	2622
ACPP_4	ACPP	957	838	1047	987	1072	1006	1077	1105
ACPP_2	ACPP	1383	1465	1472	1465	1437	1207	1512	1839
ACPP_1	ACPP	1088	1065	1251	1077	914	1081	831	1541
ACPT_2	ACPT	1827	1611	1857	2051	1614	1516	1987	2504
ACPT_1	ACPT	1541	1572	1681	1822	1115	1479	1604	1665
ACPT_4	ACPT	982	875	820	821	704	847	913	1238
ACPT_3	ACPT	867	735	846	884	787	658	817	1048
ACR_2	ACR	1446	1373	1744	1407	1040	1248	1111	1614
ACR_1	ACR	700	640	701	636	441	500	489	576
ACR_4	ACR	1168	1015	952	1052	1045	950	656	1145
ACR_3	ACR	907	900	924	790	947	872	842	1245
ACRBP_2	ACRBP	1175	1224	1149	1417	869	820	985	1400
ACRBP_3	ACRBP	626	621	656	693	653	551	499	853
ACRBP_4	ACRBP	944	933	1211	1078	1232	766	914	1226
ACRBP_1	ACRBP	262	268	205	339	348	149	223	289
ACRC_3	ACRC	1701	1832	1836	1787	1812	1580	1550	2192
ACRC_1	ACRC	1194	967	1427	992	1293	769	849	1392
ACRC_4	ACRC	570	555	417	586	323	411	676	735
ACRC_2	ACRC	1954	1758	2019	1847	2131	1766	1753	1776
ACRV1_3	ACRV1	1796	1920	1610	2279	2338	1324	2028	2524
ACRV1_2	ACRV1	1759	1462	1877	1551	2375	1330	1693	2363
ACRV1_1	ACRV1	2532	2428	2373	2843	2256	2060	2696	2746
ACRV1_4	ACRV1	1215	1148	1186	1281	1278	853	1756	1869
ACSBG1_3	ACSBG1	967	920	931	911	663	844	727	1174
ACSBG1_2	ACSBG1	782	883	854	894	726	572	676	881
ACSBG1_1	ACSBG1	825	858	1092	981	545	536	676	884
ACSBG1_4	ACSBG1	848	744	1030	801	675	704	757	854
ACSBG2_2	ACSBG2	996	798	1153	824	1379	946	797	1392
ACSBG2_1	ACSBG2	1671	1362	1429	1545	1552	1805	1179	2013
ACSBG2_3	ACSBG2	716	606	728	735	989	643	842	695
ACSBG2_4	ACSBG2	468	431	564	443	433	360	412	670
ACSF2_3	ACSF2	688	589	392	523	396	460	497	725
ACSF2_4	ACSF2	1020	900	999	954	678	689	734	1092
ACSF2_1	ACSF2	962	872	1185	881	884	512	742	1206
ACSF2_2	ACSF2	1475	1389	1433	1369	1340	996	1171	1794
ACSF3_1	ACSF3	1731	1638	1606	1889	1556	1460	1532	2171
ACSF3_4	ACSF3	1445	1096	1488	1257	1240	1104	1350	1644
ACSF3_2	ACSF3	883	768	1125	881	931	796	668	1194
ACSF3_3	ACSF3	1166	982	1247	1225	848	759	1163	1207
ACSL1_3	ACSL1	1471	1386	1622	1531	999	1228	1444	1543
ACSL1_2	ACSL1	862	891	771	740	574	466	662	897
ACSL1_1	ACSL1	1226	1128	1272	1181	1001	1163	1221	1500
ACSL1_4	ACSL1	537	614	549	817	688	704	619	651
ACSL3_4	ACSL3	1038	885	488	369	545	888	715	873
ACSL3_2	ACSL3	848	765	442	327	429	784	456	783
ACSL3_1	ACSL3	964	825	420	321	630	731	369	1001
ACSL3_3	ACSL3	709	741	368	269	266	459	257	786
ACSL4_2	ACSL4	1654	1274	1611	1487	1374	1335	1225	1630
ACSL4_1	ACSL4	1160	1210	1046	1524	972	1107	964	1306
ACSL4_4	ACSL4	1086	914	888	871	828	940	744	1007
ACSL4_3	ACSL4	1161	1223	1551	1496	1110	811	1319	1500
ACSL5_1	ACSL5	1397	1312	1546	1624	1227	1455	1396	1837
ACSL5_3	ACSL5	1060	823	1177	887	875	946	804	1309
ACSL5_4	ACSL5	861	825	1040	824	519	660	641	1104
ACSL5_2	ACSL5	1161	952	1150	1241	1337	991	1047	1222
ACSL6_4	ACSL6	458	442	483	348	261	423	363	448
ACSL6_3	ACSL6	494	289	411	424	500	397	481	388
ACSL6_1	ACSL6	834	848	819	1032	799	621	1019	1120
ACSL6_2	ACSL6	1044	985	1078	997	856	855	911	1071
ACSM1_3	ACSM1	1624	1454	1513	1682	1667	1266	1416	1824
ACSM1_4	ACSM1	1122	996	1017	902	753	1084	773	1144
ACSM1_2	ACSM1	914	814	934	796	525	689	858	1292
ACSM1_1	ACSM1	705	822	850	793	827	693	672	913
ACSM2A_4	ACSM2A	2077	2001	1761	2005	1905	2030	1972	2873
ACSM2A_1	ACSM2A	991	873	768	760	906	689	584	851
ACSM2A_3	ACSM2A	1104	1233	1105	1186	910	724	1230	1229
ACSM2A_2	ACSM2A	1437	1320	1771	1590	1206	1216	1334	1411
ACSM2B_3	ACSM2B	1418	1297	1606	1545	1109	1357	1701	2081
ACSM2B_4	ACSM2B	412	318	491	242	299	350	234	555
ACSM2B_1	ACSM2B	920	1025	808	835	654	862	843	1266
ACSM2B_2	ACSM2B	1114	913	998	727	791	465	943	959
ACSM3_3	ACSM3	1003	994	991	1358	1178	567	1176	957
ACSM3_1	ACSM3	1306	1012	1093	1076	1278	881	834	1369
ACSM3_2	ACSM3	703	639	617	617	469	391	761	791
ACSM3_4	ACSM3	1396	1253	1614	1500	1310	1040	1181	1432
ACSM4_4	ACSM4	1929	1675	2162	1785	1521	1868	1406	1805
ACSM4_1	ACSM4	860	880	970	692	952	785	775	1199
ACSM4_2	ACSM4	1181	1086	1449	1156	1113	1389	1013	1140
ACSM4_3	ACSM4	71	125	113	95	398	81	75	82
ACSM5_3	ACSM5	1184	1048	1242	1349	973	882	1009	1775
ACSM5_1	ACSM5	1483	1329	1584	1445	1182	1268	1266	1803
ACSM5_4	ACSM5	1151	1017	1047	1134	1026	1073	745	957
ACSM5_2	ACSM5	377	331	291	290	183	348	298	225
ACSM6_4	ACSM6	1189	1062	1154	1275	1273	1073	1115	1427
ACSM6_2	ACSM6	962	980	1166	1449	1148	707	1082	1112
ACSM6_1	ACSM6	1377	1085	1437	1029	1396	1066	1686	1289
ACSM6_3	ACSM6	1240	1069	1090	1389	1113	1369	924	1347
ACSS1_1	ACSS1	1300	1277	1133	1393	1149	948	985	1390
ACSS1_3	ACSS1	1217	1164	1183	1221	1029	799	874	1651
ACSS1_2	ACSS1	1288	1117	1377	1113	1419	957	1166	1692
ACSS1_4	ACSS1	11	17	21	42	35	18	1	102
ACSS2_2	ACSS2	759	549	695	652	718	566	541	797
ACSS2_3	ACSS2	1124	968	790	983	1309	789	872	1456
ACSS2_4	ACSS2	406	351	409	543	372	279	454	552
ACSS2_1	ACSS2	829	819	838	1048	734	890	607	961
ACSS3_3	ACSS3	1209	1095	1538	1202	1163	1002	885	1725
ACSS3_4	ACSS3	716	669	760	774	576	670	614	757
ACSS3_1	ACSS3	1100	1025	1189	1096	1331	969	1160	1512
ACSS3_2	ACSS3	967	854	877	876	854	683	895	951
ACTA1_1	ACTA1	903	1049	933	993	1035	863	858	1242
ACTA1_4	ACTA1	700	579	700	695	616	392	485	658
ACTA1_2	ACTA1	1322	1169	1559	1212	954	1187	1208	1584
ACTA1_3	ACTA1	667	546	529	739	713	542	480	726
ACTA2_1	ACTA2	1559	1365	1647	1397	1245	1375	1156	1711
ACTA2_2	ACTA2	1018	910	966	1241	1085	829	731	981
ACTA2_3	ACTA2	983	954	1007	1129	916	629	904	922
ACTA2_4	ACTA2	966	1028	1183	1200	1006	942	1205	992
ACTB_2	ACTB	808	773	400	453	386	583	537	869
ACTB_1	ACTB	516	555	210	207	246	306	302	394
ACTB_3	ACTB	373	353	229	364	250	316	217	491
ACTB_4	ACTB	521	546	337	408	534	336	462	713
ACTBL2_1	ACTBL2	813	709	795	731	705	734	692	1060
ACTBL2_4	ACTBL2	1394	1169	1353	1471	1322	906	1374	1386
ACTBL2_3	ACTBL2	917	868	888	967	919	845	1149	954
ACTBL2_2	ACTBL2	581	549	570	567	722	477	514	707
ACTC1_3	ACTC1	976	873	1027	1011	915	898	861	1438
ACTC1_1	ACTC1	1825	1871	1941	2374	1140	1564	1753	2297
ACTC1_4	ACTC1	530	514	552	339	333	324	517	543
ACTC1_2	ACTC1	620	616	798	646	604	332	470	601
ACTG1_3	ACTG1	882	886	968	896	552	798	875	852
ACTG1_2	ACTG1	718	632	772	533	539	502	416	553
ACTG1_4	ACTG1	1163	892	1105	822	862	947	762	1336
ACTG1_1	ACTG1	672	558	436	612	393	383	377	726
ACTG2_4	ACTG2	1589	1359	1459	1316	1072	1014	1022	1887
ACTG2_2	ACTG2	1102	1123	1196	1069	1172	1119	1079	1379
ACTG2_1	ACTG2	1237	1242	1026	1171	1981	838	1338	1543
ACTG2_3	ACTG2	1071	1184	1355	1313	1184	1071	1310	1375
ACTL10_2	ACTL10	982	871	989	899	838	730	768	968
ACTL10_4	ACTL10	737	618	754	823	477	468	536	602
ACTL10_3	ACTL10	1985	1810	2466	1994	2047	1529	1601	1900
ACTL10_1	ACTL10	1106	1122	852	997	1151	946	877	1141
ACTL6A_1	ACTL6A	1056	990	827	845	970	754	925	1631
ACTL6A_3	ACTL6A	789	670	471	385	275	578	238	676
ACTL6A_4	ACTL6A	619	406	221	286	283	311	254	482
ACTL6A_2	ACTL6A	348	344	84	112	76	275	242	365
ACTL6B_3	ACTL6B	1063	1160	957	1354	748	833	1154	1326
ACTL6B_4	ACTL6B	1162	1221	1197	934	1113	961	921	1558
ACTL6B_2	ACTL6B	1230	905	1048	814	781	994	736	1190
ACTL6B_1	ACTL6B	659	680	742	598	668	590	478	883
ACTL7A_1	ACTL7A	1193	1158	1363	1061	1210	965	1134	1341
ACTL7A_4	ACTL7A	796	750	970	1000	722	617	678	842
ACTL7A_2	ACTL7A	717	656	641	1070	422	636	706	1036
ACTL7A_3	ACTL7A	932	792	959	866	892	664	825	852
ACTL7B_3	ACTL7B	1347	1519	1622	1765	1078	1382	1950	2290
ACTL7B_4	ACTL7B	1020	986	1203	1093	973	837	953	1274
ACTL7B_2	ACTL7B	1788	1417	1725	1879	1254	1367	1657	2247
ACTL7B_1	ACTL7B	1273	1136	1437	1294	973	1166	1231	1601
ACTL8_2	ACTL8	997	922	1024	1075	950	953	1075	1225
ACTL8_1	ACTL8	878	1029	880	1052	987	722	1013	1116
ACTL8_3	ACTL8	1113	903	1223	1188	959	972	1337	1274
ACTL8_4	ACTL8	762	681	767	604	666	404	572	719
ACTL9_1	ACTL9	1376	1414	1334	1588	1469	1152	1316	1863
ACTL9_2	ACTL9	1702	1533	1620	1801	1161	1142	1852	1789
ACTL9_3	ACTL9	1150	1206	1291	1103	1217	943	1352	1439
ACTL9_4	ACTL9	576	620	753	836	482	506	390	740
ACTN1_3	ACTN1	733	618	769	633	717	447	774	782
ACTN1_2	ACTN1	1213	1126	1200	1196	1087	940	1089	1122
ACTN1_1	ACTN1	1011	981	1088	1177	879	1054	1168	1437
ACTN1_4	ACTN1	961	778	719	911	972	679	575	1266
ACTN2_1	ACTN2	1564	1357	1604	1436	1353	1307	1476	1972
ACTN2_2	ACTN2	1272	1238	1104	1246	1123	1348	1228	1453
ACTN2_4	ACTN2	903	870	955	861	822	558	787	912
ACTN2_3	ACTN2	918	851	860	807	832	558	1042	1020
ACTN3_3	ACTN3	697	642	706	693	817	555	905	874
ACTN3_4	ACTN3	256	230	176	257	235	197	280	393
ACTN3_1	ACTN3	982	934	1024	1104	801	848	874	1200
ACTN3_2	ACTN3	743	825	761	725	723	499	653	1021
ACTN4_1	ACTN4	801	938	920	1064	900	909	1328	1108
ACTN4_4	ACTN4	384	345	254	321	530	281	520	453
ACTN4_2	ACTN4	430	410	504	426	529	271	448	385
ACTN4_3	ACTN4	335	310	259	362	199	310	612	432
ACTR10_2	ACTR10	800	701	598	563	376	542	489	585
ACTR10_1	ACTR10	1271	1126	551	521	539	947	459	1386
ACTR10_4	ACTR10	577	632	454	246	156	719	223	783
ACTR10_3	ACTR10	770	724	280	280	301	534	319	705
ACTR1A_4	ACTR1A	507	463	677	431	408	524	225	501
ACTR1A_2	ACTR1A	717	640	571	471	446	394	273	644
ACTR1A_1	ACTR1A	463	416	287	374	159	309	237	430
ACTR1A_3	ACTR1A	977	790	687	673	444	1118	736	971
ACTR1B_1	ACTR1B	634	606	725	773	683	781	579	817
ACTR1B_2	ACTR1B	820	909	882	1032	834	487	757	1038
ACTR1B_3	ACTR1B	557	646	515	759	534	457	488	717
ACTR1B_4	ACTR1B	35	39	50	57	87	80	22	39
ACTR2_3	ACTR2	611	556	303	174	205	468	219	408
ACTR2_1	ACTR2	164	114	159	56	60	115	32	105
ACTR2_2	ACTR2	667	615	435	516	422	687	506	755
ACTR2_4	ACTR2	422	352	303	162	96	333	282	359
ACTR3_4	ACTR3	899	793	613	599	455	773	545	718
ACTR3_1	ACTR3	520	453	169	129	185	371	123	373
ACTR3_2	ACTR3	338	394	284	137	220	287	236	437
ACTR3_3	ACTR3	836	719	530	487	404	578	354	1061
ACTR3B_4	ACTR3B	1221	936	1431	1269	1186	956	671	1156
ACTR3B_3	ACTR3B	429	451	559	410	361	412	502	503
ACTR3B_2	ACTR3B	1748	1381	1303	1556	1884	1431	1332	1874
ACTR3B_1	ACTR3B	1270	1341	1295	1504	891	950	1279	1949
ACTR3C_4	ACTR3C	472	289	435	542	389	225	274	429
ACTR3C_3	ACTR3C	1478	1326	1285	1470	1649	1175	1046	1678
ACTR3C_1	ACTR3C	1106	1061	1049	912	1127	906	788	1138
ACTR3C_2	ACTR3C	296	256	173	143	209	143	197	361
ACTR5_2	ACTR5	522	389	436	347	231	208	395	368
ACTR5_1	ACTR5	1642	1608	1643	2006	1444	1442	1511	2172
ACTR5_4	ACTR5	434	468	275	356	166	409	237	608
ACTR5_3	ACTR5	448	499	381	526	252	300	204	639
ACTR6_3	ACTR6	1370	1606	630	782	978	1029	1010	1608
ACTR6_2	ACTR6	1216	1243	1172	1055	967	1029	961	1652
ACTR6_1	ACTR6	1286	1294	1441	1528	999	805	1259	1405
ACTR6_4	ACTR6	647	639	192	245	362	390	268	548
ACTR8_4	ACTR8	797	747	554	549	402	756	396	827
ACTR8_1	ACTR8	1011	999	663	663	406	1000	536	1063
ACTR8_2	ACTR8	710	668	745	731	691	783	738	986
ACTR8_3	ACTR8	625	649	444	504	474	427	350	685
ACTRT1_3	ACTRT1	670	719	695	781	797	522	836	721
ACTRT1_2	ACTRT1	1504	1423	1458	1774	1299	1204	2001	2147
ACTRT1_1	ACTRT1	1975	1830	2134	1883	1851	1954	1807	2041
ACTRT1_4	ACTRT1	773	790	876	1037	1168	665	887	897
ACTRT2_3	ACTRT2	769	763	723	829	688	583	730	1056
ACTRT2_1	ACTRT2	1734	1611	1969	1778	1639	1415	1511	2037
ACTRT2_2	ACTRT2	804	784	798	898	742	856	648	1074
ACTRT2_4	ACTRT2	904	852	987	969	860	628	766	966
ACTRT3_3	ACTRT3	1002	1010	1085	1128	766	818	1033	1481
ACTRT3_2	ACTRT3	1520	1344	1865	1635	1609	1440	1218	1573
ACTRT3_1	ACTRT3	897	918	730	1165	827	759	780	992
ACTRT3_4	ACTRT3	749	758	740	778	558	747	508	973
ACVR1_2	ACVR1	1203	1037	1221	1192	1152	1080	1177	1415
ACVR1_4	ACVR1	1352	1083	1439	1171	1031	1065	1733	1290
ACVR1_1	ACVR1	1162	970	1077	973	693	928	1159	1480
ACVR1_3	ACVR1	471	395	348	464	364	306	446	526
ACVR1B_4	ACVR1B	917	813	930	1115	668	679	830	1049
ACVR1B_2	ACVR1B	1422	1263	1636	1454	1586	1067	1337	1645
ACVR1B_3	ACVR1B	1304	1044	1372	1280	1123	1043	1052	1537
ACVR1B_1	ACVR1B	622	619	480	703	461	527	532	932
ACVR1C_2	ACVR1C	970	801	737	728	531	949	717	868
ACVR1C_1	ACVR1C	171	286	151	168	135	188	385	272
ACVR1C_4	ACVR1C	1199	881	1201	1385	878	848	1068	1179
ACVR1C_3	ACVR1C	1240	1041	1195	1212	1100	958	1050	1427
ACVR2A_1	ACVR2A	340	312	386	545	325	332	418	544
ACVR2A_3	ACVR2A	1743	1643	1348	1745	1745	1400	1689	2143
ACVR2A_2	ACVR2A	1543	1437	1430	1420	1457	1333	1313	1673
ACVR2A_4	ACVR2A	947	921	910	863	806	840	781	1188
ACVR2B_2	ACVR2B	1497	1413	1409	1666	1027	1400	1292	2023
ACVR2B_1	ACVR2B	1513	1409	1495	1548	1708	1438	1877	2047
ACVR2B_3	ACVR2B	434	424	372	364	502	239	446	391
ACVR2B_4	ACVR2B	1449	1186	1358	1566	1193	1010	1276	1708
ACVRL1_3	ACVRL1	725	752	923	664	637	662	526	1012
ACVRL1_4	ACVRL1	935	909	1019	1312	835	827	1111	1351
ACVRL1_2	ACVRL1	1154	923	1201	1130	1167	1256	844	1338
ACVRL1_1	ACVRL1	901	1015	1172	1064	1217	759	700	1166
ACY1_4	ACY1	901	1095	902	1153	648	875	938	958
ACY1_2	ACY1	1646	1448	1603	1678	1003	1318	1394	1894
ACY1_1	ACY1	1463	1177	1671	1220	956	1204	1176	1551
ACY1_3	ACY1	1076	977	979	1139	794	928	1002	1276
ACY3_4	ACY3	1001	847	856	814	1563	719	662	1119
ACY3_3	ACY3	885	858	830	635	848	579	1144	956
ACY3_1	ACY3	929	852	798	1005	467	585	823	879
ACY3_2	ACY3	942	850	908	857	545	682	811	981
ACYP1_4	ACYP1	891	748	951	847	871	582	652	947
ACYP1_3	ACYP1	1064	844	1073	943	1318	1019	831	1442
ACYP1_1	ACYP1	1634	1323	1812	1554	1248	1579	1677	2272
ACYP1_2	ACYP1	901	691	867	858	630	633	746	1008
ACYP2_1	ACYP2	1043	920	1267	1344	940	764	816	1303
ACYP2_2	ACYP2	1561	1490	1627	1830	1177	1373	1350	1965
ACYP2_4	ACYP2	639	700	633	836	1187	445	884	824
ACYP2_3	ACYP2	130	146	186	63	63	42	98	130
ACAA1_3	ACAA1	1034	838	1027	1223	802	938	619	1463
ACAA1_1	ACAA1	1140	1274	1114	1122	1429	1252	1233	1503
ACAA1_2	ACAA1	1143	1244	1078	1355	1111	1097	1215	1765
ACAA1_4	ACAA1	108	103	94	79	60	50	207	90
ACAA2_3	ACAA2	854	830	944	995	720	973	833	1290
ACAA2_2	ACAA2	1283	1207	1706	1234	1106	1040	1372	1330
ACAA2_4	ACAA2	836	812	932	753	679	652	754	1117
ACAA2_1	ACAA2	574	696	819	713	613	595	621	833
ADA_3	ADA	573	485	677	416	534	525	402	505
ADA_1	ADA	854	622	796	742	583	356	716	754
ADA_4	ADA	1293	1315	1541	1623	956	1219	1411	1863
ADA_2	ADA	234	255	326	332	299	228	337	272
ADAD1_2	ADAD1	1677	1497	1545	1687	1369	1730	1566	2173
ADAD1_3	ADAD1	1523	1208	1258	1490	1545	1093	1100	1825
ADAD1_1	ADAD1	974	945	865	1161	819	1005	797	1348
ADAD1_4	ADAD1	1125	1122	1121	1278	1114	1161	916	1569
ADAD2_4	ADAD2	701	750	541	904	616	632	720	649
ADAD2_2	ADAD2	1162	1041	1367	1164	1083	839	923	1075
ADAD2_1	ADAD2	1217	1114	1533	1399	1150	1062	1293	1609
ADAD2_3	ADAD2	811	824	666	937	496	496	708	886
ADAL_4	ADAL	1132	1293	1116	1592	982	996	1369	1670
ADAL_2	ADAL	1726	1470	1611	1786	1192	1446	1611	1785
ADAL_3	ADAL	830	644	867	637	743	591	655	1196
ADAL_1	ADAL	658	554	644	545	473	590	508	611
ADAM10_4	ADAM10	356	260	254	299	205	349	227	437
ADAM10_3	ADAM10	457	375	411	379	395	438	212	460
ADAM10_1	ADAM10	1222	1151	1245	1171	1141	773	1478	1181
ADAM10_2	ADAM10	798	842	915	1129	909	767	752	1213
ADAM11_1	ADAM11	700	687	860	776	508	769	690	611
ADAM11_3	ADAM11	657	426	325	537	396	511	557	583
ADAM11_4	ADAM11	1087	738	1032	940	832	840	735	1096
ADAM11_2	ADAM11	530	558	611	461	641	512	265	590
ADAM12_3	ADAM12	964	966	1248	1191	996	871	1286	1323
ADAM12_2	ADAM12	1026	1038	1181	1337	541	713	1216	1788
ADAM12_4	ADAM12	1493	1433	1582	1529	1217	1323	1519	1972
ADAM12_1	ADAM12	757	750	953	898	925	552	607	837
ADAM15_4	ADAM15	866	787	841	792	595	453	730	1024
ADAM15_3	ADAM15	1895	1919	1866	1833	1920	1812	1853	2433
ADAM15_2	ADAM15	1536	1603	1690	1542	1457	1294	1811	2097
ADAM15_1	ADAM15	501	402	490	332	662	418	578	674
ADAM17_1	ADAM17	1174	1281	1397	1441	1212	1107	1207	1558
ADAM17_2	ADAM17	1394	1291	1313	1393	1654	1526	1256	1901
ADAM17_4	ADAM17	742	619	748	736	764	437	944	755
ADAM17_3	ADAM17	1035	1101	1250	1209	926	768	1345	1600
ADAM18_1	ADAM18	1058	963	979	1035	806	860	847	1569
ADAM18_4	ADAM18	1505	1364	1390	1485	1724	1352	1348	1895
ADAM18_2	ADAM18	1730	1734	1610	1707	1692	1630	1359	1766
ADAM18_3	ADAM18	1455	1248	1474	1378	1632	1192	1181	1602
ADAM19_2	ADAM19	1326	1130	1393	997	1249	1055	1045	1475
ADAM19_4	ADAM19	795	670	1130	968	841	943	820	789
ADAM19_3	ADAM19	682	654	646	630	545	590	746	750
ADAM19_1	ADAM19	582	603	778	718	393	566	637	703
ADAM2_4	ADAM2	1160	938	910	966	922	1095	899	949
ADAM2_1	ADAM2	1439	1281	1406	1580	963	1364	1052	1896
ADAM2_3	ADAM2	2067	2049	1994	2136	1729	2006	1686	2181
ADAM2_2	ADAM2	811	725	836	906	777	999	819	993
ADAM20_4	ADAM20	1252	906	1256	1109	849	832	1037	1350
ADAM20_2	ADAM20	1277	1262	1486	1156	1057	1092	1437	1557
ADAM20_3	ADAM20	609	531	751	619	503	505	632	672
ADAM20_1	ADAM20	687	720	956	689	793	620	546	866
ADAM21_4	ADAM21	1085	1014	1012	1169	1048	894	747	1474
ADAM21_3	ADAM21	960	744	959	662	605	682	820	1135
ADAM21_1	ADAM21	1228	1107	1186	1264	1248	1255	973	1812
ADAM21_2	ADAM21	521	542	273	523	455	374	387	574
ADAM22_2	ADAM22	592	660	692	699	580	616	981	823
ADAM22_4	ADAM22	960	928	908	705	571	936	849	1122
ADAM22_1	ADAM22	1083	1205	1242	1135	1124	1118	1225	1094
ADAM22_3	ADAM22	1785	1525	1723	1741	1309	1337	1453	1356
ADAM23_2	ADAM23	762	735	740	828	871	657	1021	951
ADAM23_4	ADAM23	1088	979	1042	1190	1049	1080	1257	1660
ADAM23_3	ADAM23	1178	1360	1505	1474	993	1070	1216	1724
ADAM23_1	ADAM23	1108	1164	1352	1345	1050	962	1045	1540
ADAM28_3	ADAM28	1253	1270	1077	1226	1156	1074	1101	1823
ADAM28_4	ADAM28	644	602	729	640	701	392	582	745
ADAM28_1	ADAM28	1179	1105	1322	1607	1089	1007	1093	1640
ADAM28_2	ADAM28	1063	966	1176	1047	1212	1016	854	1343
ADAM29_3	ADAM29	1131	911	1225	1287	808	876	880	1261
ADAM29_2	ADAM29	1169	1089	1053	1321	1311	1035	1096	1502
ADAM29_4	ADAM29	1114	1022	1376	1210	1051	1100	940	1412
ADAM29_1	ADAM29	1458	1321	1525	1557	1316	1197	1502	1655
ADAM30_1	ADAM30	798	704	787	904	667	672	666	948
ADAM30_3	ADAM30	1157	1179	1125	1264	837	1039	1024	1401
ADAM30_2	ADAM30	2153	1866	1990	1811	1786	1843	1539	2080
ADAM30_4	ADAM30	643	626	550	713	480	373	508	604
ADAM32_2	ADAM32	1979	1950	2019	2344	1707	1365	1530	2555
ADAM32_1	ADAM32	1389	1264	1452	1321	1051	1346	901	1549
ADAM32_4	ADAM32	556	650	556	897	406	374	810	972
ADAM32_3	ADAM32	1155	1122	1259	1239	1133	887	1067	1462
ADAM33_2	ADAM33	696	641	740	748	775	555	480	777
ADAM33_4	ADAM33	266	248	265	206	311	343	232	367
ADAM33_3	ADAM33	400	482	412	345	429	269	372	541
ADAM33_1	ADAM33	175	187	118	214	59	131	85	133
ADAM7_3	ADAM7	1807	1586	2330	1893	1855	1456	1845	2410
ADAM7_2	ADAM7	1806	1746	1841	2495	2035	1252	1876	2308
ADAM7_1	ADAM7	1631	1504	1754	1946	1342	1449	1368	2149
ADAM7_4	ADAM7	1527	1496	1727	1396	1363	1332	1024	1737
ADAM8_3	ADAM8	1227	1206	1300	1196	1009	1051	1030	1573
ADAM8_4	ADAM8	696	541	809	545	601	494	618	844
ADAM8_1	ADAM8	934	962	826	758	698	724	969	1127
ADAM8_2	ADAM8	334	429	546	434	274	302	537	503
ADAM9_2	ADAM9	980	982	912	1031	768	627	1281	1155
ADAM9_3	ADAM9	1162	1044	1373	1208	938	905	736	1355
ADAM9_1	ADAM9	1012	831	948	839	636	1010	874	1276
ADAM9_4	ADAM9	621	691	600	768	709	459	755	778
ADAMDEC1_4	ADAMDEC1	1601	1418	1672	1590	1363	1141	1410	1541
ADAMDEC1_3	ADAMDEC1	1564	1413	1617	1565	1198	1019	1372	1841
ADAMDEC1_2	ADAMDEC1	1101	1081	1064	1142	1251	1253	1482	1614
ADAMDEC1_1	ADAMDEC1	315	199	234	202	168	210	180	328
ADAMTS1_2	ADAMTS1	1105	971	1149	1093	797	784	1011	1314
ADAMTS1_3	ADAMTS1	962	795	927	881	897	882	809	1164
ADAMTS1_1	ADAMTS1	1367	1164	1142	1445	1251	1082	1122	1829
ADAMTS1_4	ADAMTS1	2152	2000	2034	2330	1830	2246	2302	2821
ADAMTS10_1	ADAMTS10	884	746	845	1000	727	737	995	1059
ADAMTS10_2	ADAMTS10	1117	908	935	880	666	879	724	1161
ADAMTS10_3	ADAMTS10	930	926	1024	1094	786	943	1103	1300
ADAMTS10_4	ADAMTS10	175	184	114	165	115	76	68	148
ADAMTS12_3	ADAMTS12	1778	1858	1704	1939	1873	1571	1912	2665
ADAMTS12_2	ADAMTS12	1521	1275	1540	1313	1532	1304	1890	1836
ADAMTS12_1	ADAMTS12	1297	1220	1357	1317	696	940	883	1637
ADAMTS12_4	ADAMTS12	689	531	525	672	639	563	690	769
ADAMTS13_2	ADAMTS13	560	542	680	656	404	567	526	583
ADAMTS13_3	ADAMTS13	893	934	782	1166	794	677	775	912
ADAMTS13_1	ADAMTS13	560	606	590	694	437	523	885	713
ADAMTS13_4	ADAMTS13	818	803	1073	979	647	840	903	917
ADAMTS14_1	ADAMTS14	1011	938	1000	1322	1168	702	692	979
ADAMTS14_4	ADAMTS14	1130	1000	1108	1374	983	631	983	1166
ADAMTS14_2	ADAMTS14	863	1020	855	1235	833	799	785	1166
ADAMTS14_3	ADAMTS14	1052	919	1019	871	889	1071	977	1229
ADAMTS15_3	ADAMTS15	1715	1552	1714	2172	1221	1595	1408	1825
ADAMTS15_2	ADAMTS15	2126	1939	1806	2196	1824	1519	1696	2320
ADAMTS15_4	ADAMTS15	2275	1859	2506	2469	2187	2645	2293	2987
ADAMTS15_1	ADAMTS15	135	127	85	196	77	122	127	165
ADAMTS16_1	ADAMTS16	1492	1457	1618	1978	1800	1255	1295	1613
ADAMTS16_2	ADAMTS16	679	569	619	646	1089	566	670	876
ADAMTS16_4	ADAMTS16	748	657	726	736	657	654	551	933
ADAMTS16_3	ADAMTS16	675	631	716	765	539	471	482	816
ADAMTS17_3	ADAMTS17	1162	1146	976	1146	908	1073	1063	1660
ADAMTS17_4	ADAMTS17	710	681	898	799	884	611	441	1052
ADAMTS17_2	ADAMTS17	691	598	680	599	372	416	454	533
ADAMTS17_1	ADAMTS17	168	179	142	142	188	172	89	199
ADAMTS18_2	ADAMTS18	1866	1713	2067	1870	1520	1530	1821	2223
ADAMTS18_3	ADAMTS18	1188	1021	1146	1042	1054	1002	1208	1049
ADAMTS18_1	ADAMTS18	1571	1506	1813	1697	1318	1798	1256	2025
ADAMTS18_4	ADAMTS18	778	686	850	769	504	596	637	933
ADAMTS19_4	ADAMTS19	805	805	834	735	600	654	497	985
ADAMTS19_3	ADAMTS19	1785	1727	2000	1909	1247	1534	1608	2125
ADAMTS19_2	ADAMTS19	1448	1289	1424	1276	1081	1719	1223	1646
ADAMTS19_1	ADAMTS19	1031	1000	1165	1000	931	927	1050	1288
ADAMTS2_2	ADAMTS2	891	957	964	1043	516	573	910	1011
ADAMTS2_3	ADAMTS2	1432	1077	1640	1158	1236	1140	1134	1815
ADAMTS2_1	ADAMTS2	898	950	993	1241	998	550	973	1242
ADAMTS2_4	ADAMTS2	506	496	423	595	490	373	584	604
ADAMTS20_1	ADAMTS20	1221	1237	1231	1466	1137	1123	1128	1476
ADAMTS20_4	ADAMTS20	967	930	1106	1105	783	833	766	1116
ADAMTS20_2	ADAMTS20	845	901	1033	917	1371	651	811	1355
ADAMTS20_3	ADAMTS20	1383	1284	1354	1547	998	917	1462	1411
ADAMTS3_3	ADAMTS3	1262	1035	1165	1062	1046	1027	1125	1509
ADAMTS3_4	ADAMTS3	374	371	316	385	242	394	269	402
ADAMTS3_2	ADAMTS3	1088	1090	1162	1269	1021	736	814	1304
ADAMTS3_1	ADAMTS3	1743	1823	1896	1858	1547	1721	1527	2470
ADAMTS4_1	ADAMTS4	560	496	595	496	298	257	591	602
ADAMTS4_3	ADAMTS4	693	611	619	525	704	600	894	720
ADAMTS4_4	ADAMTS4	1418	1232	1414	1536	1526	785	1500	1696
ADAMTS4_2	ADAMTS4	535	441	480	497	545	474	515	531
ADAMTS5_2	ADAMTS5	1524	1573	1376	1506	1269	1532	1355	2121
ADAMTS5_1	ADAMTS5	1549	1536	1474	1994	1129	1247	1404	1864
ADAMTS5_4	ADAMTS5	838	721	789	881	564	712	750	1003
ADAMTS5_3	ADAMTS5	1137	1163	1279	1243	1056	1083	1061	1337
ADAMTS6_1	ADAMTS6	2368	2301	2303	2573	2281	1855	1896	2611
ADAMTS6_4	ADAMTS6	730	679	702	683	660	782	415	885
ADAMTS6_3	ADAMTS6	980	919	1192	1079	826	661	1129	1345
ADAMTS6_2	ADAMTS6	681	627	699	692	548	508	628	856
ADAMTS7_2	ADAMTS7	590	492	349	641	546	524	572	1030
ADAMTS7_3	ADAMTS7	721	687	689	799	610	622	653	734
ADAMTS7_4	ADAMTS7	1007	844	867	1039	630	941	921	1113
ADAMTS7_1	ADAMTS7	1082	987	896	1193	802	777	1083	1131
ADAMTS8_3	ADAMTS8	1340	1501	1628	1726	1176	1129	1407	2001
ADAMTS8_4	ADAMTS8	1076	1072	1015	1003	1072	961	1282	1371
ADAMTS8_1	ADAMTS8	970	936	1010	1167	732	841	831	1213
ADAMTS8_2	ADAMTS8	867	776	737	713	560	698	688	778
ADAMTS9_3	ADAMTS9	2065	1688	1859	1674	1765	1424	1676	2311
ADAMTS9_1	ADAMTS9	1616	1479	1836	1843	1448	1288	1502	1484
ADAMTS9_2	ADAMTS9	868	859	843	859	719	655	734	1157
ADAMTS9_4	ADAMTS9	688	678	809	845	712	711	563	1198
ADAMTSL1_1	ADAMTSL1	698	658	718	786	603	439	889	845
ADAMTSL1_2	ADAMTSL1	1344	1297	1139	1322	1180	1094	1365	1699
ADAMTSL1_4	ADAMTSL1	949	1015	839	1233	1200	1177	1271	1488
ADAMTSL1_3	ADAMTSL1	1470	1091	1760	1385	1242	1186	1035	1696
ADAMTSL2_3	ADAMTSL2	1435	1458	1585	1756	1230	1345	1693	1566
ADAMTSL2_2	ADAMTSL2	307	305	280	414	437	286	257	404
ADAMTSL2_1	ADAMTSL2	791	777	719	838	574	616	696	889
ADAMTSL2_4	ADAMTSL2	575	641	887	793	788	795	974	922
ADAMTSL3_2	ADAMTSL3	921	934	927	963	1424	947	1134	1082
ADAMTSL3_3	ADAMTSL3	443	439	273	514	191	230	342	550
ADAMTSL3_1	ADAMTSL3	1412	1211	1294	1344	1042	1184	1037	1753
ADAMTSL3_4	ADAMTSL3	1435	1552	1430	1723	1145	993	1625	1873
ADAMTSL4_1	ADAMTSL4	526	452	450	428	501	459	371	702
ADAMTSL4_4	ADAMTSL4	370	468	501	416	465	288	390	483
ADAMTSL4_3	ADAMTSL4	604	535	420	544	655	431	550	761
ADAMTSL4_2	ADAMTSL4	195	142	108	122	83	182	72	105
ADAMTSL5_2	ADAMTSL5	923	880	688	803	910	1151	876	1185
ADAMTSL5_4	ADAMTSL5	573	581	510	577	858	447	429	655
ADAMTSL5_1	ADAMTSL5	1260	1240	1313	1577	953	952	2000	1319
ADAMTSL5_3	ADAMTSL5	703	558	689	461	680	285	669	621
ADAP1_2	ADAP1	550	560	324	525	411	479	580	619
ADAP1_4	ADAP1	1123	965	1068	1142	983	913	912	1195
ADAP1_3	ADAP1	343	338	290	356	223	179	305	522
ADAP1_1	ADAP1	377	384	342	398	351	554	232	535
ADAP2_1	ADAP2	1093	1072	1034	1354	738	872	710	947
ADAP2_3	ADAP2	927	860	757	945	784	635	626	917
ADAP2_4	ADAP2	414	431	520	451	320	395	404	603
ADAP2_2	ADAP2	795	797	922	977	625	540	1281	951
ADAR_1	ADAR	1735	1623	1596	1599	1313	1013	1425	1740
ADAR_4	ADAR	920	691	790	787	755	534	647	893
ADAR_2	ADAR	908	740	812	826	693	960	645	1031
ADAR_3	ADAR	864	708	572	953	754	527	567	832
ADARB1_4	ADARB1	605	577	504	817	378	456	692	447
ADARB1_3	ADARB1	1281	1191	1211	1402	1070	845	1145	1531
ADARB1_2	ADARB1	973	1119	1215	1165	795	768	873	1224
ADARB1_1	ADARB1	1344	1233	1177	1510	1055	1064	1032	1550
ADARB2_2	ADARB2	1005	1050	1024	1108	871	735	1172	1171
ADARB2_3	ADARB2	860	646	827	909	633	673	1541	1135
ADARB2_1	ADARB2	883	785	883	738	930	841	786	969
ADARB2_4	ADARB2	233	306	216	372	316	149	446	382
ADAT1_4	ADAT1	1349	1237	1137	1328	1429	1279	1495	1718
ADAT1_1	ADAT1	1985	1450	1717	1552	1591	1611	1663	2057
ADAT1_3	ADAT1	1561	1689	1756	1709	1825	1467	1776	2388
ADAT1_2	ADAT1	1167	1131	1273	1232	1022	953	1258	1484
ADAT2_1	ADAT2	1292	1304	1420	1544	1194	1246	1314	1685
ADAT2_3	ADAT2	799	716	525	383	392	480	410	709
ADAT2_4	ADAT2	1179	1124	380	511	855	956	634	987
ADAT2_2	ADAT2	1852	1864	512	584	972	1744	831	2152
ADAT3_1	ADAT3	1148	1177	835	498	926	731	834	1233
ADAT3_4	ADAT3	544	402	391	404	326	473	345	462
ADAT3_3	ADAT3	1311	1140	935	725	817	1160	708	1477
ADAT3_2	ADAT3	510	425	117	157	179	275	209	414
ADCK1_4	ADCK1	1490	1296	1518	1645	1301	1153	1246	1654
ADCK1_2	ADCK1	1806	1655	2009	1974	1599	1463	1705	2218
ADCK1_1	ADCK1	959	859	1073	973	961	573	692	1176
ADCK1_3	ADCK1	140	157	217	144	191	110	119	223
ADCK2_2	ADCK2	1092	1147	1369	1447	1065	1169	1334	1527
ADCK2_4	ADCK2	712	807	731	1001	559	540	722	851
ADCK2_1	ADCK2	1034	961	1079	1010	938	863	1052	1387
ADCK2_3	ADCK2	1083	1068	1072	997	1112	999	1156	1322
ADCK3_1	ADCK3	750	590	909	725	731	705	685	726
ADCK3_4	ADCK3	802	633	974	920	640	586	642	824
ADCK3_3	ADCK3	528	434	633	735	381	350	481	570
ADCK3_2	ADCK3	782	696	598	763	712	591	653	732
ADCK4_2	ADCK4	1068	1096	881	944	980	817	1573	1282
ADCK4_1	ADCK4	1967	1907	1915	2044	2031	1795	1930	2212
ADCK4_4	ADCK4	669	694	577	680	641	596	1127	1052
ADCK4_3	ADCK4	657	719	573	633	1240	499	963	928
ADCK5_3	ADCK5	1206	1352	1456	1173	1531	982	1344	1500
ADCK5_4	ADCK5	1275	1212	1371	1172	1010	1217	1190	1872
ADCK5_1	ADCK5	904	849	718	894	521	740	842	1040
ADCK5_2	ADCK5	1244	1194	1071	848	1517	1115	994	1498
ADCY1_1	ADCY1	741	668	750	562	862	683	715	921
ADCY1_2	ADCY1	1130	1117	1310	1228	945	658	1189	1087
ADCY1_4	ADCY1	673	634	539	702	566	383	640	938
ADCY1_3	ADCY1	879	900	912	975	629	757	725	1048
ADCY10_1	ADCY10	1642	1593	1814	1613	1576	1625	1623	2446
ADCY10_2	ADCY10	1050	1034	924	1111	799	871	1108	1270
ADCY10_3	ADCY10	1249	1250	1483	1163	1335	1145	1499	1458
ADCY10_4	ADCY10	982	1150	1019	1233	999	915	1147	1231
ADCY2_4	ADCY2	1012	973	1131	1251	856	629	923	1227
ADCY2_2	ADCY2	1458	1334	1622	1477	1237	1239	1404	1716
ADCY2_3	ADCY2	1584	1497	1721	1517	1451	1427	1329	1757
ADCY2_1	ADCY2	1358	1347	1237	1448	1291	1335	958	1498
ADCY3_1	ADCY3	1366	1492	1336	1329	1263	1097	954	1515
ADCY3_3	ADCY3	418	422	480	425	372	405	338	505
ADCY3_2	ADCY3	542	490	535	556	412	461	342	645
ADCY3_4	ADCY3	367	322	336	322	430	378	303	391
ADCY4_2	ADCY4	686	605	781	615	449	624	423	715
ADCY4_3	ADCY4	594	645	741	884	540	590	533	652
ADCY4_1	ADCY4	730	694	536	610	596	669	611	821
ADCY4_4	ADCY4	476	573	416	370	412	585	474	568
ADCY5_4	ADCY5	1617	1630	1591	1844	2078	1539	1403	2154
ADCY5_1	ADCY5	2244	1756	2073	1756	2148	2000	1810	2475
ADCY5_2	ADCY5	896	819	779	1072	610	709	726	1111
ADCY5_3	ADCY5	652	550	688	713	886	478	502	567
ADCY6_2	ADCY6	891	607	659	759	679	501	806	803
ADCY6_1	ADCY6	930	820	899	896	812	609	817	888
ADCY6_4	ADCY6	731	761	838	796	1070	469	751	963
ADCY6_3	ADCY6	249	252	186	250	281	123	189	254
ADCY7_2	ADCY7	973	860	953	740	1762	1087	1196	1488
ADCY7_1	ADCY7	816	799	555	778	1397	997	2002	1194
ADCY7_3	ADCY7	1201	933	930	1006	1720	1043	1323	1608
ADCY7_4	ADCY7	685	494	533	326	786	505	522	708
ADCY8_4	ADCY8	1938	1664	2111	1754	1877	1470	1687	1902
ADCY8_3	ADCY8	1025	1190	1111	953	947	829	894	1244
ADCY8_2	ADCY8	1561	1404	1657	1449	1256	1430	1397	1949
ADCY8_1	ADCY8	19	18	14	15	25	11	32	23
ADCY9_3	ADCY9	1111	924	990	1048	992	732	926	1167
ADCY9_2	ADCY9	1429	1335	1476	1649	957	1065	1413	1410
ADCY9_1	ADCY9	710	640	695	781	606	559	509	648
ADCY9_4	ADCY9	526	468	451	398	279	434	308	538
ADCYAP1_2	ADCYAP1	1490	1408	1323	1515	1502	1100	1466	1435
ADCYAP1_3	ADCYAP1	1971	2056	2153	1981	1940	2034	1545	2368
ADCYAP1_1	ADCYAP1	1668	1325	1423	1766	1383	1160	1201	1627
ADCYAP1_4	ADCYAP1	419	342	232	185	328	392	244	339
ADCYAP1R1_4	ADCYAP1R1	928	836	782	771	1105	745	1465	1039
ADCYAP1R1_2	ADCYAP1R1	1051	954	1265	1058	887	740	1786	1397
ADCYAP1R1_3	ADCYAP1R1	789	831	797	1071	750	530	952	1115
ADCYAP1R1_1	ADCYAP1R1	1552	1452	1598	1627	1327	1265	1462	1550
ADD1_2	ADD1	900	718	856	725	799	719	774	868
ADD1_3	ADD1	793	748	733	795	583	738	540	909
ADD1_4	ADD1	1216	1118	1393	1273	1093	993	955	1437
ADD1_1	ADD1	632	664	777	464	553	562	618	1074
ADD2_2	ADD2	1405	1346	1624	1415	1038	1082	1254	1588
ADD2_3	ADD2	1079	921	1145	1101	930	682	841	1277
ADD2_1	ADD2	1000	855	978	820	829	741	1034	993
ADD2_4	ADD2	794	706	831	838	877	776	713	1081
ADD3_4	ADD3	708	617	598	932	506	705	682	1095
ADD3_3	ADD3	1685	1406	1593	1466	1284	1384	1490	1620
ADD3_2	ADD3	1006	1022	993	1254	917	939	978	1151
ADD3_1	ADD3	775	818	634	712	538	575	1097	833
ADGB_4	ADGB	1731	1640	1949	1604	1306	1407	1713	1902
ADGB_2	ADGB	1954	1786	1890	2147	1542	1539	2223	2126
ADGB_3	ADGB	981	1031	998	1114	1117	875	964	1258
ADGB_1	ADGB	1157	1032	1231	1146	1618	1177	1027	1527
ADGRA1_3	ADGRA1	1368	1194	1317	1522	1205	1221	1073	1269
ADGRA1_2	ADGRA1	1599	1619	1942	1636	1336	1424	1660	2055
ADGRA1_1	ADGRA1	484	458	492	461	414	306	479	451
ADGRA1_4	ADGRA1	891	722	1007	863	628	788	775	882
ADGRA2_4	ADGRA2	673	600	635	554	517	728	706	1029
ADGRA2_3	ADGRA2	2062	1795	2155	2101	1658	1664	1713	2487
ADGRA2_1	ADGRA2	858	864	875	1097	1307	752	1175	1404
ADGRA2_2	ADGRA2	645	623	607	800	614	608	624	686
ADGRA3_2	ADGRA3	2174	1891	2264	2273	2085	1482	1498	1929
ADGRA3_3	ADGRA3	1812	1748	1753	2045	1648	1530	1731	2271
ADGRA3_4	ADGRA3	934	924	940	984	746	499	879	928
ADGRA3_1	ADGRA3	1035	1078	1027	852	1044	1072	1000	1166
ADGRB1_4	ADGRB1	824	910	832	1054	874	716	687	1188
ADGRB1_2	ADGRB1	985	894	978	1140	757	855	1308	1467
ADGRB1_3	ADGRB1	537	399	495	424	550	418	283	584
ADGRB1_1	ADGRB1	966	861	979	1291	980	579	1093	1191
ADGRB2_4	ADGRB2	1044	873	1132	1084	735	873	1034	1092
ADGRB2_2	ADGRB2	1097	997	1007	1139	1107	1039	1028	1137
ADGRB2_1	ADGRB2	1023	875	1020	1022	840	672	708	1209
ADGRB2_3	ADGRB2	676	862	753	913	844	550	719	863
ADGRB3_4	ADGRB3	1135	1067	1152	1304	608	915	1093	1303
ADGRB3_1	ADGRB3	1138	970	981	1138	1004	969	1157	1340
ADGRB3_3	ADGRB3	1508	1262	1412	1298	1335	1398	1040	1477
ADGRB3_2	ADGRB3	855	783	862	868	609	652	895	1072
ADGRD1_1	ADGRD1	925	876	956	959	1197	850	863	1327
ADGRD1_2	ADGRD1	1313	1291	1306	1504	1102	1138	1504	1625
ADGRD1_3	ADGRD1	1414	1354	1336	1567	1529	819	1682	1343
ADGRD1_4	ADGRD1	51	51	32	96	25	36	70	119
ADGRE1_2	ADGRE1	877	830	808	1036	586	707	743	1330
ADGRE1_1	ADGRE1	1221	1130	1169	1182	887	989	864	1116
ADGRE1_3	ADGRE1	934	883	1064	750	838	772	677	1193
ADGRE1_4	ADGRE1	1332	1259	1244	1602	1114	1010	1174	1398
ADGRE2_3	ADGRE2	799	794	777	715	711	595	775	891
ADGRE2_2	ADGRE2	1026	969	942	1040	1033	644	886	1196
ADGRE2_1	ADGRE2	726	759	831	813	827	607	648	963
ADGRE2_4	ADGRE2	44	67	32	83	27	2	66	55
ADGRE3_4	ADGRE3	1225	1122	1240	1277	833	627	1189	1160
ADGRE3_2	ADGRE3	581	723	553	716	397	529	791	906
ADGRE3_1	ADGRE3	1091	853	1027	1213	912	966	1124	912
ADGRE3_3	ADGRE3	815	782	785	965	504	568	598	1143
ADGRE5_3	ADGRE5	1041	951	922	1034	836	802	894	1115
ADGRE5_1	ADGRE5	915	1017	816	1024	535	636	811	1184
ADGRE5_2	ADGRE5	289	253	235	218	141	127	204	222
ADGRE5_4	ADGRE5	510	461	498	375	368	478	348	585
ADGRF1_2	ADGRF1	1190	1178	1077	1276	921	1073	1306	1756
ADGRF1_3	ADGRF1	1225	1148	1577	1171	1379	1190	905	1557
ADGRF1_1	ADGRF1	1416	1334	1382	1705	1864	1380	1166	1586
ADGRF1_4	ADGRF1	488	345	470	370	268	384	396	493
ADGRF2_4	ADGRF2	1854	1656	1653	1947	1606	1534	1502	1997
ADGRF2_2	ADGRF2	1083	1010	1050	1088	770	924	794	1548
ADGRF2_3	ADGRF2	839	916	1010	952	809	911	741	1370
ADGRF2_1	ADGRF2	380	428	491	391	445	235	331	710
ADGRF3_1	ADGRF3	1162	1212	1290	1514	966	1298	1058	1589
ADGRF3_3	ADGRF3	1222	1267	1403	1308	749	958	1058	1133
ADGRF3_2	ADGRF3	1153	1007	945	1264	754	1092	1281	1521
ADGRF3_4	ADGRF3	1182	1235	1457	1294	896	1100	1051	1957
ADGRF4_4	ADGRF4	938	905	936	1062	783	934	817	1124
ADGRF4_2	ADGRF4	1202	1253	1052	1439	990	1287	1236	1643
ADGRF4_3	ADGRF4	1474	1295	1382	1323	1268	1422	1078	1630
ADGRF4_1	ADGRF4	762	677	843	941	652	640	728	924
ADGRF5_1	ADGRF5	991	902	871	1096	671	916	971	1040
ADGRF5_2	ADGRF5	872	755	847	853	775	780	766	845
ADGRF5_3	ADGRF5	629	474	536	772	429	490	588	478
ADGRF5_4	ADGRF5	528	584	674	706	542	390	482	664
ADGRG1_4	ADGRG1	703	755	850	822	587	487	811	906
ADGRG1_1	ADGRG1	897	902	1101	1249	743	628	962	866
ADGRG1_2	ADGRG1	2397	1806	2242	2324	3215	1729	1493	2676
ADGRG1_3	ADGRG1	1017	977	1199	1182	931	823	941	1370
ADGRG2_4	ADGRG2	982	987	1148	1166	1145	724	803	1236
ADGRG2_2	ADGRG2	1033	1102	986	1455	755	1124	1090	1281
ADGRG2_3	ADGRG2	1209	939	1271	1029	1255	849	1043	1377
ADGRG2_1	ADGRG2	1650	1681	1657	1820	1734	1654	1791	1893
ADGRG3_4	ADGRG3	960	1058	890	1263	969	653	1073	991
ADGRG3_1	ADGRG3	1057	794	1050	1088	930	723	813	1237
ADGRG3_2	ADGRG3	1368	1286	1461	1398	909	1388	1115	1604
ADGRG3_3	ADGRG3	790	754	974	961	745	634	832	916
ADGRG4_2	ADGRG4	1823	1702	1917	1814	2294	1714	1599	2126
ADGRG4_1	ADGRG4	1286	1222	1258	1489	1203	1291	1109	1665
ADGRG4_3	ADGRG4	1059	1186	1464	1273	886	1026	1214	1162
ADGRG4_4	ADGRG4	673	623	692	972	607	557	603	884
ADGRG5_2	ADGRG5	902	935	1052	888	897	886	1017	1166
ADGRG5_1	ADGRG5	1286	1183	1129	1211	867	930	1230	1331
ADGRG5_3	ADGRG5	1171	1106	1169	1109	1053	992	1067	1738
ADGRG5_4	ADGRG5	836	854	743	1027	1035	624	648	989
ADGRG6_1	ADGRG6	1480	1500	1764	1679	1709	1310	1353	2039
ADGRG6_2	ADGRG6	1362	1380	1422	1604	1263	1453	1238	1541
ADGRG6_3	ADGRG6	596	593	612	685	778	545	812	774
ADGRG6_4	ADGRG6	86	21	98	7	64	18	57	35
ADGRG7_2	ADGRG7	1562	1329	1568	1546	1147	1651	1402	2245
ADGRG7_1	ADGRG7	872	805	883	992	612	775	1053	1043
ADGRG7_3	ADGRG7	1380	1148	1334	1585	1445	1108	1078	1722
ADGRG7_4	ADGRG7	818	737	608	824	488	895	612	971
ADGRL1_2	ADGRL1	1121	1127	1396	1290	1043	855	1098	1262
ADGRL1_4	ADGRL1	1147	985	1034	982	1265	1048	1663	1054
ADGRL1_1	ADGRL1	1157	1054	1589	1272	870	1023	1117	1341
ADGRL1_3	ADGRL1	1751	1607	1839	1922	1476	1391	1274	1941
ADGRL2_3	ADGRL2	1502	1260	1276	1172	1010	1038	1187	1746
ADGRL2_1	ADGRL2	1150	1192	1163	1470	1228	1181	1149	1497
ADGRL2_2	ADGRL2	1197	1274	1216	1241	1132	1282	1381	1646
ADGRL2_4	ADGRL2	449	455	410	479	441	418	349	754
ADGRL3_1	ADGRL3	1915	1810	1583	1917	1526	1451	1835	2751
ADGRL3_2	ADGRL3	1021	908	1285	908	928	1189	862	1186
ADGRL3_4	ADGRL3	953	896	982	815	642	544	1162	967
ADGRL3_3	ADGRL3	1149	1297	1447	1459	1320	1097	1215	1863
ADGRL4_2	ADGRL4	1002	769	920	912	744	876	511	1069
ADGRL4_3	ADGRL4	1283	1501	1550	1525	1475	1188	1211	1720
ADGRL4_1	ADGRL4	1062	828	805	1073	675	972	830	1180
ADGRL4_4	ADGRL4	1681	1654	1803	1969	1825	1315	2327	2361
ADGRV1_1	ADGRV1	1060	923	909	836	1139	922	705	1165
ADGRV1_2	ADGRV1	1564	1576	1472	1492	1455	1516	1163	2008
ADGRV1_4	ADGRV1	323	300	305	404	357	183	272	377
ADGRV1_3	ADGRV1	681	500	575	723	425	469	598	605
ADH1A_2	ADH1A	605	536	735	558	403	447	548	672
ADH1A_1	ADH1A	724	685	851	741	574	512	498	680
ADH1A_3	ADH1A	1734	1602	2582	1903	1677	1525	1780	2194
ADH1A_4	ADH1A	1841	1877	1878	1842	1730	2012	1614	2315
ADH1B_3	ADH1B	1601	1409	1328	1403	1051	1297	1541	1825
ADH1B_1	ADH1B	967	961	1068	984	787	674	793	861
ADH1B_4	ADH1B	1489	1749	1858	1949	1962	1686	1650	1916
ADH1B_2	ADH1B	933	961	1221	1010	777	990	514	1323
ADH1C_1	ADH1C	1302	1105	1609	1241	981	937	1160	1442
ADH1C_2	ADH1C	1530	1475	1493	1722	1977	1518	1641	1986
ADH1C_4	ADH1C	1457	1360	1253	1436	1278	1144	1280	1723
ADH1C_3	ADH1C	457	406	442	450	218	181	364	446
ADH4_3	ADH4	1341	1276	1611	1421	971	1352	2144	1890
ADH4_2	ADH4	1190	1090	1293	1350	894	964	636	1423
ADH4_1	ADH4	736	619	632	680	581	633	580	864
ADH4_4	ADH4	206	214	223	178	150	147	97	337
ADH5_2	ADH5	681	767	538	868	545	536	544	637
ADH5_3	ADH5	714	603	867	811	587	480	529	850
ADH5_1	ADH5	1193	1028	1153	1419	963	1193	1293	1622
ADH5_4	ADH5	773	689	787	741	839	647	661	1138
ADH6_1	ADH6	2550	2544	2625	2352	2070	2665	2250	3391
ADH6_4	ADH6	1703	1685	1646	1792	1738	1357	1906	1846
ADH6_3	ADH6	545	461	510	453	516	468	555	664
ADH6_2	ADH6	289	257	273	314	168	239	347	332
ADH7_2	ADH7	734	736	790	691	446	893	736	1149
ADH7_3	ADH7	1102	845	1266	970	1116	975	694	1048
ADH7_1	ADH7	1393	1463	1393	1445	1380	1097	1401	1976
ADH7_4	ADH7	450	480	609	514	548	446	368	684
ADHFE1_1	ADHFE1	1144	1095	1303	1370	1420	871	1058	1216
ADHFE1_2	ADHFE1	1650	1689	1756	2069	1288	1138	1478	1945
ADHFE1_4	ADHFE1	518	548	590	621	458	590	456	686
ADHFE1_3	ADHFE1	657	745	603	910	652	609	638	871
ADI1_2	ADI1	990	891	1142	1036	786	848	905	1346
ADI1_1	ADI1	1897	1627	2013	2066	1384	1572	1710	2137
ADI1_3	ADI1	981	952	1017	866	672	814	1038	1117
ADI1_4	ADI1	781	749	811	895	600	886	480	735
ADIG_3	ADIG	1109	982	1249	1058	1286	1035	942	1132
ADIG_2	ADIG	1059	1299	1087	1241	1100	975	1045	1504
ADIG_1	ADIG	285	373	260	355	297	216	334	324
ADIG_4	ADIG	189	153	114	166	77	149	132	255
ADIPOQ_3	ADIPOQ	1234	1157	1116	1243	1242	1042	915	1154
ADIPOQ_4	ADIPOQ	2266	1968	2404	2000	1965	1643	1752	2379
ADIPOQ_1	ADIPOQ	1769	1564	1764	1983	2301	1661	1850	2187
ADIPOQ_2	ADIPOQ	1012	947	1228	1138	943	1040	1017	1121
ADIPOR1_4	ADIPOR1	599	482	460	420	379	746	363	851
ADIPOR1_3	ADIPOR1	992	892	838	986	518	876	675	1442
ADIPOR1_1	ADIPOR1	1007	913	967	944	497	1006	575	1259
ADIPOR1_2	ADIPOR1	1567	1458	1240	1160	799	1269	1091	2254
ADIPOR2_3	ADIPOR2	742	530	576	448	444	536	494	767
ADIPOR2_2	ADIPOR2	780	627	582	415	838	514	364	605
ADIPOR2_1	ADIPOR2	759	742	555	546	721	539	626	836
ADIPOR2_4	ADIPOR2	918	834	765	637	772	632	685	1180
ADIRF_4	ADIRF	856	966	804	882	779	668	1076	919
ADIRF_2	ADIRF	362	379	284	461	484	518	371	459
ADIRF_3	ADIRF	1724	1535	2031	1570	1486	1500	1467	2083
ADIRF_1	ADIRF	528	609	607	491	332	477	589	638
ADK_3	ADK	1307	1244	1268	1337	1338	1236	915	1543
ADK_4	ADK	909	850	1057	967	830	806	794	1337
ADK_1	ADK	1187	963	1165	1327	1188	912	1147	1322
ADK_2	ADK	1313	1450	1334	1295	1217	1396	1047	1817
ADM_1	ADM	1315	1205	1386	1273	1039	940	942	1657
ADM_3	ADM	612	605	578	570	538	512	512	597
ADM_4	ADM	972	884	994	1069	694	720	921	1228
ADM_2	ADM	908	705	902	948	796	854	641	944
ADM2_2	ADM2	1273	1088	1190	1082	1031	842	944	1201
ADM2_4	ADM2	631	797	617	795	651	694	616	832
ADM2_1	ADM2	1579	1283	1635	1457	1094	960	1005	1337
ADM2_3	ADM2	1218	977	1108	1108	817	758	1057	1048
ADM5_1	ADM5	627	591	573	669	588	500	461	435
ADM5_3	ADM5	593	595	643	715	498	384	522	684
ADM5_2	ADM5	839	805	748	757	1081	439	1797	764
ADM5_4	ADM5	213	213	313	210	155	136	176	266
ADNP_4	ADNP	829	700	909	820	788	710	747	1133
ADNP_2	ADNP	687	568	636	573	373	561	514	857
ADNP_1	ADNP	673	585	610	601	452	480	633	772
ADNP_3	ADNP	791	775	728	946	693	598	741	842
ADNP2_3	ADNP2	1437	1355	1292	1218	1046	991	633	1322
ADNP2_1	ADNP2	1338	1378	1602	1452	1293	1112	1128	1696
ADNP2_2	ADNP2	1769	1629	1728	1561	1286	1666	1376	2045
ADNP2_4	ADNP2	672	481	616	308	527	557	385	635
ADO_3	ADO	675	547	596	734	550	509	576	779
ADO_4	ADO	1337	990	1022	1035	968	1016	1304	1511
ADO_1	ADO	1357	1192	1144	1364	1483	1177	1537	1427
ADO_2	ADO	803	609	702	797	770	591	1240	822
ADORA1_3	ADORA1	403	310	559	495	285	186	407	286
ADORA1_4	ADORA1	656	586	572	465	760	365	575	577
ADORA1_1	ADORA1	488	338	594	405	415	509	416	582
ADORA1_2	ADORA1	633	594	547	742	571	528	624	555
ADORA2A_2	ADORA2A	1374	1218	1305	1599	1104	1199	1412	1831
ADORA2A_3	ADORA2A	710	596	713	846	621	575	1191	757
ADORA2A_4	ADORA2A	713	795	838	681	496	551	935	982
ADORA2A_1	ADORA2A	973	936	1034	853	1084	766	1069	1225
ADORA2B_3	ADORA2B	836	872	866	1119	691	583	797	811
ADORA2B_1	ADORA2B	1035	1011	1167	1040	927	1020	1013	1462
ADORA2B_4	ADORA2B	1588	1562	1596	1599	1416	1294	1515	1760
ADORA2B_2	ADORA2B	1402	1238	1054	1523	1012	1243	1091	1953
ADORA3_3	ADORA3	1309	1199	1582	1527	1559	1199	1239	1957
ADORA3_4	ADORA3	1343	1293	1604	1567	1348	1469	1360	1733
ADORA3_2	ADORA3	1114	934	1184	1040	1199	1012	831	1144
ADORA3_1	ADORA3	902	858	722	1148	789	868	963	1142
ADPGK_3	ADPGK	2603	2109	2630	2706	2730	2378	1837	2915
ADPGK_4	ADPGK	1326	1200	1388	1533	1351	1291	1299	1416
ADPGK_2	ADPGK	1077	792	1051	1087	955	717	1087	862
ADPGK_1	ADPGK	1049	959	1237	1202	757	878	1188	1040
ADPRH_4	ADPRH	1291	1082	1213	1274	1325	1065	1013	1405
ADPRH_3	ADPRH	1523	1342	1678	1145	1729	978	1002	1627
ADPRH_2	ADPRH	796	858	1042	765	958	807	626	951
ADPRH_1	ADPRH	844	863	662	972	695	571	809	883
ADPRHL1_3	ADPRHL1	1333	1210	1843	1514	1293	1078	1292	1616
ADPRHL1_1	ADPRHL1	1892	1714	1952	2038	1537	1151	1657	2329
ADPRHL1_4	ADPRHL1	949	869	1132	892	755	984	891	1166
ADPRHL1_2	ADPRHL1	952	910	930	1044	872	858	742	974
ADPRHL2_3	ADPRHL2	1303	1126	1420	1483	1148	1155	965	1122
ADPRHL2_1	ADPRHL2	655	611	525	672	553	557	751	803
ADPRHL2_4	ADPRHL2	661	743	712	858	885	561	585	719
ADPRHL2_2	ADPRHL2	1138	884	839	1047	877	1037	914	1130
ADPRM_2	ADPRM	1348	1189	1316	1358	1308	1250	1505	1579
ADPRM_1	ADPRM	1192	984	886	1035	1155	1195	860	1582
ADPRM_3	ADPRM	1160	1053	1148	1093	953	1115	929	1318
ADPRM_4	ADPRM	1228	1140	1180	1121	772	1139	1062	1247
ADRA1A_1	ADRA1A	1548	1531	1688	2158	1354	1571	1629	2351
ADRA1A_4	ADRA1A	995	899	1277	1100	856	753	1022	953
ADRA1A_3	ADRA1A	673	556	741	856	545	581	785	909
ADRA1A_2	ADRA1A	1287	1258	1496	1356	1051	1149	987	1732
ADRA1B_1	ADRA1B	2346	2405	2506	2793	1824	2285	2747	3413
ADRA1B_3	ADRA1B	1933	1813	1969	2094	1780	1355	1696	2261
ADRA1B_2	ADRA1B	192	177	138	139	198	180	166	212
ADRA1B_4	ADRA1B	847	699	886	1018	675	885	665	1125
ADRA1D_4	ADRA1D	809	796	858	1031	511	760	910	1254
ADRA1D_2	ADRA1D	926	924	1035	1057	670	719	869	976
ADRA1D_3	ADRA1D	766	591	675	629	488	470	568	642
ADRA1D_1	ADRA1D	462	389	451	478	409	519	314	711
ADRA2A_2	ADRA2A	1606	1513	1864	1550	1411	1072	1352	1718
ADRA2A_4	ADRA2A	1185	1066	1397	1065	952	1035	705	1162
ADRA2A_1	ADRA2A	1169	944	1085	1080	705	967	1161	1108
ADRA2A_3	ADRA2A	454	353	509	531	279	412	289	404
ADRA2B_2	ADRA2B	792	641	806	805	754	549	790	867
ADRA2B_3	ADRA2B	498	456	473	546	595	629	471	561
ADRA2B_4	ADRA2B	229	222	283	183	219	211	186	228
ADRA2B_1	ADRA2B	862	824	969	973	810	703	738	829
ADRA2C_1	ADRA2C	1677	1629	2018	1810	1428	1453	1781	1991
ADRA2C_4	ADRA2C	435	405	414	570	285	291	340	643
ADRA2C_3	ADRA2C	866	774	856	835	876	615	779	1054
ADRA2C_2	ADRA2C	1235	1189	1406	1257	1039	845	1224	1518
ADRB1_2	ADRB1	1480	1236	1645	1436	1332	1821	1645	1519
ADRB1_4	ADRB1	370	363	314	350	305	143	308	410
ADRB1_3	ADRB1	1319	1234	1381	1275	1641	994	1195	1640
ADRB1_1	ADRB1	530	490	461	689	427	209	337	498
ADRB2_1	ADRB2	1081	1072	1025	1103	873	872	1168	1408
ADRB2_2	ADRB2	1156	1063	1493	1358	1226	1194	1311	1487
ADRB2_4	ADRB2	702	754	834	929	758	466	833	1126
ADRB2_3	ADRB2	21	25	23	33	36	15	18	13
ADRB3_3	ADRB3	1391	1238	1321	1476	1211	1116	1213	1855
ADRB3_4	ADRB3	835	824	872	934	1057	692	872	764
ADRB3_1	ADRB3	1318	1182	1389	1051	1197	1110	1039	1343
ADRB3_2	ADRB3	1135	1061	1288	1119	1118	1237	1211	1429
ADRBK1_2	ADRBK1	1005	924	1127	878	786	680	1136	1075
ADRBK1_3	ADRBK1	1241	1080	1125	1140	1166	1113	976	1314
ADRBK1_1	ADRBK1	1244	1163	1363	1521	1129	1126	1095	1330
ADRBK1_4	ADRBK1	522	477	536	302	277	244	363	477
ADRBK2_2	ADRBK2	1290	1152	1555	1353	1462	1371	1101	1346
ADRBK2_3	ADRBK2	1051	920	903	1036	976	1159	793	1233
ADRBK2_4	ADRBK2	992	929	1040	1102	777	981	821	1024
ADRBK2_1	ADRBK2	952	913	1028	884	721	786	814	1205
ADRM1_2	ADRM1	1210	1133	1089	1156	978	1038	1131	1218
ADRM1_1	ADRM1	849	811	548	664	801	604	398	565
ADRM1_3	ADRM1	574	709	470	747	569	371	643	822
ADRM1_4	ADRM1	349	369	268	284	558	339	230	504
ADSL_4	ADSL	633	509	132	104	180	349	192	453
ADSL_1	ADSL	512	494	181	318	249	306	184	460
ADSL_2	ADSL	765	658	167	231	284	514	236	521
ADSL_3	ADSL	295	247	107	61	146	209	50	244
ADSS_4	ADSS	563	540	315	268	479	466	225	520
ADSS_3	ADSS	260	395	171	219	148	163	169	246
ADSS_2	ADSS	850	577	201	258	301	615	215	693
ADSS_1	ADSS	255	198	75	104	120	174	92	215
ADSSL1_4	ADSSL1	492	535	456	481	399	272	595	556
ADSSL1_2	ADSSL1	1471	1451	1381	1405	1406	1256	1434	1675
ADSSL1_1	ADSSL1	1031	789	911	1002	1161	718	903	1159
ADSSL1_3	ADSSL1	721	758	759	875	871	704	715	1021
ADTRP_2	ADTRP	888	719	1096	942	921	574	669	1008
ADTRP_3	ADTRP	878	776	1109	846	825	829	942	1041
ADTRP_1	ADTRP	1240	1145	1167	1305	983	1166	939	1523
ADTRP_4	ADTRP	1119	1078	1045	1317	683	918	1058	1249
AEBP1_2	AEBP1	1047	841	1241	987	986	957	769	1102
AEBP1_4	AEBP1	619	569	930	554	717	372	606	783
AEBP1_3	AEBP1	859	853	915	997	790	866	685	1182
AEBP1_1	AEBP1	1016	924	1355	902	998	844	1118	1135
AEBP2_1	AEBP2	1362	1460	1150	1398	1417	1140	1528	1645
AEBP2_3	AEBP2	491	533	409	569	434	380	392	773
AEBP2_4	AEBP2	1233	1359	1402	1306	1184	1072	939	1702
AEBP2_2	AEBP2	945	927	851	865	1009	722	811	1213
AEN_3	AEN	2476	2378	2785	2790	1829	1605	2288	2757
AEN_4	AEN	823	753	761	735	392	705	679	1110
AEN_1	AEN	1764	1669	1963	1751	1355	1699	1492	2049
AEN_2	AEN	606	647	518	947	578	603	996	849
AES_3	AES	651	501	747	673	561	680	395	853
AES_4	AES	600	525	681	534	530	575	561	631
AES_1	AES	531	537	460	652	349	567	591	727
AES_2	AES	772	681	573	598	719	403	733	755
AFAP1_2	AFAP1	1261	1030	1252	1244	920	983	963	1238
AFAP1_4	AFAP1	840	670	635	746	583	820	525	740
AFAP1_3	AFAP1	652	552	561	524	449	612	331	729
AFAP1_1	AFAP1	563	568	452	748	517	561	291	588
AFAP1L1_3	AFAP1L1	749	754	609	795	431	658	798	850
AFAP1L1_1	AFAP1L1	394	344	401	541	600	447	441	394
AFAP1L1_4	AFAP1L1	100	62	151	85	94	123	29	62
AFAP1L1_2	AFAP1L1	321	342	245	344	367	387	415	441
AFAP1L2_2	AFAP1L2	967	682	954	914	808	666	631	719
AFAP1L2_3	AFAP1L2	990	1029	1063	1190	816	736	1085	982
AFAP1L2_4	AFAP1L2	1345	1132	1135	1454	1205	836	1202	1032
AFAP1L2_1	AFAP1L2	1328	1105	1279	1322	1166	924	904	1463
AFF1_1	AFF1	1218	1238	1229	1296	857	1200	1571	1601
AFF1_3	AFF1	1022	872	1038	905	780	987	1156	870
AFF1_2	AFF1	1250	1171	1393	1163	1031	929	872	1507
AFF1_4	AFF1	102	123	96	257	152	189	151	180
AFF2_4	AFF2	999	1085	739	1065	1316	1039	1230	1359
AFF2_3	AFF2	776	695	554	603	856	659	1007	917
AFF2_2	AFF2	1821	1582	1789	1610	2852	1543	2599	2062
AFF2_1	AFF2	887	773	891	701	1217	931	2067	1181
AFF3_2	AFF3	786	724	936	815	655	707	544	796
AFF3_3	AFF3	1221	1321	1513	1571	966	1008	1013	1837
AFF3_4	AFF3	313	293	297	335	275	248	175	352
AFF3_1	AFF3	1462	1248	1591	1486	1320	1183	1231	1719
AFF4_1	AFF4	1374	1141	1262	1369	1084	1088	1091	1363
AFF4_3	AFF4	1029	858	1027	1086	1083	894	1007	1065
AFF4_4	AFF4	687	625	728	594	726	653	440	980
AFF4_2	AFF4	586	626	559	792	457	640	539	809
AFG3L2_1	AFG3L2	945	832	562	413	575	662	585	869
AFG3L2_3	AFG3L2	573	617	451	370	488	430	483	685
AFG3L2_2	AFG3L2	631	630	380	446	239	501	605	778
AFG3L2_4	AFG3L2	24	40	10	68	22	33	23	20
AFM_4	AFM	907	1058	969	1242	822	637	993	1236
AFM_2	AFM	1183	1139	1115	1250	729	969	1037	1607
AFM_3	AFM	2173	1964	2180	2159	1533	1600	2185	2548
AFM_1	AFM	776	667	792	810	715	883	505	1003
AFMID_1	AFMID	1206	960	1042	1186	900	1103	995	1220
AFMID_3	AFMID	603	607	643	719	518	708	495	881
AFMID_4	AFMID	941	769	774	703	700	750	835	827
AFMID_2	AFMID	844	737	985	840	632	521	799	557
AFP_2	AFP	1043	863	1022	886	830	984	745	1158
AFP_1	AFP	3212	2943	3618	3608	2881	3068	3121	4130
AFP_4	AFP	717	682	669	650	759	689	675	953
AFP_3	AFP	1126	1102	1217	1480	907	1040	1189	1534
AFTPH_2	AFTPH	910	871	962	1105	572	501	556	1143
AFTPH_4	AFTPH	1145	895	922	813	631	727	374	1035
AFTPH_1	AFTPH	1046	1100	983	1170	1048	904	1028	1274
AFTPH_3	AFTPH	674	639	576	735	461	342	403	636
AGA_2	AGA	1187	1152	1384	1436	1065	976	915	1383
AGA_1	AGA	537	595	692	468	327	672	467	690
AGA_3	AGA	951	893	1106	1098	748	971	803	1009
AGA_4	AGA	1375	1480	1364	1630	1282	1152	1129	1558
AGAP1_2	AGAP1	1323	1235	1342	1655	1239	846	1102	1456
AGAP1_3	AGAP1	886	729	759	637	616	707	527	633
AGAP1_1	AGAP1	1114	1172	1202	1527	921	732	1135	1626
AGAP1_4	AGAP1	789	761	911	1257	844	809	882	1033
AGAP11_1	AGAP11	857	710	822	715	664	581	656	795
AGAP11_2	AGAP11	1040	796	699	778	698	742	637	1004
AGAP11_4	AGAP11	488	463	492	474	469	434	523	695
AGAP11_3	AGAP11	260	247	198	151	149	218	188	127
AGAP2_3	AGAP2	1003	871	1087	1010	694	672	1045	856
AGAP2_2	AGAP2	763	774	755	946	829	753	1044	837
AGAP2_4	AGAP2	755	802	730	919	586	662	689	995
AGAP2_1	AGAP2	612	610	786	670	524	597	837	826
AGAP3_1	AGAP3	1434	1270	1655	1347	1631	1194	1232	1538
AGAP3_2	AGAP3	523	393	619	479	331	344	487	789
AGAP3_3	AGAP3	833	735	942	854	594	556	753	1006
AGAP3_4	AGAP3	1250	1323	1346	1151	1230	1245	1162	1701
AGAP4_3	AGAP4	159	135	199	127	80	90	75	156
AGAP4_2	AGAP4	296	217	178	169	322	226	137	254
AGAP4_1	AGAP4	142	104	87	76	93	132	90	206
AGAP4_4	AGAP4	281	193	287	115	183	316	192	207
AGAP5_4	AGAP5	781	665	956	686	726	738	567	673
AGAP5_1	AGAP5	581	607	580	475	533	505	432	707
AGAP5_3	AGAP5	724	712	578	581	730	698	564	712
AGAP5_2	AGAP5	237	271	185	217	230	205	186	208
AGAP6_1	AGAP6	1854	1549	2108	1772	1665	1374	1266	1665
AGAP6_2	AGAP6	443	358	371	410	235	329	250	414
AGAP6_4	AGAP6	568	441	481	528	575	577	758	598
AGAP6_3	AGAP6	283	263	210	160	301	447	229	321
AGAP9_1	AGAP9	476	329	317	242	576	296	255	349
AGAP9_4	AGAP9	223	183	244	229	162	172	186	277
AGAP9_2	AGAP9	336	228	193	362	192	286	200	120
AGAP9_3	AGAP9	192	150	168	229	199	167	150	319
AGBL1_1	AGBL1	1419	1444	1695	1451	1360	1523	1162	1516
AGBL1_4	AGBL1	507	503	615	456	571	545	667	729
AGBL1_2	AGBL1	1434	1439	1413	1662	1814	1285	1422	2020
AGBL1_3	AGBL1	813	976	840	1202	773	957	803	1205
AGBL2_4	AGBL2	1486	1393	1543	1488	1279	1133	1284	1530
AGBL2_2	AGBL2	1178	1007	1135	1093	667	744	755	1277
AGBL2_3	AGBL2	1268	1057	1238	1609	1474	1116	1268	1386
AGBL2_1	AGBL2	637	691	674	669	775	845	533	1062
AGBL3_1	AGBL3	1049	927	1052	895	845	870	679	1177
AGBL3_3	AGBL3	1245	1083	1199	1471	1340	939	1239	1583
AGBL3_2	AGBL3	806	777	821	831	696	618	946	814
AGBL3_4	AGBL3	335	403	325	323	317	262	252	504
AGBL4_4	AGBL4	1316	1385	1407	1358	1411	865	1540	1478
AGBL4_1	AGBL4	1233	1054	1187	942	1173	940	810	1180
AGBL4_3	AGBL4	570	367	587	444	355	529	380	564
AGBL4_2	AGBL4	300	262	297	280	299	168	335	307
AGBL5_2	AGBL5	985	1110	1224	1197	894	665	903	1041
AGBL5_4	AGBL5	679	668	581	398	652	582	420	666
AGBL5_3	AGBL5	812	1033	754	1124	720	576	833	971
AGBL5_1	AGBL5	368	420	427	401	426	441	461	390
AGER_3	AGER	1488	1428	1476	1682	1382	1453	1373	2166
AGER_2	AGER	1129	1025	940	1317	756	693	1047	1486
AGER_4	AGER	1352	1172	1452	1217	1291	1215	1356	1675
AGER_1	AGER	988	1051	1193	1062	904	1127	979	1922
AGFG1_4	AGFG1	1423	1273	1690	1389	1244	1368	1174	1516
AGFG1_2	AGFG1	669	597	581	615	415	653	457	691
AGFG1_3	AGFG1	1261	1175	1027	950	873	916	801	1393
AGFG1_1	AGFG1	975	828	843	695	839	779	839	1224
AGFG2_2	AGFG2	1234	1380	1352	1618	1269	938	1381	1544
AGFG2_1	AGFG2	1771	1788	1664	1799	1424	1512	1639	2063
AGFG2_4	AGFG2	1296	1110	1317	1419	1190	945	1478	1767
AGFG2_3	AGFG2	866	802	791	951	844	710	711	1005
AGGF1_3	AGGF1	1447	1315	1525	1520	1092	1111	1395	1509
AGGF1_2	AGGF1	895	980	901	1248	620	659	1199	1110
AGGF1_1	AGGF1	1139	963	1048	1140	966	1010	1150	1299
AGGF1_4	AGGF1	505	430	520	512	361	419	463	539
AGK_2	AGK	518	629	735	530	630	259	534	572
AGK_4	AGK	1019	1052	986	1114	781	782	961	1116
AGK_3	AGK	1123	1102	1245	1190	846	903	1219	1344
AGK_1	AGK	690	743	636	714	392	481	881	817
AGL_2	AGL	667	645	611	651	839	635	827	754
AGL_4	AGL	1056	866	1093	930	1722	788	868	1006
AGL_1	AGL	1065	1018	1051	1223	804	716	1032	1121
AGL_3	AGL	970	951	924	1104	950	929	977	1102
AGMAT_2	AGMAT	1756	1470	1966	2010	1711	1140	1428	2208
AGMAT_4	AGMAT	1202	1252	1481	1608	1323	1008	1302	1583
AGMAT_1	AGMAT	819	686	726	799	685	600	741	942
AGMAT_3	AGMAT	592	608	480	653	771	546	773	953
AGMO_1	AGMO	1634	1605	1773	1908	1645	1345	1399	2409
AGMO_4	AGMO	1669	1625	1512	1566	1700	1802	1796	2285
AGMO_3	AGMO	834	1057	1006	851	897	636	761	857
AGMO_2	AGMO	1059	1046	1234	1237	1268	971	919	1563
AGO1_4	AGO1	1016	1065	1131	1210	753	902	960	1401
AGO1_3	AGO1	1420	1184	1286	1190	1258	1211	1088	1385
AGO1_2	AGO1	766	612	779	814	733	511	603	657
AGO1_1	AGO1	743	814	556	969	619	690	776	982
AGO2_4	AGO2	848	880	841	787	946	554	942	866
AGO2_1	AGO2	1488	1458	1361	1342	1208	752	1681	1648
AGO2_3	AGO2	830	795	827	762	821	688	850	760
AGO2_2	AGO2	235	231	225	190	286	194	118	260
AGO3_1	AGO3	789	677	760	703	900	634	797	832
AGO3_4	AGO3	1103	962	1060	872	875	845	801	1072
AGO3_2	AGO3	878	984	1055	1091	695	788	777	1054
AGO3_3	AGO3	417	397	308	468	344	319	329	501
AGO4_1	AGO4	1010	1108	938	1317	751	764	775	1155
AGO4_4	AGO4	1005	844	1017	961	1007	745	883	1065
AGO4_2	AGO4	453	423	578	611	439	332	275	711
AGO4_3	AGO4	908	912	836	841	868	782	876	1014
AGPAT1_4	AGPAT1	967	900	664	1054	709	873	1010	1252
AGPAT1_3	AGPAT1	718	611	736	665	585	626	404	730
AGPAT1_1	AGPAT1	304	292	261	317	202	134	173	266
AGPAT1_2	AGPAT1	220	190	205	159	158	129	176	276
AGPAT2_1	AGPAT2	1123	908	964	975	862	920	768	1037
AGPAT2_4	AGPAT2	1269	1201	1196	929	973	1054	1053	1819
AGPAT2_2	AGPAT2	1118	1021	745	1250	713	1239	1446	1291
AGPAT2_3	AGPAT2	1643	1348	1385	1597	1460	1467	1449	2257
AGPAT3_3	AGPAT3	672	718	643	659	487	495	514	732
AGPAT3_2	AGPAT3	934	906	910	1009	953	760	749	1043
AGPAT3_4	AGPAT3	618	578	779	687	400	762	811	815
AGPAT3_1	AGPAT3	693	647	550	634	326	349	520	585
AGPAT4_1	AGPAT4	1251	1217	1272	1259	1333	1111	1065	1392
AGPAT4_2	AGPAT4	853	805	976	924	770	759	744	1237
AGPAT4_3	AGPAT4	1327	1225	1630	1293	1110	1022	927	1356
AGPAT4_4	AGPAT4	888	780	897	645	714	510	547	937
AGPAT5_1	AGPAT5	940	1038	1306	1399	1084	914	1112	1578
AGPAT5_2	AGPAT5	1156	1145	1261	1332	1211	1138	1121	1461
AGPAT5_4	AGPAT5	1154	1154	1142	1385	1390	1189	1407	1379
AGPAT5_3	AGPAT5	753	544	656	708	554	406	766	645
AGPAT6_1	AGPAT6	1008	841	790	682	759	961	970	1243
AGPAT6_2	AGPAT6	997	913	869	948	1043	1051	652	1322
AGPAT6_3	AGPAT6	465	486	382	731	387	504	636	689
AGPAT6_4	AGPAT6	875	825	793	930	756	863	634	1156
AGPAT9_4	AGPAT9	1990	1814	2174	1776	1512	1749	1616	2712
AGPAT9_3	AGPAT9	1879	1544	2154	2081	1594	1378	1397	2139
AGPAT9_2	AGPAT9	491	552	536	514	618	613	496	651
AGPAT9_1	AGPAT9	892	850	819	827	695	754	905	1243
AGPS_4	AGPS	808	791	1021	931	1044	645	647	850
AGPS_3	AGPS	881	955	971	875	733	746	838	653
AGPS_2	AGPS	902	762	690	807	781	711	602	1248
AGPS_1	AGPS	721	935	741	914	797	865	769	1204
AGR2_4	AGR2	1068	990	1091	959	824	940	768	1276
AGR2_1	AGR2	1594	1420	1543	1400	1563	1588	1607	2027
AGR2_2	AGR2	844	870	1005	921	531	672	673	834
AGR2_3	AGR2	1436	1239	1487	1320	1058	1571	1075	1694
AGR3_1	AGR3	1699	1675	1968	1741	1575	1802	1283	1965
AGR3_2	AGR3	1490	1298	1585	1495	1270	1259	1130	1632
AGR3_4	AGR3	905	874	1036	1050	914	628	1372	900
AGR3_3	AGR3	1677	1737	1898	1633	1384	1722	1803	1949
AGRN_1	AGRN	812	734	803	1094	825	640	1013	1226
AGRN_4	AGRN	1245	1030	1118	1127	830	876	1076	1135
AGRN_3	AGRN	369	335	455	263	385	228	339	479
AGRN_2	AGRN	1348	1100	1656	1150	1292	936	1008	1542
AGRP_4	AGRP	965	994	866	1031	906	962	1173	1132
AGRP_2	AGRP	1105	1239	1139	1369	957	911	1225	1402
AGRP_1	AGRP	1143	985	1127	931	725	888	801	1067
AGRP_3	AGRP	818	855	836	988	602	503	634	884
AGT_1	AGT	600	583	261	520	240	450	427	685
AGT_2	AGT	746	598	679	570	690	551	456	687
AGT_4	AGT	1260	1125	1321	1356	1404	1089	1162	1571
AGT_3	AGT	92	164	136	104	70	91	129	131
AGTPBP1_3	AGTPBP1	1075	1105	1022	1173	937	1028	917	1288
AGTPBP1_1	AGTPBP1	1058	906	1071	1158	839	975	888	1125
AGTPBP1_4	AGTPBP1	865	851	1073	814	1023	942	1012	959
AGTPBP1_2	AGTPBP1	895	800	1012	942	918	716	572	1145
AGTR1_2	AGTR1	473	472	487	459	380	241	383	461
AGTR1_1	AGTR1	602	513	592	490	549	491	366	541
AGTR1_4	AGTR1	939	982	1006	1105	1024	735	741	1062
AGTR1_3	AGTR1	860	837	856	747	631	867	677	1004
AGTR2_3	AGTR2	1060	936	1222	1122	855	878	939	1425
AGTR2_2	AGTR2	777	792	893	926	992	644	915	1109
AGTR2_4	AGTR2	1185	947	1384	1330	904	985	996	1270
AGTR2_1	AGTR2	2022	1658	2021	1691	2252	1567	1986	2142
AGTRAP_1	AGTRAP	1125	1225	1530	1292	1215	1177	1209	1869
AGTRAP_2	AGTRAP	1043	1120	1319	1309	836	809	1176	1115
AGTRAP_3	AGTRAP	452	478	340	400	223	400	291	439
AGTRAP_4	AGTRAP	782	625	750	941	517	520	686	772
AGXT_3	AGXT	780	911	991	1002	674	642	903	1471
AGXT_4	AGXT	1242	1004	1383	1015	1281	1037	931	1263
AGXT_2	AGXT	1234	1215	1351	1232	1190	969	1101	1403
AGXT_1	AGXT	492	445	595	443	545	388	414	494
AGXT2_2	AGXT2	1990	1808	1772	1817	1610	1791	1891	2467
AGXT2_1	AGXT2	1206	1154	1330	1136	829	1115	904	1178
AGXT2_3	AGXT2	2106	1952	2289	2207	1907	1875	1725	2581
AGXT2_4	AGXT2	1457	1241	1264	1533	1305	1247	1363	1639
AHCTF1_1	AHCTF1	1044	1024	926	947	815	745	829	1302
AHCTF1_3	AHCTF1	302	365	249	223	198	205	162	507
AHCTF1_2	AHCTF1	449	369	206	246	367	308	242	400
AHCTF1_4	AHCTF1	88	138	123	156	64	42	69	154
AHCY_4	AHCY	867	710	872	741	596	829	704	872
AHCY_3	AHCY	535	493	291	346	202	371	358	495
AHCY_2	AHCY	1056	854	308	314	380	802	317	930
AHCY_1	AHCY	439	429	34	112	62	253	129	375
AHCYL1_2	AHCYL1	1018	948	614	594	607	885	470	1068
AHCYL1_4	AHCYL1	469	381	312	306	348	365	286	657
AHCYL1_3	AHCYL1	812	719	520	487	584	608	522	917
AHCYL1_1	AHCYL1	553	562	248	329	395	568	343	662
AHCYL2_3	AHCYL2	801	751	899	1124	767	631	893	1107
AHCYL2_2	AHCYL2	888	781	999	947	898	909	719	1345
AHCYL2_1	AHCYL2	1329	1358	1604	1830	1509	1306	1068	2026
AHCYL2_4	AHCYL2	716	901	585	804	510	905	747	830
AHDC1_1	AHDC1	1012	903	956	947	910	1186	979	1189
AHDC1_4	AHDC1	821	671	944	852	592	588	633	768
AHDC1_3	AHDC1	405	269	298	325	255	191	430	340
AHDC1_2	AHDC1	470	485	509	530	305	361	247	491
AHI1_2	AHI1	835	868	1016	1013	867	615	651	982
AHI1_3	AHI1	1006	1056	1009	1335	724	1000	913	1491
AHI1_1	AHI1	1100	1107	1096	1034	955	964	666	1009
AHI1_4	AHI1	1312	1181	1426	1503	1243	964	1164	1133
AHNAK_1	AHNAK	1857	1791	2092	1968	1469	1494	1616	2328
AHNAK_4	AHNAK	1024	1209	1048	1147	826	981	961	1184
AHNAK_2	AHNAK	1369	1184	1109	1218	1453	1270	1094	1773
AHNAK_3	AHNAK	1342	1138	1303	1211	986	905	1038	1590
AHNAK2_3	AHNAK2	1042	849	868	1080	1097	974	966	1466
AHNAK2_1	AHNAK2	1505	1225	1363	1270	1328	1327	1173	1822
AHNAK2_2	AHNAK2	579	653	691	552	513	440	875	809
AHNAK2_4	AHNAK2	302	362	237	392	325	324	261	331
AHR_2	AHR	1802	1570	1780	1921	1654	1926	1709	2300
AHR_4	AHR	1185	1289	1214	1434	1014	1048	1230	1435
AHR_1	AHR	1193	1052	1216	1173	1066	1138	961	1412
AHR_3	AHR	653	468	443	676	608	586	448	615
AHRR_4	AHRR	1334	1246	1555	1320	1390	1211	1065	1722
AHRR_2	AHRR	1151	989	1103	1248	1258	1097	977	1361
AHRR_3	AHRR	2086	2041	2409	2705	1792	2137	2002	2463
AHRR_1	AHRR	166	185	152	190	253	129	193	229
AHSA1_2	AHSA1	548	560	616	748	757	685	785	812
AHSA1_3	AHSA1	1080	997	1118	1152	1115	924	1448	1339
AHSA1_1	AHSA1	1361	1262	1470	1494	1848	1410	1981	2069
AHSA1_4	AHSA1	739	533	739	589	830	611	852	933
AHSA2_1	AHSA2	818	1015	1019	1046	750	804	849	1033
AHSA2_3	AHSA2	744	670	731	753	649	449	869	834
AHSA2_4	AHSA2	908	891	762	1289	466	575	827	1247
AHSA2_2	AHSA2	1148	1100	1117	1096	852	790	977	1098
AHSG_4	AHSG	1269	1376	1544	1367	1245	857	1215	1598
AHSG_1	AHSG	972	986	1235	1029	1012	1101	825	1109
AHSG_3	AHSG	1299	1255	1514	1347	1179	1092	1504	1679
AHSG_2	AHSG	881	950	939	949	660	876	737	951
AHSP_3	AHSP	1728	1764	1760	1928	1974	1114	1939	1829
AHSP_2	AHSP	1491	1481	1802	1991	1923	1625	1794	1788
AHSP_4	AHSP	829	862	842	923	663	708	1066	1002
AHSP_1	AHSP	1031	878	958	965	949	732	985	1144
AICDA_3	AICDA	953	742	1015	753	1010	819	934	919
AICDA_2	AICDA	708	550	978	613	474	640	687	770
AICDA_1	AICDA	870	818	858	991	794	781	771	813
AICDA_4	AICDA	1810	1729	1517	2403	1486	1146	1573	1828
AIDA_2	AIDA	1801	1662	1713	2028	1351	1454	1596	2219
AIDA_1	AIDA	1144	933	1217	1004	1148	1069	839	1405
AIDA_3	AIDA	892	749	700	668	554	777	545	1011
AIDA_4	AIDA	905	677	1125	795	1160	696	847	983
AIF1_3	AIF1	1282	1068	1424	1483	1115	1198	1227	1672
AIF1_4	AIF1	560	497	589	676	613	534	385	581
AIF1_2	AIF1	1782	1352	2045	1504	1523	1497	1384	1448
AIF1_1	AIF1	1651	1644	1568	1868	1125	1452	1448	2018
AIF1L_2	AIF1L	889	874	974	1043	1226	814	1100	1117
AIF1L_4	AIF1L	642	671	634	626	689	665	810	509
AIF1L_3	AIF1L	1043	913	687	680	583	583	750	1155
AIF1L_1	AIF1L	753	679	680	801	519	663	524	873
AIFM1_4	AIFM1	1027	923	372	439	625	838	755	1236
AIFM1_1	AIFM1	1540	1444	701	733	1155	1374	1078	2031
AIFM1_2	AIFM1	1342	1076	1041	807	1169	1270	759	1278
AIFM1_3	AIFM1	1180	1240	984	857	1229	1122	754	1595
AIFM2_2	AIFM2	1956	1716	2141	2173	1781	1856	1338	2441
AIFM2_1	AIFM2	2212	1923	2023	1758	1803	1600	2019	1855
AIFM2_3	AIFM2	776	800	756	669	651	476	622	750
AIFM2_4	AIFM2	626	630	669	728	400	514	667	515
AIFM3_2	AIFM3	1141	936	1020	1117	1134	835	845	1098
AIFM3_4	AIFM3	595	626	498	521	646	549	548	605
AIFM3_3	AIFM3	380	394	335	466	403	326	449	424
AIFM3_1	AIFM3	773	675	1019	706	741	805	811	1373
AIG1_2	AIG1	1096	931	1140	1270	1041	969	914	1108
AIG1_1	AIG1	1016	911	1121	1066	1331	876	845	1156
AIG1_3	AIG1	1145	946	943	952	956	953	1214	1611
AIG1_4	AIG1	439	328	429	312	366	250	358	509
AIM1_1	AIM1	604	593	647	799	333	516	481	539
AIM1_3	AIM1	1184	1111	1121	1263	1129	1086	815	1467
AIM1_2	AIM1	832	797	877	1013	650	726	876	1332
AIM1_4	AIM1	950	822	761	794	691	584	667	1047
AIM1L_2	AIM1L	876	980	980	927	592	604	1152	1237
AIM1L_1	AIM1L	772	688	715	873	439	512	643	809
AIM1L_3	AIM1L	1061	833	1184	1018	1001	674	1046	1334
AIM1L_4	AIM1L	815	793	866	855	774	608	711	1067
AIM2_3	AIM2	1711	1477	1490	1327	1475	1488	2050	2343
AIM2_1	AIM2	2384	2076	2180	2158	1899	2020	1923	2809
AIM2_4	AIM2	1767	1455	1439	1450	1729	1452	1551	1739
AIM2_2	AIM2	672	585	621	756	499	473	656	701
AIMP1_4	AIMP1	982	875	1156	1014	826	806	1123	1109
AIMP1_2	AIMP1	1024	988	1002	1273	1007	1218	934	1294
AIMP1_1	AIMP1	1413	1282	1262	1363	1386	1448	1100	1879
AIMP1_3	AIMP1	827	826	723	1003	977	940	941	1364
AIMP2_4	AIMP2	975	982	1081	911	667	821	1200	1354
AIMP2_1	AIMP2	854	775	893	772	903	793	730	898
AIMP2_3	AIMP2	1002	1008	800	881	765	968	1058	1465
AIMP2_2	AIMP2	114	82	115	53	53	56	30	134
AIP_1	AIP	1517	1241	1430	1439	1058	1271	983	1655
AIP_3	AIP	862	815	697	622	429	642	920	912
AIP_4	AIP	711	649	438	514	452	590	732	870
AIP_2	AIP	2027	1944	1822	1851	2448	2303	2211	2797
AIPL1_4	AIPL1	541	587	628	615	490	433	797	548
AIPL1_3	AIPL1	1143	1180	1186	1200	1056	1014	1593	1268
AIPL1_1	AIPL1	1389	1125	1404	1499	1152	1202	1114	1634
AIPL1_2	AIPL1	734	601	890	859	537	521	607	877
AIRE_1	AIRE	783	565	754	652	839	771	557	821
AIRE_3	AIRE	1394	1399	1489	1495	1398	950	1209	1534
AIRE_4	AIRE	794	790	924	973	621	850	719	912
AIRE_2	AIRE	857	784	1000	882	910	686	884	798
AJAP1_1	AJAP1	521	493	593	513	384	372	578	731
AJAP1_2	AJAP1	1483	1425	1436	1481	1157	1173	1474	1953
AJAP1_4	AJAP1	971	857	950	1090	867	1116	837	1238
AJAP1_3	AJAP1	1387	1363	1374	1479	1551	1115	1394	1432
AJUBA_3	AJUBA	711	576	876	567	607	604	485	669
AJUBA_1	AJUBA	832	761	920	750	573	950	819	958
AJUBA_4	AJUBA	915	1064	979	950	827	847	1147	1346
AJUBA_2	AJUBA	1186	986	795	1036	891	673	867	1194
AK1_1	AK1	1461	1439	1527	1723	1193	1234	1283	2206
AK1_4	AK1	1370	1382	1367	1599	1166	926	2080	1622
AK1_3	AK1	811	604	696	580	928	465	627	1141
AK1_2	AK1	1162	1016	1364	1379	1327	1035	902	1460
AK2_1	AK2	411	378	297	294	123	260	236	327
AK2_4	AK2	223	177	51	46	85	105	67	135
AK2_2	AK2	420	493	138	109	272	412	207	369
AK2_3	AK2	228	214	85	74	70	122	87	132
AK3_2	AK3	1893	1919	2176	1872	1864	2311	2060	2396
AK3_1	AK3	1243	1080	1157	1259	990	701	1134	1416
AK3_4	AK3	839	634	782	749	548	635	457	777
AK3_3	AK3	757	800	765	883	618	673	667	958
AK4_2	AK4	2131	1846	1893	2005	2064	1886	1727	2337
AK4_1	AK4	1189	958	1178	891	838	884	1287	1283
AK4_4	AK4	255	343	208	523	207	307	549	359
AK4_3	AK4	274	271	156	290	299	262	194	289
AK5_4	AK5	1722	1588	1823	1844	1503	1389	1569	2018
AK5_2	AK5	693	768	636	712	968	593	689	990
AK5_1	AK5	920	936	994	983	770	1148	972	1802
AK5_3	AK5	957	700	818	732	620	925	841	1219
AK6_4	AK6	451	361	220	209	300	256	152	546
AK6_2	AK6	492	324	386	217	293	359	211	344
AK6_1	AK6	619	617	411	467	324	632	456	849
AK6_3	AK6	706	724	405	559	214	456	318	835
AK7_4	AK7	1417	1262	1233	1421	1174	1192	1120	1592
AK7_1	AK7	1188	1273	1068	1117	1160	978	934	1510
AK7_2	AK7	1534	1493	1538	1606	1230	1361	1319	1931
AK7_3	AK7	863	870	994	970	610	662	787	966
AK8_1	AK8	1611	1455	1750	1452	1093	1431	1818	1749
AK8_4	AK8	486	482	551	443	286	488	375	557
AK8_2	AK8	838	891	912	943	792	648	727	1367
AK8_3	AK8	568	628	743	890	419	650	589	819
AK9_1	AK9	1265	1135	1266	1298	1306	1056	1339	1617
AK9_4	AK9	567	508	748	601	463	373	286	524
AK9_3	AK9	793	817	945	851	567	466	658	1203
AK9_2	AK9	905	809	775	914	609	655	641	996
AKAP1_4	AKAP1	1297	1231	1754	1533	1328	1092	904	1282
AKAP1_1	AKAP1	770	752	694	674	938	513	624	1090
AKAP1_3	AKAP1	1118	1086	967	946	830	800	1100	1374
AKAP1_2	AKAP1	689	599	679	751	744	629	648	965
AKAP10_2	AKAP10	1055	1119	872	1155	945	774	1116	1534
AKAP10_3	AKAP10	1183	1238	1219	1581	827	1225	1015	1720
AKAP10_4	AKAP10	850	900	827	922	1357	954	734	1079
AKAP10_1	AKAP10	817	755	811	677	768	775	989	1173
AKAP11_1	AKAP11	841	823	669	869	820	686	780	919
AKAP11_3	AKAP11	1210	1194	1075	1121	957	1038	959	1654
AKAP11_2	AKAP11	1373	1224	1197	1348	1235	1459	1090	1551
AKAP11_4	AKAP11	926	640	945	702	566	714	598	818
AKAP12_1	AKAP12	1087	878	1266	962	850	816	800	1495
AKAP12_4	AKAP12	1138	1007	1216	1240	1272	866	864	1167
AKAP12_3	AKAP12	720	753	786	680	758	458	543	1029
AKAP12_2	AKAP12	438	449	344	544	284	330	446	447
AKAP13_1	AKAP13	915	708	861	815	1054	579	791	1098
AKAP13_2	AKAP13	1116	991	1096	1132	1135	959	1021	1519
AKAP13_3	AKAP13	1160	985	1057	1128	1354	893	877	945
AKAP13_4	AKAP13	594	501	686	535	443	367	642	869
AKAP14_1	AKAP14	1166	1190	1231	1351	1145	1156	984	1497
AKAP14_3	AKAP14	1031	829	931	882	688	840	1317	1198
AKAP14_4	AKAP14	900	902	924	931	626	691	921	1225
AKAP14_2	AKAP14	662	597	731	500	701	684	752	609
AKAP17A_1	AKAP17A	2139	1951	1898	1878	1565	1698	1815	2167
AKAP17A_2	AKAP17A	942	834	1028	1048	855	897	893	1104
AKAP17A_3	AKAP17A	863	881	898	765	811	773	571	890
AKAP17A_4	AKAP17A	1014	810	852	1032	679	708	762	1173
AKAP2_1	AKAP2	918	937	991	1086	838	534	770	1303
AKAP2_2	AKAP2	933	831	851	817	778	893	813	1204
AKAP2_4	AKAP2	930	903	776	902	1047	913	695	1168
AKAP2_3	AKAP2	226	217	216	125	204	234	204	298
AKAP3_4	AKAP3	981	1000	1160	1005	1292	1022	1207	1461
AKAP3_1	AKAP3	955	971	1060	1105	1224	835	986	1245
AKAP3_3	AKAP3	1447	1410	1416	1797	1275	1412	1318	1601
AKAP3_2	AKAP3	532	464	454	476	473	494	406	462
AKAP4_1	AKAP4	1765	1688	1956	1610	1281	1523	1707	2333
AKAP4_3	AKAP4	1685	1778	1682	1583	1286	1353	1504	1825
AKAP4_4	AKAP4	1285	1126	1109	1357	1888	812	1273	1627
AKAP4_2	AKAP4	1336	1184	1478	1338	1279	1307	1584	1779
AKAP5_1	AKAP5	2118	1928	2068	2043	2019	1785	1956	3105
AKAP5_4	AKAP5	1313	1131	1465	1683	993	1162	1163	1358
AKAP5_3	AKAP5	1297	1254	1436	1440	991	1053	1184	1620
AKAP5_2	AKAP5	1409	1233	1300	1260	1297	1306	1613	1647
AKAP6_4	AKAP6	896	842	658	925	566	901	820	1143
AKAP6_1	AKAP6	1121	1023	1296	1160	1215	912	1161	1077
AKAP6_3	AKAP6	944	990	782	1038	703	685	572	1000
AKAP6_2	AKAP6	1093	973	1131	1140	1032	857	1177	1141
AKAP7_4	AKAP7	1717	1553	1740	1674	1880	1689	1538	2294
AKAP7_3	AKAP7	1485	1297	1624	1279	1136	1168	1335	1622
AKAP7_1	AKAP7	1517	1540	1398	1635	1393	1185	1495	1795
AKAP7_2	AKAP7	1206	1338	1530	1348	1103	1280	1332	1649
AKAP8_4	AKAP8	1083	1113	943	944	1080	1021	988	1630
AKAP8_3	AKAP8	2108	2014	1922	1955	1595	1641	1905	2377
AKAP8_2	AKAP8	894	806	688	891	533	828	815	1063
AKAP8_1	AKAP8	1145	1178	984	1082	1072	784	973	1348
AKAP8L_4	AKAP8L	1531	1503	1548	1715	1740	1390	1391	1836
AKAP8L_1	AKAP8L	810	760	807	760	791	675	828	991
AKAP8L_2	AKAP8L	1623	1589	1714	1864	1328	1287	1510	2319
AKAP8L_3	AKAP8L	181	139	217	189	76	95	104	113
AKAP9_3	AKAP9	1329	1253	1321	1435	1059	1179	1068	1744
AKAP9_4	AKAP9	1249	1136	1348	1217	927	1020	922	1418
AKAP9_2	AKAP9	1014	777	914	908	806	892	692	1215
AKAP9_1	AKAP9	1281	1302	1029	1418	1197	1098	1221	1557
AKIP1_2	AKIP1	1887	1759	2306	1949	1815	1843	1828	2048
AKIP1_3	AKIP1	1399	1176	1490	1586	1391	1272	1531	1738
AKIP1_1	AKIP1	1324	1455	1369	1260	1253	1364	1572	1871
AKIP1_4	AKIP1	812	804	808	647	810	747	596	932
AKIRIN1_2	AKIRIN1	803	753	764	821	458	639	795	734
AKIRIN1_4	AKIRIN1	947	917	971	990	1000	739	920	1122
AKIRIN1_1	AKIRIN1	717	631	745	653	421	526	603	859
AKIRIN1_3	AKIRIN1	1220	1301	1224	1357	842	930	1194	1378
AKIRIN2_1	AKIRIN2	674	637	586	405	350	557	347	660
AKIRIN2_2	AKIRIN2	462	353	385	362	309	309	196	492
AKIRIN2_4	AKIRIN2	713	751	511	696	538	538	1050	975
AKIRIN2_3	AKIRIN2	766	592	508	558	546	521	328	723
AKNA_1	AKNA	1033	915	1249	1479	780	712	730	1027
AKNA_2	AKNA	1607	1581	1941	2018	1465	996	1741	2105
AKNA_3	AKNA	1002	1010	1155	1145	1100	768	828	1219
AKNA_4	AKNA	1126	1044	1383	1554	670	951	778	1250
AKNAD1_4	AKNAD1	933	865	1017	1071	779	817	1167	1556
AKNAD1_3	AKNAD1	540	424	566	620	517	295	484	612
AKNAD1_1	AKNAD1	926	931	815	824	680	1016	1081	1090
AKNAD1_2	AKNAD1	1628	1528	1632	1659	1531	1078	2280	1946
AKR1A1_1	AKR1A1	797	951	777	809	791	788	1058	1079
AKR1A1_3	AKR1A1	1558	1468	1465	1361	1265	1348	1751	1444
AKR1A1_4	AKR1A1	985	784	900	1016	1168	850	745	1087
AKR1A1_2	AKR1A1	663	462	710	684	762	460	482	643
AKR1B1_2	AKR1B1	1057	852	996	1242	693	860	1172	1438
AKR1B1_4	AKR1B1	1294	1186	1473	1503	1119	1125	1231	1353
AKR1B1_1	AKR1B1	1543	1215	1114	1320	1205	985	1421	1835
AKR1B1_3	AKR1B1	886	899	842	869	565	845	883	1342
AKR1B10_1	AKR1B10	941	829	918	1225	836	1024	1145	1207
AKR1B10_2	AKR1B10	1482	1266	1359	1323	1249	1057	1288	1879
AKR1B10_3	AKR1B10	919	898	846	1027	897	645	949	1444
AKR1B10_4	AKR1B10	841	729	865	764	965	515	651	778
AKR1B15_1	AKR1B15	1414	1157	1472	1308	1059	1027	1209	1424
AKR1B15_4	AKR1B15	1048	910	1267	752	953	829	937	1212
AKR1B15_3	AKR1B15	1507	1168	1339	1232	1206	1179	1205	1782
AKR1B15_2	AKR1B15	1356	1192	1175	1383	929	1064	1542	1840
AKR1C1_4	AKR1C1	781	571	672	747	469	538	628	701
AKR1C1_3	AKR1C1	2028	1803	1815	1815	1771	2131	1688	2690
AKR1C1_1	AKR1C1	714	667	754	615	732	656	616	1288
AKR1C1_2	AKR1C1	1224	993	1290	999	886	974	1088	1163
AKR1C2_1	AKR1C2	1011	779	933	839	901	788	857	1058
AKR1C2_4	AKR1C2	1026	987	1098	886	1043	726	1096	1156
AKR1C2_3	AKR1C2	1888	1644	1748	1748	1694	1841	1417	2037
AKR1C2_2	AKR1C2	946	934	860	864	901	928	723	1094
AKR1C3_4	AKR1C3	671	653	597	639	390	705	656	795
AKR1C3_1	AKR1C3	1697	1617	1608	1884	1525	1157	1411	1768
AKR1C3_3	AKR1C3	1058	1049	1231	1094	735	1064	919	802
AKR1C3_2	AKR1C3	916	932	869	1160	802	737	972	1559
AKR1C4_2	AKR1C4	923	846	863	891	788	781	780	1043
AKR1C4_1	AKR1C4	1527	1427	1865	1573	1243	1318	1459	1800
AKR1C4_3	AKR1C4	1290	1172	1089	1301	920	795	1229	1748
AKR1C4_4	AKR1C4	416	248	388	353	671	381	234	272
AKR1D1_1	AKR1D1	706	538	626	475	444	536	409	882
AKR1D1_3	AKR1D1	1247	1070	1096	1454	849	1060	1120	1568
AKR1D1_4	AKR1D1	939	775	1001	1163	987	792	970	1028
AKR1D1_2	AKR1D1	468	493	626	735	499	546	381	887
AKR1E2_4	AKR1E2	1482	1449	1436	1545	1273	1170	1199	1829
AKR1E2_3	AKR1E2	1114	1230	1225	1205	809	972	1314	1687
AKR1E2_2	AKR1E2	1070	897	1002	825	1103	910	771	1080
[truncated: 75,442 more rows]

## Sheet: S5A) R1_RRA_vs_Depmap
id	Score	FDR	in_R2	logfdr	DepMap_achilles	DepMap_crisp
PPP6C	-23314	0.000134	Yes	3.87289520163519	TRUE	FALSE
RAD1	-22296	0.000134	Yes	3.87289520163519	FALSE	TRUE
DCPS	-18469	0.000134	Yes	3.87289520163519	FALSE	FALSE
KDSR	-18235	0.000134	Yes	3.87289520163519	FALSE	FALSE
RBFA	-17736	0.000134	Yes	3.87289520163519	FALSE	FALSE
TPI1	-18112	0.000134	Yes	3.87289520163519	TRUE	TRUE
UBA3	-17316	0.000134	Yes	3.87289520163519	TRUE	TRUE
VPS25	-22556	0.000134	Yes	3.87289520163519	TRUE	TRUE
RTCB	-20169	0.000134	Yes	3.87289520163519	TRUE	TRUE
PGM3	-19716	0.000134	Yes	3.87289520163519	FALSE	FALSE
ALG6	-14993	0.000134	Yes	3.87289520163519	FALSE	FALSE
SLC7A5	-20718	0.000134	Yes	3.87289520163519	TRUE	TRUE
MED12	-15555	0.000134	Yes	3.87289520163519	FALSE	FALSE
TARDBP	-1711	0.000134	Yes	3.87289520163519	TRUE	TRUE
MTR	-19739	0.000134	Yes	3.87289520163519	FALSE	FALSE
MTO1	-14545	0.000134	Yes	3.87289520163519	FALSE	FALSE
HSD17B10	-27566	0.000134	Yes	3.87289520163519	FALSE	FALSE
PRMT1	-2451	0.000134	Yes	3.87289520163519	TRUE	TRUE
MRPS27	-17597	0.000134	Yes	3.87289520163519	TRUE	TRUE
KIAA0391	-18165	0.000134	Yes	3.87289520163519	FALSE	FALSE
MRPL14	-12172	0.000134	Yes	3.87289520163519	TRUE	TRUE
PPCS	-23504	0.000134	Yes	3.87289520163519	FALSE	TRUE
TRMT61A	-15582	0.000134	Yes	3.87289520163519	FALSE	FALSE
DICER1	-15178	0.000134	Yes	3.87289520163519	TRUE	TRUE
PIK3C3	-14739	0.000134	Yes	3.87289520163519	TRUE	TRUE
ALG13	-28601	0.000134	Yes	3.87289520163519	TRUE	TRUE
POLG2	-13727	0.000134	Yes	3.87289520163519	TRUE	FALSE
PGK1	-15094	0.000134	Yes	3.87289520163519	TRUE	TRUE
ALG9	-16583	0.000134	Yes	3.87289520163519	FALSE	FALSE
DOLK	-19501	0.000134	Yes	3.87289520163519	TRUE	FALSE
FDXR	-16042	0.000134	Yes	3.87289520163519	TRUE	TRUE
SCO1	-12227	0.000134	Yes	3.87289520163519	FALSE	FALSE
PPA1	-16281	0.000134	Yes	3.87289520163519	TRUE	TRUE
QRSL1	-16056	0.000134	Yes	3.87289520163519	FALSE	FALSE
BUB3	-18989	0.000134	Yes	3.87289520163519	TRUE	TRUE
GPI	-15263	0.000134	Yes	3.87289520163519	FALSE	FALSE
TCEB2	-15019	0.000134	Yes	3.87289520163519	FALSE	FALSE
PMM2	-16547	0.000261	Yes	3.58335949266172	FALSE	FALSE
NAA20	-13115	0.000323	Yes	3.4907974776689	TRUE	TRUE
INTS10	-1385	0.000323	Yes	3.4907974776689	FALSE	FALSE
GTF3C4	-15579	0.000323	Yes	3.4907974776689	FALSE	TRUE
PTPMT1	-2145	0.000323	Yes	3.4907974776689	TRUE	TRUE
NARS2	-13635	0.000323	Yes	3.4907974776689	FALSE	FALSE
ATP2B1	-18379	0.000323	Yes	3.4907974776689	FALSE	FALSE
DHX36	-18636	0.000323	Yes	3.4907974776689	TRUE	TRUE
GFM1	-18848	0.000323	Yes	3.4907974776689	TRUE	TRUE
METTL17	-12674	0.00042	Yes	3.3767507096021	TRUE	TRUE
MARS2	-21543	0.00042	Yes	3.3767507096021	TRUE	TRUE
NDUFB4	-18309	0.00042	Yes	3.3767507096021	TRUE	TRUE
ZCRB1	-15298	0.00042	Yes	3.3767507096021	TRUE	TRUE
LARS2	-17141	0.00042	Yes	3.3767507096021	FALSE	FALSE
RABGGTB	-21861	0.00042	Yes	3.3767507096021	TRUE	TRUE
GTF3C5	-12562	0.00042	Yes	3.3767507096021	TRUE	TRUE
G6PD	-16481	0.00042	Yes	3.3767507096021	FALSE	FALSE
MRPL52	-14611	0.00042	Yes	3.3767507096021	FALSE	FALSE
STAG2	-12485	0.00042	Yes	3.3767507096021	FALSE	FALSE
RARS2	-14232	0.00042	Yes	3.3767507096021	TRUE	FALSE
DOHH	-18083	0.00042	Yes	3.3767507096021	TRUE	TRUE
SBDS	-18872	0.00042	Yes	3.3767507096021	TRUE	TRUE
YBEY	-15108	0.000559	Yes	3.25258819211358	FALSE	FALSE
TRIAP1	-17582	0.000559	Yes	3.25258819211358	TRUE	TRUE
AASDHPPT	-13214	0.000559	Yes	3.25258819211358	TRUE	FALSE
GEMIN6	-14806	0.000602	Yes	3.22040350874218	TRUE	TRUE
SACM1L	-18512	0.000602	Yes	3.22040350874218	TRUE	TRUE
MRE11A	-0.97692	0.000602	Yes	3.22040350874218	FALSE	FALSE
XPO5	-16529	0.000602	Yes	3.22040350874218	TRUE	TRUE
TRMT5	-14749	0.000602	Yes	3.22040350874218	TRUE	TRUE
WDR92	-11433	0.000602	Yes	3.22040350874218	FALSE	FALSE
MVK	-17369	0.000602	Yes	3.22040350874218	TRUE	TRUE
SNUPN	-11036	0.000602	Yes	3.22040350874218	TRUE	TRUE
ABCB7	-15582	0.000602	Yes	3.22040350874218	TRUE	TRUE
ALG3	-15321	0.000602	Yes	3.22040350874218	FALSE	FALSE
AARS2	-12977	0.000602	Yes	3.22040350874218	TRUE	TRUE
TKT	-12632	0.000602	Yes	3.22040350874218	FALSE	FALSE
SMC5	-12865	0.000664	Yes	3.17783192063198	TRUE	TRUE
TAF6L	-19332	0.000664	Yes	3.17783192063198	FALSE	FALSE
USO1	-14623	0.000664	Yes	3.17783192063198	FALSE	FALSE
FARS2	-14868	0.000664	Yes	3.17783192063198	TRUE	FALSE
UGP2	-11481	0.000664	Yes	3.17783192063198	FALSE	FALSE
ZPR1	-16938	0.000664	Yes	3.17783192063198	TRUE	TRUE
TTC4	-13993	0.000664	Yes	3.17783192063198	TRUE	TRUE
DBR1	-15034	0.000664	Yes	3.17783192063198	TRUE	TRUE
NAA25	-1466	0.000731	Yes	3.13608262304214	TRUE	TRUE
VEZT	-14838	0.000731	Yes	3.13608262304214	FALSE	FALSE
NDUFB11	-12775	0.000731	Yes	3.13608262304214	FALSE	FALSE
NDNL2	-20176	0.000731	Yes	3.13608262304214	FALSE	FALSE
PSMG3	-17318	0.000731	Yes	3.13608262304214	TRUE	TRUE
NOP10	-11871	0.000731	Yes	3.13608262304214	TRUE	TRUE
HSCB	-12833	0.000816	Yes	3.08830984124614	TRUE	TRUE
UBA5	-11755	0.000816	Yes	3.08830984124614	TRUE	FALSE
XRN1	-11392	0.000816	Yes	3.08830984124614	TRUE	TRUE
RFK	-10157	0.00085	Yes	3.07058107428571	FALSE	FALSE
COX14	-12602	0.00085	Yes	3.07058107428571	FALSE	FALSE
SPATA5	-1657	0.00085	Yes	3.07058107428571	TRUE	TRUE
COA6	-11927	0.00085	Yes	3.07058107428571	FALSE	FALSE
RABGGTA	-13657	0.00085	Yes	3.07058107428571	TRUE	TRUE
SDHA	-17354	0.00085	Yes	3.07058107428571	TRUE	FALSE
SRP14	-14714	0.00085	Yes	3.07058107428571	TRUE	TRUE
RPP21	-1.98	0.00085	Yes	3.07058107428571	TRUE	TRUE
MTIF2	-12692	0.000896	Yes	3.04769199033787	FALSE	FALSE
MED23	-12383	0.000896	Yes	3.04769199033787	FALSE	FALSE
MRPL54	-12861	0.000896	Yes	3.04769199033787	TRUE	FALSE
EEFSEC	-18054	0.000896	Yes	3.04769199033787	FALSE	FALSE
RNASEH2A	-12051	0.000896	Yes	3.04769199033787	FALSE	FALSE
NLE1	-14949	0.000896	Yes	3.04769199033787	TRUE	TRUE
IMPDH2	-13853	0.000912	Yes	3.04000516167158	FALSE	TRUE
MRPL55	-16519	0.000912	Yes	3.04000516167158	TRUE	TRUE
TXNL4B	-15178	0.000912	Yes	3.04000516167158	TRUE	TRUE
RNMT	-15206	0.000912	Yes	3.04000516167158	TRUE	TRUE
DDX59	-11918	0.000912	Yes	3.04000516167158	TRUE	TRUE
EBF1	-17533	0.000912	Yes	3.04000516167158	FALSE	FALSE
DIS3	-13535	0.000912	Yes	3.04000516167158	TRUE	TRUE
ENO1	-12102	0.000912	Yes	3.04000516167158	TRUE	FALSE
NDUFB9	-13283	0.000912	Yes	3.04000516167158	FALSE	TRUE
LSM11	-12671	0.000982	Yes	3.00788851221305	TRUE	TRUE
MPDU1	-18198	0.000982	Yes	3.00788851221305	FALSE	FALSE
CDIPT	-15407	0.001014	Yes	2.99396204500268	TRUE	TRUE
DKC1	-17454	0.001014	Yes	2.99396204500268	TRUE	TRUE
ALG12	-1391	0.001014	Yes	2.99396204500268	FALSE	FALSE
PDHA1	-0.97226	0.001014	Yes	2.99396204500268	FALSE	FALSE
CSNK2B	-1273	0.001014	Yes	2.99396204500268	TRUE	TRUE
ALG1	-15269	0.001014	Yes	2.99396204500268	TRUE	TRUE
RAD9A	-13921	0.001069	Yes	2.97102229479122	TRUE	TRUE
CENPK	-10408	0.001069	Yes	2.97102229479122	TRUE	TRUE
SKIV2L	-11157	0.001069	Yes	2.97102229479122	FALSE	FALSE
GGPS1	-14886	0.00112	Yes	2.95078197732982	TRUE	TRUE
HYPK	-14627	0.00112	Yes	2.95078197732982	TRUE	TRUE
PDHB	-13466	0.00112	Yes	2.95078197732982	FALSE	FALSE
DDX20	-12742	0.00112	Yes	2.95078197732982	TRUE	TRUE
NOL9	-13759	0.00112	Yes	2.95078197732982	TRUE	TRUE
TAF2	-15746	0.00112	Yes	2.95078197732982	TRUE	TRUE
DOLPP1	-12542	0.00112	Yes	2.95078197732982	FALSE	FALSE
LSM10	-16259	0.00112	Yes	2.95078197732982	TRUE	TRUE
PET117	-16838	0.00112	Yes	2.95078197732982	FALSE	FALSE
DDX21	-12311	0.00112	Yes	2.95078197732982	TRUE	TRUE
PCID2	-12476	0.00112	Yes	2.95078197732982	TRUE	TRUE
NELFB	-14859	0.00112	Yes	2.95078197732982	TRUE	TRUE
UQCRB	-20952	0.001159	Yes	2.9359165640364	TRUE	TRUE
TOP3A	-16649	0.001159	Yes	2.9359165640364	TRUE	TRUE
SNF8	-11651	0.001159	Yes	2.9359165640364	TRUE	TRUE
MRPL46	-12391	0.001159	Yes	2.9359165640364	FALSE	FALSE
PPP4C	-14309	0.00122	Yes	2.91364016932525	TRUE	TRUE
GMPS	-16571	0.001281	Yes	2.89245087025531	FALSE	TRUE
DCTN5	-11973	0.001341	Yes	2.8725712221484	TRUE	TRUE
YRDC	-16087	0.00139	Yes	2.85698519974591	TRUE	TRUE
POLRMT	-1622	0.00139	Yes	2.85698519974591	TRUE	TRUE
PFAS	-14494	0.001438	Yes	2.84224111395314	FALSE	FALSE
HSP90AB1	-16759	0.001438	Yes	2.84224111395314	TRUE	TRUE
TBCE	-17724	0.001463	Yes	2.83475567387469	TRUE	TRUE
ALG14	-0.91065	0.001463	Yes	2.83475567387469	TRUE	TRUE
BARD1	-0.73745	0.001463	Yes	2.83475567387469	TRUE	TRUE
MARS	-1693	0.001463	Yes	2.83475567387469	FALSE	FALSE
SHQ1	-15669	0.001463	Yes	2.83475567387469	TRUE	TRUE
PSTK	-14381	0.001463	Yes	2.83475567387469	TRUE	FALSE
NCAPD3	-10027	0.001463	Yes	2.83475567387469	TRUE	TRUE
SRPR	-12484	0.001463	Yes	2.83475567387469	FALSE	FALSE
LARS	-11536	0.001463	Yes	2.83475567387469	FALSE	FALSE
SOD1	-1461	0.001463	Yes	2.83475567387469	TRUE	TRUE
HMGCS1	-13901	0.001463	Yes	2.83475567387469	TRUE	TRUE
COQ5	-10862	0.001497	Yes	2.82477819965695	FALSE	FALSE
MRPL57	-12437	0.001497	Yes	2.82477819965695	TRUE	TRUE
LETM1	-10528	0.001497	Yes	2.82477819965695	TRUE	TRUE
POLR3F	-14158	0.001539	Yes	2.81276138016852	TRUE	TRUE
CHURC1-FNTB	-12455	0.001539	Yes	2.81276138016852	FALSE	FALSE
POLR3A	-15179	0.00163	Yes	2.78781239559604	TRUE	TRUE
YEATS4	-12721	0.00163	Yes	2.78781239559604	TRUE	TRUE
LRPPRC	-17185	0.00163	Yes	2.78781239559604	TRUE	TRUE
VWA9	-14074	0.00165	Yes	2.78251605578609	FALSE	FALSE
COX17	-22999	0.00165	Yes	2.78251605578609	TRUE	TRUE
RHOA	-13882	0.00165	Yes	2.78251605578609	FALSE	FALSE
ARGLU1	-15772	0.00165	Yes	2.78251605578609	TRUE	TRUE
MPC2	-0.83127	0.001756	Yes	2.75547548842992	FALSE	FALSE
PTCD3	-12423	0.001792	Yes	2.74666199467389	TRUE	TRUE
TFB2M	-14207	0.001792	Yes	2.74666199467389	TRUE	TRUE
VPS28	-12198	0.001808	Yes	2.74280157386066	TRUE	TRUE
OTUD5	-11338	0.001808	Yes	2.74280157386066	FALSE	FALSE
MCM3	-17045	0.001808	Yes	2.74280157386066	TRUE	TRUE
EMC3	-15683	0.001808	Yes	2.74280157386066	TRUE	TRUE
PELO	-13488	0.001877	Yes	2.72653572737865	TRUE	TRUE
ARMC7	-13748	0.001877	Yes	2.72653572737865	TRUE	TRUE
RPUSD4	-17932	0.001877	Yes	2.72653572737865	FALSE	FALSE
SUPV3L1	-1139	0.001877	Yes	2.72653572737865	TRUE	TRUE
RARS	-12974	0.00189	Yes	2.72353819582676	FALSE	FALSE
TUBD1	-0.7032	0.00189	Yes	2.72353819582676	FALSE	FALSE
COX16	-18153	0.00189	Yes	2.72353819582676	FALSE	FALSE
PARS2	-19159	0.00189	Yes	2.72353819582676	FALSE	FALSE
ABCF1	-14746	0.001902	Yes	2.7207894873986	TRUE	TRUE
RSL1D1	-1419	0.001902	Yes	2.7207894873986	TRUE	TRUE
MRPL19	-12011	0.001902	Yes	2.7207894873986	TRUE	TRUE
SRP9	-12323	0.001902	Yes	2.7207894873986	TRUE	TRUE
SEPHS2	-13814	0.001924	Yes	2.71579493229821	TRUE	FALSE
ARIH1	-13884	0.001924	Yes	2.71579493229821	TRUE	TRUE
COG3	-12908	0.001924	Yes	2.71579493229821	TRUE	TRUE
C1orf109	-13668	0.001935	Yes	2.71331903064507	TRUE	TRUE
ISCA2	-13579	0.001935	Yes	2.71331903064507	TRUE	TRUE
FNTA	-13283	0.001935	Yes	2.71331903064507	TRUE	TRUE
CCNF	-0.96672	0.001935	Yes	2.71331903064507	FALSE	FALSE
ACSL3	-10157	0.001946	Yes	2.71085716406767	FALSE	FALSE
MIS18A	-14529	0.001946	Yes	2.71085716406767	TRUE	TRUE
NHLRC2	-17254	0.001946	Yes	2.71085716406767	TRUE	FALSE
TRAPPC3	-15945	0.001946	Yes	2.71085716406767	TRUE	TRUE
VARS2	-17408	0.001985	Yes	2.70223948890087	TRUE	TRUE
PAK1IP1	-11009	0.002023	Yes	2.6940041172292	TRUE	TRUE
CRCP	-12915	0.002023	Yes	2.6940041172292	TRUE	TRUE
HDAC3	-1137	0.002023	Yes	2.6940041172292	TRUE	TRUE
MRPL37	-15192	0.002023	Yes	2.6940041172292	FALSE	TRUE
OXSM	-0.90393	0.002023	Yes	2.6940041172292	FALSE	FALSE
MARCHF5	-14196	0.002023	Yes	2.6940041172292	FALSE	FALSE
XRN2	-1654	0.002059	Yes	2.68634365338197	TRUE	TRUE
WDR83	-12387	0.002059	Yes	2.68634365338197	FALSE	TRUE
TAF8	-0.88333	0.002059	Yes	2.68634365338197	TRUE	TRUE
SEC63	-11419	0.002059	Yes	2.68634365338197	TRUE	TRUE
EMC4	-11717	0.002059	Yes	2.68634365338197	TRUE	TRUE
VPS51	-11546	0.002059	Yes	2.68634365338197	TRUE	TRUE
TSEN34	-11909	0.002076	Yes	2.68277265082358	TRUE	TRUE
PGP	-0.85243	0.002076	Yes	2.68277265082358	FALSE	FALSE
C9orf114	-15088	0.002076	Yes	2.68277265082358	FALSE	FALSE
OGT	-12702	0.002083	Yes	2.68131073005225	TRUE	TRUE
HARS2	-0.9821	0.002083	Yes	2.68131073005225	TRUE	FALSE
WDR7	-17513	0.002083	Yes	2.68131073005225	TRUE	TRUE
DHPS	-16338	0.002083	Yes	2.68131073005225	TRUE	TRUE
CMIP	-11172	0.002163	Yes	2.66494348056091	FALSE	FALSE
RNF103-CHMP3	-19476	0.002178	Yes	2.66194212458024	FALSE	FALSE
WDR55	-14837	0.002178	Yes	2.66194212458024	TRUE	TRUE
MRPS16	-14254	0.002178	Yes	2.66194212458024	TRUE	TRUE
CMTR1	-0.99096	0.002179	Yes	2.66174276975374	TRUE	TRUE
SLC31A1	-0.8731	0.002179	Yes	2.66174276975374	FALSE	FALSE
THG1L	-13722	0.002179	Yes	2.66174276975374	TRUE	TRUE
WDR18	-16177	0.002179	Yes	2.66174276975374	TRUE	TRUE
NDUFS1	-1.68	0.002179	Yes	2.66174276975374	FALSE	FALSE
GFPT1	-1428	0.002179	Yes	2.66174276975374	FALSE	TRUE
YARS2	-21615	0.002179	Yes	2.66174276975374	TRUE	TRUE
TNPO1	-13262	0.002179	Yes	2.66174276975374	FALSE	FALSE
MRPS2	-18484	0.002179	Yes	2.66174276975374	FALSE	FALSE
BCS1L	-14511	0.002212	Yes	2.65521487736734	TRUE	FALSE
ATXN10	-11244	0.002235	Yes	2.65072247253204	FALSE	TRUE
MRPL10	-14141	0.002235	Yes	2.65072247253204	TRUE	TRUE
DHX33	-13735	0.002248	Yes	2.64820369310298	TRUE	TRUE
NEDD8	-23105	0.002248	Yes	2.64820369310298	TRUE	TRUE
NAA10	-11677	0.002248	Yes	2.64820369310298	TRUE	TRUE
SUPT4H1	-13634	0.002271	Yes	2.64378286578026	TRUE	TRUE
NIP7	-13161	0.002271	Yes	2.64378286578026	TRUE	TRUE
MMGT1	-12451	0.002283	Yes	2.64149408850976	FALSE	FALSE
SLC3A2	-0.95207	0.002283	Yes	2.64149408850976	FALSE	FALSE
POLR3B	-12817	0.002283	Yes	2.64149408850976	TRUE	TRUE
NOC2L	-17002	0.002314	Yes	2.63563664538427	TRUE	TRUE
TPRKB	-11979	0.002326	Yes	2.63339028960757	FALSE	TRUE
MRPS34	-13855	0.002326	Yes	2.63339028960757	TRUE	TRUE
PCYT1A	-15084	0.002326	Yes	2.63339028960757	FALSE	FALSE
HUWE1	-13004	0.002368	Yes	2.62561830194912	TRUE	TRUE
RNPC3	-13738	0.002368	Yes	2.62561830194912	TRUE	TRUE
PDPK1	-11498	0.002368	Yes	2.62561830194912	TRUE	TRUE
GTF2A2	-18103	0.002368	Yes	2.62561830194912	TRUE	TRUE
DPAGT1	-26181	0.002369	Yes	2.62543493927723	TRUE	TRUE
RRP1	-15042	0.002369	Yes	2.62543493927723	TRUE	TRUE
SNRNP35	-1188	0.002369	Yes	2.62543493927723	TRUE	TRUE
COA7	-16289	0.002369	Yes	2.62543493927723	TRUE	FALSE
CCDC47	-10308	0.002398	Yes	2.62015082123717	FALSE	FALSE
MRPS33	-15407	0.002427	Yes	2.61493022366807	FALSE	FALSE
MRPL4	-1494	0.002428	Yes	2.61475131759678	TRUE	TRUE
MRPL40	-13279	0.002428	Yes	2.61475131759678	FALSE	FALSE
PGS1	-13083	0.002428	Yes	2.61475131759678	TRUE	TRUE
TIMMDC1	-13409	0.002428	Yes	2.61475131759678	FALSE	FALSE
IPO11	-10503	0.002494	Yes	2.60310355085748	TRUE	TRUE
MRPL11	-13418	0.002521	Yes	2.59842715432355	FALSE	FALSE
ADSL	-1842	0.002521	Yes	2.59842715432355	TRUE	TRUE
EARS2	-12479	0.002521	Yes	2.59842715432355	TRUE	FALSE
GCSH	-11369	0.002521	Yes	2.59842715432355	FALSE	TRUE
NDOR1	-10425	0.002521	Yes	2.59842715432355	TRUE	TRUE
POLR1D	-10586	0.002557	Yes	2.59226927197366	FALSE	TRUE
CENPL	-11457	0.002557	Yes	2.59226927197366	FALSE	TRUE
DCTN6	-11744	0.002557	Yes	2.59226927197366	TRUE	TRUE
MCAT	-1549	0.002557	Yes	2.59226927197366	FALSE	FALSE
MTG1	-11076	0.002565	Yes	2.59091263055217	FALSE	FALSE
ATP6V1D	-10935	0.002565	Yes	2.59091263055217	TRUE	TRUE
ATP5C1	-11237	0.002565	Yes	2.59091263055217	FALSE	FALSE
UQCRC1	-16895	0.002653	Yes	2.57626275001767	FALSE	FALSE
DARS2	-14173	0.002653	Yes	2.57626275001767	FALSE	FALSE
TAF13	-0.94473	0.00266	Yes	2.57511836336893	FALSE	TRUE
NDUFB6	-0.88434	0.00266	Yes	2.57511836336893	FALSE	FALSE
TAZ	-1343	0.00266	Yes	2.57511836336893	FALSE	FALSE
DERL1	-15602	0.002676	Yes	2.57251389090421	FALSE	FALSE
TAF1B	-13926	0.002676	Yes	2.57251389090421	TRUE	TRUE
COX7B	-11267	0.002692	Yes	2.56992494444806	TRUE	TRUE
UROS	-15916	0.002692	Yes	2.56992494444806	FALSE	FALSE
NUDT21	-19297	0.002718	Yes	2.56575054760352	TRUE	TRUE
MAEA	-0.76515	0.002724	Yes	2.56479289675925	FALSE	FALSE
TIPRL	-0.74162	0.002724	Yes	2.56479289675925	FALSE	FALSE
ELAC2	-1385	0.002724	Yes	2.56479289675925	TRUE	TRUE
PPA2	-12716	0.002748	Yes	2.56098327161249	FALSE	FALSE
MOGS	-13132	0.002807	Yes	2.55175758736556	FALSE	FALSE
MRPL16	-18017	0.002831	Yes	2.5480601306349	TRUE	TRUE
MCM5	-1084	0.002957	Yes	2.52914867547388	TRUE	TRUE
SOD2	-13995	0.00298	Yes	2.52578373592374	TRUE	TRUE
SNRNP40	-10816	0.003004	Yes	2.52230007166787	TRUE	TRUE
ABHD11	-13494	0.003017	Yes	2.52042468982501	TRUE	FALSE
GTF2H4	-13892	0.003017	Yes	2.52042468982501	TRUE	TRUE
E4F1	-0.79811	0.003107	Yes	2.50765874674503	FALSE	FALSE
TARS2	-1369	0.003162	Yes	2.50003813440381	TRUE	TRUE
XRCC3	-13429	0.003185	Yes	2.49689056332863	TRUE	TRUE
CHMP5	-0.79314	0.003207	Yes	2.49390104007156	TRUE	TRUE
RBM18	-0.90491	0.003211	Yes	2.4933596944335	FALSE	FALSE
C10orf2	-18234	0.003211	Yes	2.4933596944335	FALSE	FALSE
FANCB	-0.71692	0.003211	Yes	2.4933596944335	FALSE	FALSE
ARFRP1	-10983	0.003211	Yes	2.4933596944335	TRUE	TRUE
MRPS11	-12356	0.003211	Yes	2.4933596944335	TRUE	TRUE
METTL14	-13753	0.003211	Yes	2.4933596944335	TRUE	TRUE
LARP1	-0.63596	0.003211	Yes	2.4933596944335	FALSE	FALSE
ZNF622	-0.74768	0.003211	Yes	2.4933596944335	FALSE	FALSE
ATP1B3	-0.60814	0.003211	Yes	2.4933596944335	TRUE	FALSE
NUDCD1	-0.73406	0.003211	Yes	2.4933596944335	FALSE	FALSE
GPX4	-14343	0.003211	Yes	2.4933596944335	FALSE	FALSE
GINS2	-17503	0.003211	Yes	2.4933596944335	TRUE	TRUE
WDR73	-12926	0.003222	Yes	2.4918744639168	FALSE	FALSE
XRCC5	-12602	0.003222	Yes	2.4918744639168	TRUE	TRUE
DTYMK	-12798	0.003226	Yes	2.49133563694706	TRUE	TRUE
USP8	-10014	0.003226	Yes	2.49133563694706	TRUE	TRUE
MLST8	-12766	0.003226	Yes	2.49133563694706	TRUE	TRUE
DYNLRB1	-11876	0.003226	Yes	2.49133563694706	TRUE	TRUE
MCMBP	-15573	0.003226	Yes	2.49133563694706	TRUE	TRUE
LAMTOR3	-13819	0.003226	Yes	2.49133563694706	FALSE	TRUE
FASTKD5	-0.99254	0.003226	Yes	2.49133563694706	FALSE	FALSE
HTRA2	-10028	0.003226	Yes	2.49133563694706	FALSE	FALSE
MTERF4	-0.97931	0.003226	Yes	2.49133563694706	FALSE	FALSE
CCDC115	-0.95541	0.003226	Yes	2.49133563694706	TRUE	TRUE
PMVK	-18222	0.003226	Yes	2.49133563694706	FALSE	FALSE
COQ2	-10348	0.003226	Yes	2.49133563694706	FALSE	TRUE
CENPM	-13918	0.003226	Yes	2.49133563694706	FALSE	TRUE
TIMM10	-13254	0.003226	Yes	2.49133563694706	TRUE	TRUE
NMNAT1	-20034	0.003226	Yes	2.49133563694706	TRUE	FALSE
SNAPC5	-1315	0.003226	Yes	2.49133563694706	TRUE	TRUE
RNGTT	-15214	0.003226	Yes	2.49133563694706	TRUE	TRUE
SYS1	-15064	0.003226	Yes	2.49133563694706	TRUE	TRUE
CSNK1A1	-17952	0.003246	Yes	2.48865148450979	FALSE	TRUE
CHD8	-0.94107	0.003266	Yes	2.48598381959935	FALSE	FALSE
EED	-13078	0.003315	Yes	2.47951646725921	FALSE	FALSE
DHODH	-12037	0.003344	Yes	2.47573373123302	TRUE	FALSE
TOMM70A	-11706	0.003344	Yes	2.47573373123302	FALSE	FALSE
ATP5F1	-10995	0.003344	Yes	2.47573373123302	FALSE	FALSE
MAK16	-16204	0.003354	Yes	2.47443694172993	TRUE	TRUE
NUBP2	-2.1	0.003354	Yes	2.47443694172993	TRUE	TRUE
METTL1	-0.9905	0.003363	Yes	2.47327313268536	TRUE	TRUE
OSBP	-16498	0.003363	Yes	2.47327313268536	FALSE	TRUE
ATP1A1	-0.95533	0.003382	Yes	2.47082639673828	TRUE	TRUE
ERCC2	-13225	0.00351	Yes	2.45469288353418	TRUE	TRUE
NOL6	-1477	0.00351	Yes	2.45469288353418	TRUE	TRUE
NUBP1	-16257	0.00351	Yes	2.45469288353418	TRUE	TRUE
DCAF7	-13252	0.003542	Yes	2.45075144314594	FALSE	FALSE
PCBP2	-13683	0.003645	Yes	2.43830246734601	TRUE	TRUE
DPM2	-0.81072	0.003653	Yes	2.43735032778808	TRUE	FALSE
DDX42	-0.91596	0.003653	Yes	2.43735032778808	TRUE	TRUE
MPC1	-0.93785	0.003671	Yes	2.43521561549601	FALSE	FALSE
FANCI	-0.83344	0.003716	Yes	2.4299242946784	FALSE	FALSE
FH	-19335	0.003734	Yes	2.42782568638694	FALSE	FALSE
U2SURP	-12633	0.003779	Yes	2.42262310808299	TRUE	TRUE
PELP1	-11329	0.003796	Yes	2.42067379624475	TRUE	TRUE
UMPS	-10011	0.003799	Yes	2.42033070644528	FALSE	FALSE
PPIH	-0.73315	0.003799	Yes	2.42033070644528	TRUE	FALSE
SNRNP25	-11677	0.003799	Yes	2.42033070644528	TRUE	TRUE
COPS2	-0.845	0.003799	Yes	2.42033070644528	TRUE	TRUE
COX20	-1238	0.003799	Yes	2.42033070644528	FALSE	TRUE
EIF6	-16046	0.003815	Yes	2.4185054577091	TRUE	TRUE
MBTPS1	-11715	0.003822	Yes	2.41770931728101	FALSE	FALSE
PAICS	-17306	0.003822	Yes	2.41770931728101	FALSE	TRUE
PAXIP1	-0.97875	0.003824	Yes	2.41748211639594	FALSE	FALSE
COPS3	-13693	0.003824	Yes	2.41748211639594	TRUE	TRUE
MPI	-0.88118	0.003824	Yes	2.41748211639594	FALSE	FALSE
ATP6V0B	-15076	0.003824	Yes	2.41748211639594	TRUE	TRUE
CARS	-12747	0.003824	Yes	2.41748211639594	FALSE	FALSE
TUFM	-15467	0.00383	Yes	2.41680122603138	FALSE	FALSE
GMPPB	-17642	0.00383	Yes	2.41680122603138	TRUE	TRUE
LIAS	-10182	0.003836	Yes	2.41612140150137	FALSE	FALSE
ACLY	-11136	0.003836	Yes	2.41612140150137	FALSE	TRUE
FNTB	-13292	0.003852	Yes	2.4143137215475	TRUE	TRUE
DHX35	-10819	0.004053	Yes	2.39222339625831	FALSE	FALSE
SUZ12	-0.89936	0.004095	Yes	2.38774609390356	FALSE	FALSE
UBE2G2	-10414	0.00411	Yes	2.38615817812393	FALSE	FALSE
MTRR	-0.90318	0.004125	Yes	2.38457604711406	FALSE	FALSE
UBA1	-11506	0.004167	Yes	2.38017649954272	TRUE	TRUE
MRPL20	-1.63	0.004264	Yes	2.37018280398148	FALSE	FALSE
TRAPPC5	-11558	0.004264	Yes	2.37018280398148	TRUE	TRUE
PSMG2	-13221	0.004264	Yes	2.37018280398148	TRUE	TRUE
WDR1	-12588	0.004278	Yes	2.36875921976449	FALSE	TRUE
KANSL3	-0.85722	0.004296	Yes	2.3669357273085	TRUE	TRUE
TBCB	-16162	0.004296	Yes	2.3669357273085	TRUE	TRUE
NARFL	-0.97525	0.004296	Yes	2.3669357273085	FALSE	FALSE
UBE2M	-17456	0.0043	Yes	2.36653154442041	TRUE	TRUE
SCO2	-0.68124	0.0043	Yes	2.36653154442041	FALSE	FALSE
SURF1	-0.75541	0.004314	Yes	2.36511985923347	FALSE	FALSE
ATIC	-15806	0.004317	Yes	2.36481795134373	FALSE	FALSE
MED6	-11879	0.004317	Yes	2.36481795134373	TRUE	TRUE
FOXRED1	-12587	0.004382	Yes	2.35832762677531	FALSE	FALSE
EMC2	-0.99174	0.004435	Yes	2.35310637583226	FALSE	FALSE
VPS13D	-10018	0.004435	Yes	2.35310637583226	TRUE	TRUE
UBTF	-14809	0.004474	Yes	2.34930402023939	TRUE	TRUE
MDH2	-0.97343	0.004513	Yes	2.34553466647985	FALSE	FALSE
SARS2	-10836	0.004527	Yes	2.34418950550475	TRUE	TRUE
DDX52	-11889	0.00454	Yes	2.3429441471429	TRUE	TRUE
DDOST	-0.94321	0.004542	Yes	2.34275287011628	TRUE	TRUE
TRMT6	-13878	0.004542	Yes	2.34275287011628	FALSE	FALSE
TOP2A	-11222	0.004605	Yes	2.33677036546713	TRUE	TRUE
DDX1	-10047	0.004618	Yes	2.33554607141884	TRUE	FALSE
MRPL13	-0.9249	0.004742	Yes	2.32403845035783	TRUE	FALSE
BTAF1	-0.91299	0.004742	Yes	2.32403845035783	FALSE	FALSE
PNPT1	-11667	0.004743	Yes	2.32394687534813	TRUE	TRUE
MRPL53	-14932	0.004743	Yes	2.32394687534813	TRUE	TRUE
TRAPPC1	-0.95677	0.004756	Yes	2.32275815405335	TRUE	TRUE
DDX51	-0.95917	0.00477	Yes	2.32148162095989	TRUE	TRUE
MRPS12	-11205	0.00477	Yes	2.32148162095989	TRUE	TRUE
AZIN1	-0.78805	0.00477	Yes	2.32148162095989	FALSE	FALSE
RAD51D	-12386	0.00477	Yes	2.32148162095989	TRUE	TRUE
NDUFS7	-0.92473	0.00477	Yes	2.32148162095989	FALSE	FALSE
MGAT1	-10116	0.004783	Yes	2.32029961912804	FALSE	FALSE
COX4I1	-0.96395	0.004819	Yes	2.31704307369879	FALSE	FALSE
UBE2T	-0.94357	0.004855	Yes	2.31381076575598	FALSE	FALSE
C14orf80	-0.96368	0.004915	Yes	2.30847647783185	FALSE	FALSE
DHX30	-11646	0.004927	Yes	2.30741743772509	FALSE	FALSE
WDR82	-16789	0.00495	Yes	2.30539480106643	TRUE	TRUE
COX6B1	-0.90778	0.00495	Yes	2.30539480106643	FALSE	TRUE
TMX2	-14729	0.004996	Yes	2.3013775702979	FALSE	FALSE
UBE2N	-15295	0.004996	Yes	2.3013775702979	TRUE	TRUE
MRPS9	-13856	0.004996	Yes	2.3013775702979	TRUE	FALSE
MMACHC	-0.83612	0.004996	Yes	2.3013775702979	FALSE	FALSE
NUDCD3	-10879	0.004996	Yes	2.3013775702979	TRUE	TRUE
RIC1	-0.66352	0.004996	Yes	2.3013775702979	FALSE	FALSE
EZH2	-0.75763	0.004996	Yes	2.3013775702979	FALSE	FALSE
UFSP2	-10624	0.004996	Yes	2.3013775702979	FALSE	FALSE
IARS	-14735	0.004996	Yes	2.3013775702979	FALSE	FALSE
ATP6V1A	-11297	0.004996	Yes	2.3013775702979	TRUE	TRUE
SDHAF2	-11314	0.004996	Yes	2.3013775702979	TRUE	TRUE
NDUFC1	-0.92643	0.004996	Yes	2.3013775702979	FALSE	FALSE
ATR	-10272	0.005008	Yes	2.30033567979763	TRUE	TRUE
TTI2	-0.6944	0.005019	Yes	2.29938280431794	TRUE	TRUE
COASY	-12817	0.005051	Yes	2.29662263148765	TRUE	TRUE
HUS1	-1059	0.005051	Yes	2.29662263148765	FALSE	FALSE
HCFC1	-11178	0.005051	Yes	2.29662263148765	TRUE	TRUE
BRCA1	-0.66634	0.005051	Yes	2.29662263148765	TRUE	FALSE
TELO2	-12428	0.005051	Yes	2.29662263148765	TRUE	TRUE
NAE1	-15445	0.005051	Yes	2.29662263148765	TRUE	TRUE
MRPS22	-1304	0.005051	Yes	2.29662263148765	TRUE	TRUE
ORC4	-11142	0.005051	Yes	2.29662263148765	TRUE	TRUE
LENG8	-11177	0.005051	Yes	2.29662263148765	TRUE	TRUE
TADA2B	-10618	0.005073	Yes	2.2947351376826	FALSE	FALSE
SEH1L	-1449	0.005073	Yes	2.2947351376826	TRUE	TRUE
NDUFA2	-11558	0.005073	Yes	2.2947351376826	TRUE	TRUE
CHMP3	-11817	0.005073	Yes	2.2947351376826	TRUE	TRUE
CTC1	-13435	0.005105	Yes	2.29200425357707	FALSE	FALSE
DARS	-0.89475	0.005105	Yes	2.29200425357707	FALSE	FALSE
BRF2	-10325	0.005105	Yes	2.29200425357707	TRUE	TRUE
GTF2H3	-0.88752	0.005116	Yes	2.29106946419338	TRUE	TRUE
DNAAF5	-0.96516	0.005126	Yes	2.29022139815177	FALSE	FALSE
C19orf25	-10793	0.005202	Yes	2.28382965214015	FALSE	FALSE
METTL16	-15097	0.005277	Yes	2.27761290582288	TRUE	TRUE
ILF2	-13895	0.005277	Yes	2.27761290582288	TRUE	TRUE
MRPL17	-17172	0.005277	Yes	2.27761290582288	FALSE	FALSE
EMC7	-13269	0.005287	Yes	2.27679068959489	TRUE	TRUE
TOMM20	-0.955	0.005297	Yes	2.2759700270644	TRUE	TRUE
PFN1	-10862	0.005306	Yes	2.27523275435369	TRUE	TRUE
PPP1R8	-10415	0.005306	Yes	2.27523275435369	TRUE	TRUE
WARS2	-1492	0.005306	Yes	2.27523275435369	FALSE	TRUE
RCL1	-0.8629	0.005316	Yes	2.27441502772931	TRUE	TRUE
STT3B	-0.81686	0.005326	Yes	2.27359883789708	FALSE	FALSE
MRPS18A	-12659	0.005345	Yes	2.2720522904552	TRUE	TRUE
RBBP4	-14212	0.005345	Yes	2.2720522904552	TRUE	TRUE
OBFC1	-13388	0.005419	Yes	2.26608084898761	FALSE	FALSE
CYB561A3	-11431	0.005439	Yes	2.26448094118483	FALSE	FALSE
MRPL41	-13036	0.005469	Yes	2.26209207662536	TRUE	TRUE
PCYT2	-12075	0.005469	Yes	2.26209207662536	FALSE	FALSE
CHD4	-10704	0.005509	Yes	2.25892722762668	TRUE	TRUE
ATP2A2	-12237	0.005509	Yes	2.25892722762668	TRUE	TRUE
MED11	-10854	0.005518	Yes	2.25821830385683	TRUE	TRUE
MFN2	-13974	0.005611	Yes	2.25095973129654	FALSE	TRUE
RPP30	-15296	0.00562	Yes	2.25026368443094	TRUE	TRUE
RAB10	-0.66965	0.00565	Yes	2.24795155218056	FALSE	FALSE
GPN3	-11232	0.005703	Yes	2.24389662841489	TRUE	TRUE
GAPDH	-1666	0.005703	Yes	2.24389662841489	TRUE	TRUE
MRPL22	-0.77355	0.005703	Yes	2.24389662841489	FALSE	FALSE
PGD	-11576	0.005703	Yes	2.24389662841489	TRUE	TRUE
UXT	-12137	0.005703	Yes	2.24389662841489	TRUE	TRUE
RFT1	-16136	0.005703	Yes	2.24389662841489	TRUE	TRUE
CSK	-14815	0.005712	Yes	2.24321180123188	FALSE	FALSE
MRPL47	-0.74098	0.005721	Yes	2.24252805223433	FALSE	FALSE
GDI2	-0.96454	0.00575	Yes	2.24033215531037	FALSE	FALSE
FAM50A	-10252	0.005799	Yes	2.23664689125178	TRUE	FALSE
URB1	-0.89638	0.005808	Yes	2.23597339230796	TRUE	TRUE
PAXBP1	-0.98589	0.005811	Yes	2.23574912456123	TRUE	TRUE
CLTC	-11116	0.005811	Yes	2.23574912456123	TRUE	TRUE
CMPK1	-16113	0.005811	Yes	2.23574912456123	TRUE	TRUE
LUC7L2	-0.80231	0.005811	Yes	2.23574912456123	FALSE	FALSE
USP7	-0.86458	0.005866	Yes	2.23165794135547	TRUE	TRUE
PFDN2	-12181	0.005866	Yes	2.23165794135547	TRUE	TRUE
ARL2	-12311	0.005866	Yes	2.23165794135547	TRUE	TRUE
PPRC1	-0.77037	0.005874	Yes	2.23106605781322	TRUE	TRUE
ATP6V1C1	-14007	0.005903	Yes	2.22892721677881	TRUE	TRUE
TCEB1	-10325	0.005911	Yes	2.22833904065111	FALSE	FALSE
SLC25A26	-0.80446	0.005919	Yes	2.22775166002815	FALSE	FALSE
FLVCR1	-10845	0.005927	Yes	2.22716507276098	FALSE	FALSE
TRAPPC8	-11919	0.00597	Yes	2.22402566887063	TRUE	TRUE
MAD2L2	-13947	0.00597	Yes	2.22402566887063	TRUE	TRUE
CDS2	-0.98608	0.00597	Yes	2.22402566887063	FALSE	FALSE
NACA	-10535	0.005998	Yes	2.22199353857649	TRUE	TRUE
FBXO42	-11093	0.006045	Yes	2.21860369480321	FALSE	FALSE
COG4	-10323	0.006067	Yes	2.21702600505595	TRUE	FALSE
CXXC1	-0.61122	0.006067	Yes	2.21702600505595	FALSE	FALSE
MIOS	-0.88277	0.006067	Yes	2.21702600505595	FALSE	FALSE
RICTOR	-0.85265	0.006067	Yes	2.21702600505595	FALSE	FALSE
LAMTOR2	-1197	0.006067	Yes	2.21702600505595	FALSE	TRUE
NDUFAF1	-10233	0.006067	Yes	2.21702600505595	FALSE	TRUE
MRPL49	-0.83572	0.006067	Yes	2.21702600505595	TRUE	TRUE
SMARCA5	-1103	0.006067	Yes	2.21702600505595	FALSE	TRUE
TFB1M	-0.83407	0.006084	Yes	2.21581079461904	FALSE	FALSE
FECH	-10043	0.00612	Yes	2.21324857785444	FALSE	TRUE
C15orf41	-13961	0.006128	Yes	2.21268124337545	FALSE	FALSE
NDUFB10	-12387	0.006135	Yes	2.21218543293698	FALSE	TRUE
TRAPPC4	-11744	0.006207	Yes	2.2071182546146	TRUE	TRUE
CS	-0.87933	0.006207	Yes	2.2071182546146	TRUE	TRUE
DAD1	-16412	0.006207	Yes	2.2071182546146	TRUE	TRUE
SUPT20H	-0.71816	0.006207	Yes	2.2071182546146	FALSE	FALSE
PRPF40A	-0.8616	0.006207	Yes	2.2071182546146	TRUE	TRUE
POU2F1	-10438	0.006207	Yes	2.2071182546146	FALSE	FALSE
MBTPS2	-11789	0.006207	Yes	2.2071182546146	TRUE	FALSE
MED31	-13114	0.006207	Yes	2.2071182546146	TRUE	TRUE
RPTOR	-13789	0.006207	Yes	2.2071182546146	TRUE	TRUE
ATP5E	-12135	0.006207	Yes	2.2071182546146	FALSE	FALSE
GATB	-14027	0.006252	Yes	2.20398103065285	FALSE	FALSE
BCCIP	-14686	0.006259	Yes	2.2034950484467	FALSE	TRUE
C3orf17	-0.80689	0.006273	Yes	2.20252471246267	FALSE	FALSE
RCOR1	-0.54561	0.006273	Yes	2.20252471246267	FALSE	FALSE
MRPS5	-13301	0.006279	Yes	2.20210951694165	TRUE	TRUE
EP400	-0.92182	0.006548	Yes	2.1838913292601	TRUE	TRUE
PNKP	-15422	0.006647	Yes	2.17737432122586	TRUE	TRUE
CPOX	-15045	0.006653	Yes	2.17698247655395	TRUE	FALSE
RPF2	-1274	0.006672	Yes	2.17574396237032	TRUE	TRUE
DIS3L	-0.80685	0.006672	Yes	2.17574396237032	FALSE	FALSE
NOSIP	-0.70771	0.006672	Yes	2.17574396237032	FALSE	FALSE
FAM96B	-13574	0.006678	Yes	2.17535358528165	FALSE	FALSE
CDC123	-14493	0.006702	Yes	2.17379557650075	TRUE	TRUE
C1orf27	-0.89295	0.006702	Yes	2.17379557650075	FALSE	FALSE
IDH3A	-0.88148	0.006702	Yes	2.17379557650075	FALSE	FALSE
EMC1	-11147	0.006702	Yes	2.17379557650075	TRUE	TRUE
CFAP20	-15195	0.006717	Yes	2.17282465170131	TRUE	TRUE
OPA1	-0.84743	0.006756	Yes	2.17031035910103	FALSE	TRUE
COX15	-14228	0.006756	Yes	2.17031035910103	TRUE	FALSE
TIMM9	-0.89385	0.006834	Yes	2.16532502553726	FALSE	TRUE
POLR3K	-17312	0.006967	Yes	2.15695418946543	TRUE	TRUE
DNAJC11	-14699	0.00711	Yes	2.14813039927023	FALSE	FALSE
UTP6	-12387	0.00711	Yes	2.14813039927023	TRUE	TRUE
GADD45GIP1	-13467	0.00711	Yes	2.14813039927023	FALSE	FALSE
INIP	-0.68668	0.007174	Yes	2.14423862766005	FALSE	FALSE
DNLZ	-15135	0.007174	Yes	2.14423862766005	FALSE	TRUE
MRPS23	-14686	0.007224	Yes	2.14122226269455	TRUE	TRUE
EXOC8	-0.61594	0.007224	Yes	2.14122226269455	TRUE	TRUE
DDX28	-15927	0.007224	Yes	2.14122226269455	FALSE	FALSE
SLC35A2	-0.86469	0.007247	Yes	2.13984173868172	FALSE	FALSE
TMEM199	-0.79219	0.007284	Yes	2.13763006287712	TRUE	TRUE
KCTD5	-17264	0.007284	Yes	2.13763006287712	FALSE	FALSE
MRPL21	-10194	0.007284	Yes	2.13763006287712	TRUE	TRUE
UBR4	-0.76672	0.007284	Yes	2.13763006287712	TRUE	TRUE
ERH	-10549	0.007306	Yes	2.1363203321241	TRUE	TRUE
TWISTNB	-0.79029	0.007364	Yes	2.13288622016802	FALSE	FALSE
CCNH	-11321	0.007386	Yes	2.13159069668504	TRUE	TRUE
ANKLE2	-12269	0.007391	Yes	2.13129679772146	TRUE	TRUE
MTHFD1	-12423	0.00743	Yes	2.12901118623942	FALSE	FALSE
CENPW	-10219	0.007435	Yes	2.12871902714203	TRUE	TRUE
HSPA9	-1106	0.007474	Yes	2.12644690648638	TRUE	TRUE
SRPRB	-13259	0.007496	Yes	2.12517042212028	TRUE	TRUE
AQR	-13384	0.007622	Yes	2.11793105556385	TRUE	TRUE
NDUFA9	-14152	0.007678	Yes	2.11475189221861	FALSE	FALSE
NCBP2	-10993	0.0077	Yes	2.11350927482752	TRUE	TRUE
RPP25L	-12313	0.007773	Yes	2.10941133229451	FALSE	FALSE
SSBP1	-13986	0.007794	Yes	2.10823959854333	FALSE	FALSE
RMI1	-0.79145	0.007798	Yes	2.10801676914803	TRUE	TRUE
GFER	-11549	0.007836	Yes	2.1059055726773	TRUE	TRUE
SMARCA4	-0.89711	0.007891	Yes	2.10286795661791	FALSE	FALSE
GINS4	-10512	0.007895	Yes	2.10264786565569	TRUE	TRUE
FDX1	-0.80578	0.007898	Yes	2.10248287059947	FALSE	FALSE
GOSR2	-0.8478	0.007936	Yes	2.10039834085388	TRUE	TRUE
TEN1	-11683	0.00794	Yes	2.1001794975729	TRUE	TRUE
MAGOHB	-0.90689	0.008029	Yes	2.09533854208448	FALSE	FALSE
LAGE3	-12043	0.008058	Yes	2.09377273694764	FALSE	FALSE
MED14	-10632	0.008058	Yes	2.09377273694764	TRUE	TRUE
DSCC1	-0.85092	0.008058	Yes	2.09377273694764	FALSE	FALSE
LSM7	-10363	0.008058	Yes	2.09377273694764	TRUE	TRUE
DR1	-0.85056	0.008095	Yes	2.09178314691061	TRUE	TRUE
POLR3C	-11831	0.008149	Yes	2.08889568219596	TRUE	TRUE
SENP6	-11634	0.008237	Yes	2.08423093401632	TRUE	TRUE
VPS72	-0.8673	0.008276	Yes	2.0821795180063	TRUE	TRUE
ZRSR2	-0.72525	0.008276	Yes	2.0821795180063	TRUE	TRUE
PDSS2	-0.79932	0.008279	Yes	2.08202211740709	FALSE	FALSE
CCNC	-0.98271	0.008349	Yes	2.07836553894629	FALSE	FALSE
NDUFAF4	-0.6635	0.008351	Yes	2.0782615163154	FALSE	FALSE
SRF	-10997	0.008387	Yes	2.07639335698254	TRUE	TRUE
COX18	-10649	0.008409	Yes	2.07525564752005	FALSE	FALSE
UROD	-14434	0.008409	Yes	2.07525564752005	TRUE	TRUE
PDCD2	-0.96888	0.008412	Yes	2.07510073598572	TRUE	TRUE
CHTF18	-0.86022	0.008514	Yes	2.06986635415888	FALSE	FALSE
XPOT	-0.69424	0.008514	Yes	2.06986635415888	TRUE	TRUE
MRPS18B	-0.99292	0.008514	Yes	2.06986635415888	TRUE	TRUE
CYC1	-0.92766	0.008514	Yes	2.06986635415888	TRUE	TRUE
NCDN	-0.71512	0.008514	Yes	2.06986635415888	FALSE	FALSE
URI1	-12568	0.008514	Yes	2.06986635415888	TRUE	TRUE
RIOK1	-0.92315	0.008514	Yes	2.06986635415888	TRUE	TRUE
UFC1	-0.84208	0.008514	Yes	2.06986635415888	FALSE	FALSE
LRP10	-0.65273	0.008581	Yes	2.0664620980283	FALSE	FALSE
CPSF1	-0.9563	0.008584	Yes	2.06631029104211	TRUE	TRUE
PYROXD1	-0.73908	0.008635	Yes	2.06373765809652	TRUE	TRUE
PDRG1	-0.87905	0.008637	Yes	2.06363708040226	TRUE	TRUE
SLC19A1	-12951	0.008639	Yes	2.06353652599525	FALSE	FALSE
SRBD1	-0.76495	0.008641	Yes	2.06343599486473	TRUE	TRUE
TOMM40	-11353	0.00868	Yes	2.06148027482351	TRUE	TRUE
RAB35	-11216	0.00868	Yes	2.06148027482351	FALSE	FALSE
NDUFS5	-15935	0.00868	Yes	2.06148027482351	TRUE	TRUE
YTHDF2	-0.89025	0.0087	Yes	2.06048074738138	FALSE	FALSE
MRPL51	-10369	0.0087	Yes	2.06048074738138	FALSE	FALSE
UQCRFS1	-0.82796	0.00877	Yes	2.05700040663396	TRUE	TRUE
SRD5A3	-0.92053	0.00877	Yes	2.05700040663396	FALSE	FALSE
TRAPPC11	-1391	0.00877	Yes	2.05700040663396	TRUE	TRUE
EIF2B2	-10739	0.008773	Yes	2.05685187064144	TRUE	TRUE
TSEN15	-11144	0.008773	Yes	2.05685187064144	FALSE	FALSE
HYOU1	-0.84468	0.008775	Yes	2.05675287486214	TRUE	TRUE
NDUFA6	-0.93256	0.008777	Yes	2.05665390164341	FALSE	FALSE
SFSWAP	-11515	0.008779	Yes	2.05655495097497	TRUE	TRUE
STARD7	-0.75826	0.008816	Yes	2.05472841849229	FALSE	TRUE
GNL3L	-12418	0.008816	Yes	2.05472841849229	TRUE	TRUE
SPATA5L1	-14123	0.008816	Yes	2.05472841849229	TRUE	TRUE
AAGAB	-14029	0.009039	Yes	2.04387961360698	FALSE	FALSE
CNOT10	-0.58387	0.009072	Yes	2.04229695845117	FALSE	FALSE
RBX1	-0.92218	0.009089	Yes	2.04148389657696	TRUE	TRUE
CWF19L1	-0.86	0.009138	Yes	2.03914884628031	FALSE	FALSE
DDX10	-0.85788	0.009296	Yes	2.03170388495374	TRUE	TRUE
SHMT2	-0.66258	0.009314	Yes	2.03086376640329	FALSE	FALSE
FBXW11	-0.81989	0.009314	Yes	2.03086376640329	FALSE	FALSE
AP2S1	-12664	0.009314	Yes	2.03086376640329	TRUE	TRUE
PSMG1	-11397	0.009331	Yes	2.03007181057188	FALSE	FALSE
ATAD1	-0.68653	0.009457	Yes	2.02424661096371	FALSE	FALSE
GRWD1	-0.86169	0.009473	Yes	2.02351246269481	TRUE	TRUE
STRAP	-0.97174	0.009598	Yes	2.0178192544036	TRUE	TRUE
CIAO1	-18866	0.009691	Yes	2.01363140642973	TRUE	TRUE
KRR1	-20849	0.009723	Yes	2.01219971424813	TRUE	TRUE
DDX47	-0.92685	0.009723	Yes	2.01219971424813	TRUE	TRUE
WDR5	-10899	0.009787	Yes	2.00935041168115	TRUE	TRUE
COPS4	-14947	0.009787	Yes	2.00935041168115	TRUE	TRUE
TXNRD1	-1767	0.009787	Yes	2.00935041168115	FALSE	FALSE
EXOSC3	-0.80549	0.009787	Yes	2.00935041168115	TRUE	TRUE
DHX9	-0.9483	0.009787	Yes	2.00935041168115	TRUE	TRUE
MED13	-0.8212	0.009787	Yes	2.00935041168115	FALSE	FALSE
POLR1B	-12436	0.009787	Yes	2.00935041168115	TRUE	TRUE
EXOC4	-0.88771	0.009787	Yes	2.00935041168115	TRUE	TRUE
SRRD	-0.9074	0.009787	Yes	2.00935041168115	FALSE	FALSE
LIPT1	-10829	0.009787	Yes	2.00935041168115	FALSE	FALSE
EFTUD1	-0.927	0.009787	Yes	2.00935041168115	FALSE	FALSE
EIF3E	-0.8669	0.009818	Yes	2.00797697223615	TRUE	TRUE
ARPC4	-22717	0.009818	Yes	2.00797697223615	TRUE	TRUE
DAP3	-10581	0.009818	Yes	2.00797697223615	TRUE	TRUE
PTCD1	-0.94909	0.009818	Yes	2.00797697223615	FALSE	FALSE
EXOC3	-0.93534	0.009924	Yes	2.00331324439983	TRUE	TRUE
DIMT1	-0.79562	0.009999	Yes	2.00004343161981	TRUE	TRUE
DLD	-11648	0.010013	Yes	1.99943578383462	FALSE	FALSE
MRPS10	-10759	0.010013	Yes	1.99943578383462	FALSE	TRUE
C12orf45	-0.82669	0.010013	Yes	1.99943578383462	FALSE	FALSE
MIS18BP1	-1086	0.010013	Yes	1.99943578383462	TRUE	TRUE
CCT7	-10466	0.010013	Yes	1.99943578383462	TRUE	TRUE
THOC2	-0.59992	0.010013	Yes	1.99943578383462	TRUE	TRUE
CENPA	-13776	0.010087	Yes	1.99623797917175	TRUE	TRUE
DPH5	-0.71735	0.010102	Yes	1.99559263582367	FALSE	FALSE
LIG3	-0.67476	0.010131	Yes	1.99434768464493	FALSE	FALSE
TMEM261	-0.75983	0.010131	Yes	1.99434768464493	FALSE	FALSE
MRPL30	-13426	0.010309	Yes	1.98678346037556	FALSE	FALSE
EMC6	-0.65612	0.010352	Yes	1.98497573667537	FALSE	FALSE
LAS1L	-12994	0.010365	Yes	1.98443069357012	TRUE	TRUE
TAF1A	-0.86204	0.010365	Yes	1.98443069357012	TRUE	TRUE
N6AMT1	-14379	0.010365	Yes	1.98443069357012	TRUE	FALSE
COX5A	-0.97501	0.010438	Yes	1.98138270748056	TRUE	TRUE
TTC37	-10707	0.010672	Yes	1.97175418342753	FALSE	FALSE
POT1	-10275	0.01073	Yes	1.96940027803405	TRUE	FALSE
VPS29	-0.98573	0.010772	Yes	1.96770365526053	FALSE	TRUE
GNB1L	-14715	0.0108	Yes	1.96657624451305	TRUE	TRUE
BANF1	-0.94553	0.010872	Yes	1.96369055627556	TRUE	TRUE
SRCAP	-0.95994	0.010878	Yes	1.96345094552085	TRUE	TRUE
SMC6	-13322	0.011055	Yes	1.95644125308527	FALSE	TRUE
RPP14	-0.8241	0.011055	Yes	1.95644125308527	TRUE	TRUE
CBFB	-0.69737	0.011055	Yes	1.95644125308527	FALSE	FALSE
MED4	-1236	0.011087	Yes	1.95518595247136	TRUE	TRUE
ARPC2	-0.88168	0.011087	Yes	1.95518595247136	FALSE	TRUE
LSM5	-12937	0.011087	Yes	1.95518595247136	TRUE	TRUE
NDUFAF6	-0.77462	0.011087	Yes	1.95518595247136	FALSE	FALSE
CTU2	-0.85365	0.011087	Yes	1.95518595247136	TRUE	TRUE
IARS2	-12182	0.011087	Yes	1.95518595247136	TRUE	TRUE
GEMIN8	-13762	0.011087	Yes	1.95518595247136	TRUE	TRUE
SP1	-0.65306	0.01138	Yes	1.94385773794095	FALSE	FALSE
ELP2	-0.75345	0.01138	Yes	1.94385773794095	TRUE	TRUE
WBSCR16	-14485	0.01138	Yes	1.94385773794095	FALSE	FALSE
CPSF4	-10733	0.01138	Yes	1.94385773794095	TRUE	TRUE
NAPG	-0.83379	0.011418	Yes	1.94240996132934	FALSE	TRUE
ORC5	-13196	0.011418	Yes	1.94240996132934	TRUE	TRUE
MTFMT	-0.63119	0.01143	Yes	1.94195376960472	FALSE	FALSE
EIF5B	-0.87307	0.011442	Yes	1.94149805657035	FALSE	TRUE
TBL1XR1	-10236	0.011554	Yes	1.93726763679461	FALSE	FALSE
ADAT2	-11179	0.011697	Yes	1.93192551009235	TRUE	FALSE
NARS	-0.97532	0.011697	Yes	1.93192551009235	FALSE	FALSE
PAK2	-10976	0.011697	Yes	1.93192551009235	FALSE	FALSE
YME1L1	-0.73583	0.011697	Yes	1.93192551009235	FALSE	FALSE
TP53RK	-21739	0.011697	Yes	1.93192551009235	TRUE	TRUE
CEP152	-0.6379	0.011734	Yes	1.93055391611969	FALSE	FALSE
MGEA5	-0.61986	0.011734	Yes	1.93055391611969	FALSE	FALSE
CDC73	-0.70128	0.011745	Yes	1.93014697888638	TRUE	TRUE
LSM6	-0.82962	0.011771	Yes	1.92918664029728	TRUE	TRUE
VARS	-11406	0.011835	Yes	1.9268317377349	FALSE	FALSE
MCM2	-11371	0.011835	Yes	1.9268317377349	TRUE	TRUE
RPL7	-10812	0.011858	Yes	1.92598855399106	TRUE	TRUE
EXOC5	-0.97634	0.011858	Yes	1.92598855399106	FALSE	TRUE
MTBP	-0.9265	0.012063	Yes	1.91854467217743	TRUE	TRUE
KPNA2	-0.72189	0.012127	Yes	1.91624662242999	FALSE	FALSE
RPE	-14807	0.012127	Yes	1.91624662242999	TRUE	TRUE
RAN	-1097	0.012238	Yes	1.91228955113937	TRUE	TRUE
STMN1	-0.67249	0.012238	Yes	1.91228955113937	FALSE	FALSE
SS18L2	-16605	0.012238	Yes	1.91228955113937	TRUE	TRUE
TSC2	-13489	0.012238	Yes	1.91228955113937	FALSE	FALSE
DERL2	-0.68084	0.012263	Yes	1.91140327173725	FALSE	FALSE
RNMTL1	-0.64365	0.012287	Yes	1.91055414172617	FALSE	FALSE
GNL3	-0.78858	0.012287	Yes	1.91055414172617	TRUE	TRUE
MRPS25	-15581	0.012287	Yes	1.91055414172617	FALSE	TRUE
KARS	-10314	0.012287	Yes	1.91055414172617	FALSE	FALSE
SLC16A1	-12766	0.012287	Yes	1.91055414172617	FALSE	FALSE
WAPAL	-0.89979	0.012308	Yes	1.90981251242458	FALSE	FALSE
HSPA14	-0.44766	0.012308	Yes	1.90981251242458	FALSE	FALSE
PRPF38A	-0.95613	0.012359	Yes	1.90801666776269	TRUE	TRUE
ATP5J2-PTCD1	-0.59547	0.012393	Yes	1.90682355030375	FALSE	FALSE
CARM1	-0.96624	0.012393	Yes	1.90682355030375	FALSE	FALSE
POLG	-0.48771	0.012566	Yes	1.90080294462008	FALSE	FALSE
GINS1	-11883	0.012586	Yes	1.90011227258853	TRUE	TRUE
EIF1AD	-0.80364	0.012586	Yes	1.90011227258853	TRUE	TRUE
LSG1	-0.72961	0.012609	Yes	1.8993193552749	TRUE	TRUE
DNAJC9	-25155	0.012669	Yes	1.89725766385543	TRUE	TRUE
TFAM	-16245	0.012669	Yes	1.89725766385543	TRUE	TRUE
NSMCE4A	-17567	0.01276	Yes	1.89414932561486	FALSE	FALSE
PWP1	-15063	0.012769	Yes	1.89384311303316	TRUE	TRUE
NDUFA1	-19479	0.012775	Yes	1.89363909119325	FALSE	FALSE
COQ7	-0.78911	0.012775	Yes	1.89363909119325	FALSE	FALSE
XRCC6	-10623	0.012784	Yes	1.89333323803008	TRUE	TRUE
TACO1	-0.61899	0.012807	Yes	1.89255259047639	FALSE	FALSE
SRSF1	-0.79994	0.01287	Yes	1.89042145309561	TRUE	TRUE
GFM2	-0.96236	0.012879	Yes	1.8901178568009	FALSE	FALSE
MTCH2	-13938	0.012889	Yes	1.8897807763106	FALSE	FALSE
NEK1	-11079	0.012964	Yes	1.88726097763983	FALSE	FALSE
CCT5	-11203	0.013062	Yes	1.88399032057526	TRUE	TRUE
RAE1	-0.86806	0.013062	Yes	1.88399032057526	TRUE	TRUE
FIS1	-0.65048	0.013164	Yes	1.88061212637766	TRUE	FALSE
ZBTB2	-0.59465	0.013164	Yes	1.88061212637766	FALSE	FALSE
EIF3H	-1062	0.013164	Yes	1.88061212637766	TRUE	TRUE
GEMIN2	-12015	0.013164	Yes	1.88061212637766	FALSE	FALSE
FCF1	-10269	0.013199	Yes	1.87945897113758	TRUE	TRUE
MRPL15	-14502	0.013291	Yes	1.87644234199605	TRUE	FALSE
BANP	-11258	0.013291	Yes	1.87644234199605	TRUE	TRUE
ATP5A1	-0.92864	0.013291	Yes	1.87644234199605	FALSE	FALSE
SRSF7	-13647	0.013404	Yes	1.87276558083677	TRUE	TRUE
ASUN	-0.99185	0.013408	Yes	1.8726359987138	FALSE	FALSE
NOL8	-0.74592	0.013408	Yes	1.8726359987138	TRUE	TRUE
EXOSC8	-0.72011	0.013677	Yes	1.86400915307838	TRUE	TRUE
TTC27	-0.71676	0.013689	Yes	1.86362827650768	TRUE	TRUE
GCLC	-11748	0.013689	Yes	1.86362827650768	FALSE	FALSE
PKM	-12521	0.013689	Yes	1.86362827650768	TRUE	TRUE
RTN4IP1	-12911	0.0138	Yes	1.86012091359876	FALSE	FALSE
SKP1	-10207	0.013808	Yes	1.85986922162887	TRUE	TRUE
EXOSC5	-0.78121	0.013829	Yes	1.8592092233747	TRUE	TRUE
NDUFB7	-0.78098	0.01386	Yes	1.85823676972421	FALSE	TRUE
RAD50	-10168	0.01386	Yes	1.85823676972421	FALSE	FALSE
MMS19	-0.77413	0.01386	Yes	1.85823676972421	TRUE	TRUE
VPS53	-12651	0.01386	Yes	1.85823676972421	FALSE	FALSE
ACO2	-0.95647	0.013868	Yes	1.85798616701564	FALSE	TRUE
MRPS30	-10188	0.01394	Yes	1.85573722623801	FALSE	FALSE
DTL	-0.98669	0.01396	Yes	1.85511458171286	TRUE	TRUE
INTS1	-10562	0.01418	Yes	1.84832376915295	TRUE	TRUE
MBNL1	-14366	0.01418	Yes	1.84832376915295	FALSE	FALSE
NHP2	-1142	0.01422	Yes	1.84710040360625	TRUE	TRUE
CINP	-0.81365	0.01422	Yes	1.84710040360625	TRUE	TRUE
HSD17B12	-0.50728	0.014265	Yes	1.8457282240069	TRUE	FALSE
BNIP1	-0.93575	0.014337	Yes	1.84354171475954	FALSE	TRUE
VPRBP	-0.80082	0.014337	Yes	1.84354171475954	FALSE	FALSE
PPCDC	-0.98914	0.014337	Yes	1.84354171475954	FALSE	FALSE
ALG2	-14508	0.014409	Yes	1.84136615864138	TRUE	TRUE
USP10	-0.59942	0.014409	Yes	1.84136615864138	TRUE	TRUE
NDUFV1	-12815	0.014409	Yes	1.84136615864138	FALSE	FALSE
BRK1	-0.81402	0.014428	Yes	1.84079386635367	FALSE	FALSE
COA4	-0.77258	0.014442	Yes	1.84037265934133	FALSE	FALSE
GTF2B	-0.68342	0.014442	Yes	1.84037265934133	TRUE	TRUE
COX5B	-0.83119	0.014449	Yes	1.84016220892889	TRUE	TRUE
RABIF	-0.67435	0.014544	Yes	1.83731613412211	FALSE	FALSE
SCAP	-0.93484	0.014626	Yes	1.83487443091177	FALSE	FALSE
FEN1	-15349	0.014626	Yes	1.83487443091177	TRUE	TRUE
PRIM2	-0.77504	0.014626	Yes	1.83487443091177	FALSE	FALSE
RPA3	-11495	0.014745	Yes	1.83135522311218	TRUE	TRUE
CRNKL1	-1233	0.014745	Yes	1.83135522311218	TRUE	TRUE
MALSU1	-0.8275	0.014745	Yes	1.83135522311218	FALSE	FALSE
SDAD1	-12809	0.014802	Yes	1.82967960012662	TRUE	TRUE
PFDN5	-11894	0.014833	Yes	1.82877100327495	TRUE	TRUE
MCM4	-0.78846	0.014926	Yes	1.82605656271562	TRUE	TRUE
UPF2	-10942	0.014932	Yes	1.82588201874573	TRUE	TRUE
C17orf89	-0.74104	0.014982	Yes	1.82443020726501	FALSE	FALSE
UBE2I	-10277	0.015241	Yes	1.81698653691807	TRUE	TRUE
RBM33	-0.68098	0.015247	Yes	1.81681559970178	FALSE	FALSE
C11orf57	-10435	0.015258	Yes	1.81650238944065	FALSE	FALSE
SRSF11	-0.99708	0.015258	Yes	1.81650238944065	TRUE	TRUE
KAT8	-17582	0.015326	Yes	1.81457117877933	TRUE	TRUE
CENPN	-0.96237	0.015343	Yes	1.81408971495929	TRUE	TRUE
LUC7L3	-0.96938	0.015496	Yes	1.80978039228895	TRUE	TRUE
ACTB	-0.85697	0.015507	Yes	1.80947221311265	TRUE	TRUE
NDUFB8	-12535	0.015507	Yes	1.80947221311265	FALSE	FALSE
KDM8	-12317	0.015512	Yes	1.80933220392935	FALSE	TRUE
ZNF236	-13182	0.015518	Yes	1.80916425246793	FALSE	FALSE
MTPAP	-15595	0.015523	Yes	1.80902434251476	TRUE	TRUE
GTPBP8	-10077	0.015533	Yes	1.80874465775373	FALSE	FALSE
MATR3	-0.64191	0.015533	Yes	1.80874465775373	FALSE	FALSE
ATP6V1B2	-12427	0.015586	Yes	1.80726532809684	TRUE	TRUE
WDR43	-18607	0.015586	Yes	1.80726532809684	TRUE	TRUE
PKMYT1	-0.77698	0.015586	Yes	1.80726532809684	TRUE	TRUE
TAF1C	-1065	0.015663	Yes	1.80512505206962	TRUE	TRUE
RCC1	-0.7363	0.015705	Yes	1.80396205926548	TRUE	TRUE
CHMP6	-0.70707	0.015734	Yes	1.80316085416689	TRUE	TRUE
SF3A3	-0.78517	0.015799	Yes	1.80137040090798	TRUE	TRUE
TYMS	-13269	0.015828	Yes	1.80057395840601	FALSE	FALSE
TXN	-0.89159	0.015833	Yes	1.80043678823276	TRUE	TRUE
FARSA	-10371	0.016018	Yes	1.79539171067296	TRUE	TRUE
SF3B1	-0.93696	0.016059	Yes	1.79428150189691	TRUE	TRUE
NMD3	-11433	0.016085	Yes	1.79357893476201	TRUE	TRUE
NAMPT	-0.7446	0.016085	Yes	1.79357893476201	FALSE	TRUE
THOC6	-0.70606	0.016085	Yes	1.79357893476201	TRUE	FALSE
PRKDC	-0.5611	0.01611	Yes	1.79290445958078	FALSE	FALSE
CEP97	-0.70758	0.01611	Yes	1.79290445958078	FALSE	FALSE
VMA21	-10928	0.01611	Yes	1.79290445958078	FALSE	FALSE
SLC2A1	-0.81555	0.016138	Yes	1.79215028886947	FALSE	FALSE
CEP57	-0.91803	0.016166	Yes	1.79139742553747	FALSE	FALSE
PMPCA	-0.89315	0.016171	Yes	1.79126312288559	TRUE	TRUE
RPL18	-10372	0.016175	Yes	1.79115571065926	TRUE	TRUE
AHCY	-13253	0.016228	Yes	1.78973500096771	TRUE	TRUE
CYB5B	-11374	0.016228	Yes	1.78973500096771	FALSE	FALSE
POLR1E	-0.71508	0.016228	Yes	1.78973500096771	TRUE	TRUE
PPIL1	-0.53586	0.016228	Yes	1.78973500096771	TRUE	TRUE
SPCS3	-0.78111	0.016232	Yes	1.78962796597471	TRUE	TRUE
SYNJ1	-0.61077	0.016386	Yes	1.78552704947662	FALSE	FALSE
MINOS1	-0.94439	0.016386	Yes	1.78552704947662	FALSE	FALSE
NOP2	-0.88341	0.016386	Yes	1.78552704947662	TRUE	TRUE
TAF1	-0.64043	0.016543	Yes	1.78138573025491	TRUE	TRUE
DPM1	-0.56826	0.016547	Yes	1.78128073309951	FALSE	FALSE
POP5	-0.59091	0.016597	Yes	1.77997040600755	TRUE	TRUE
NAA35	-10287	0.016648	Yes	1.77863793279643	TRUE	TRUE
VPS4A	-0.66615	0.016655	Yes	1.7784553629728	FALSE	FALSE
ANAPC5	-13065	0.016655	Yes	1.7784553629728	TRUE	TRUE
DCTN3	-0.76666	0.016872	Yes	1.77283343326857	TRUE	TRUE
C19orf52	-12125	0.016872	Yes	1.77283343326857	FALSE	FALSE
ATP5H	-0.8267	0.016876	Yes	1.77273048329016	FALSE	FALSE
HSPE1-MOB4	-0.91445	0.016982	Yes	1.77001116345519	FALSE	FALSE
RAD51C	-10531	0.016982	Yes	1.77001116345519	TRUE	TRUE
TIPIN	-0.87494	0.016982	Yes	1.77001116345519	TRUE	TRUE
ELP5	-0.5409	0.016982	Yes	1.77001116345519	TRUE	TRUE
UBE2H	-0.60417	0.017032	Yes	1.76873435156973	FALSE	FALSE
MECR	-12295	0.017289	Yes	1.76223012569898	FALSE	FALSE
RECQL4	-12531	0.017408	Yes	1.75925112198191	FALSE	FALSE
EIF3L	-0.57649	0.017468	Yes	1.7577568167507	FALSE	FALSE
TBL3	-12868	0.017517	Yes	1.75654027002905	TRUE	TRUE
LTV1	-0.87363	0.017593	Yes	1.75466009730468	TRUE	TRUE
TRRAP	-0.71086	0.017593	Yes	1.75466009730468	TRUE	TRUE
INO80	-0.82657	0.017593	Yes	1.75466009730468	TRUE	TRUE
NCBP1	-0.90767	0.01777	Yes	1.7503125721947	TRUE	TRUE
FANCC	-0.49539	0.01777	Yes	1.7503125721947	FALSE	FALSE
PCBP1	-0.88386	0.017916	Yes	1.74675894622735	TRUE	TRUE
DDX3Y	-13198	0.017916	Yes	1.74675894622735	FALSE	FALSE
BRMS1	-0.66854	0.017916	Yes	1.74675894622735	FALSE	FALSE
DPY30	-0.753	0.017916	Yes	1.74675894622735	FALSE	TRUE
TEFM	-10522	0.017978	Yes	1.74525862390846	TRUE	TRUE
CDC5L	-0.59405	0.017978	Yes	1.74525862390846	TRUE	TRUE
CCP110	-10526	0.018004	Yes	1.74463099573356	FALSE	FALSE
DHX15	-0.90741	0.018004	Yes	1.74463099573356	TRUE	TRUE
KLHL6	-0.83949	0.018074	Yes	1.74294572205534	FALSE	FALSE
MDN1	-12787	0.018078	Yes	1.742849617943	TRUE	TRUE
WDR77	-17459	0.018078	Yes	1.742849617943	TRUE	TRUE
ERCC1	-11273	0.018137	Yes	1.74143454699992	FALSE	FALSE
TMEM30A	-10339	0.018308	Yes	1.73735909624474	FALSE	FALSE
VKORC1L1	-0.51366	0.01831	Yes	1.7373116556983	FALSE	FALSE
PPP1CB	-13708	0.018514	Yes	1.73249974060673	TRUE	TRUE
RHEB	-0.89766	0.018518	Yes	1.73240592023871	TRUE	TRUE
RNF40	-0.68003	0.018518	Yes	1.73240592023871	TRUE	TRUE
GGA3	-0.51166	0.018518	Yes	1.73240592023871	FALSE	FALSE
PGAM1	-14286	0.018598	Yes	1.73053375662431	TRUE	TRUE
PPAN	-0.89374	0.018622	Yes	1.72997367768771	TRUE	TRUE
AHCYL1	-0.68523	0.018725	Yes	1.7275781736285	FALSE	FALSE
NCAPD2	-11071	0.018725	Yes	1.7275781736285	TRUE	TRUE
DCTN4	-0.61083	0.018759	Yes	1.72679031659967	TRUE	TRUE
BPTF	-0.58578	0.018827	Yes	1.72521887739409	FALSE	TRUE
HARS	-12376	0.01884	Yes	1.72491910154314	FALSE	FALSE
ANKRD49	-0.8462	0.018885	Yes	1.72388301083646	TRUE	FALSE
MRPL44	-10768	0.018899	Yes	1.72356117497869	FALSE	FALSE
YBX1	-12447	0.018899	Yes	1.72356117497869	TRUE	TRUE
XRCC2	-0.77712	0.018899	Yes	1.72356117497869	TRUE	TRUE
MRPS6	-10517	0.018956	Yes	1.72225329997264	TRUE	FALSE
UQCR10	-10147	0.019012	Yes	1.72097219437728	FALSE	FALSE
ANAPC10	-0.98547	0.019234	Yes	1.71593038828992	FALSE	TRUE
SASS6	-0.95781	0.0193	Yes	1.71444269099223	TRUE	TRUE
RNF20	-10295	0.019389	Yes	1.71244458935766	TRUE	TRUE
UTP14A	-0.55383	0.019389	Yes	1.71244458935766	FALSE	FALSE
NMT1	-12635	0.019412	Yes	1.71192971735675	TRUE	TRUE
RPS4X	-17807	0.019445	Yes	1.71119205251652	TRUE	TRUE
ARF6	-0.45853	0.019621	Yes	1.70727886222546	FALSE	FALSE
DNAJC17	-0.73784	0.019621	Yes	1.70727886222546	TRUE	TRUE
EEF1G	-11035	0.019643	Yes	1.70679218335414	TRUE	TRUE
NOA1	-0.73217	0.019753	Yes	1.70436693626524	FALSE	FALSE
MRPS26	-0.96194	0.01984	Yes	1.70245833218184	TRUE	FALSE
COG8	-0.9089	0.019906	Yes	1.70101600026662	TRUE	TRUE
C21orf2	-0.53844	0.019927	Yes	1.70055807919791	FALSE	FALSE
ATG10	-0.44083	0.020209	Yes	1.69445517610502	FALSE	FALSE
HCCS	-0.76274	0.020209	Yes	1.69445517610502	FALSE	FALSE
OST4	-1223	0.020209	Yes	1.69445517610502	FALSE	FALSE
POU2AF1	-10974	0.020371	Yes	1.69098765122457	FALSE	FALSE
NAA15	-12206	0.020371	Yes	1.69098765122457	TRUE	TRUE
SEPSECS	-0.99582	0.020392	Yes	1.69054017753879	FALSE	FALSE
BCOR	-0.77351	0.020445	Yes	1.68941288510965	FALSE	FALSE
DET1	-0.45204	0.02052	Yes	1.68782264356022	FALSE	FALSE
EIF3K	-0.6305	0.020594	Yes	1.68625929159423	FALSE	FALSE
LSM8	-1277	0.020594	Yes	1.68625929159423	TRUE	TRUE
MRPS21	-1709	0.020701	Yes	1.68400867464009	TRUE	TRUE
MED18	-0.75047	0.020743	Yes	1.68312843265165	TRUE	TRUE
PSMD4	-1394	0.020946	Yes	1.67889890080218	TRUE	TRUE
NCAPG2	-10335	0.020954	Yes	1.67873306042521	TRUE	TRUE
WDR12	-12519	0.020954	Yes	1.67873306042521	TRUE	TRUE
ISG20L2	-1027	0.020962	Yes	1.67856728335214	TRUE	TRUE
ALG11	-0.94036	0.020962	Yes	1.67856728335214	TRUE	TRUE
SMC3	-0.60953	0.020992	Yes	1.67794618230443	TRUE	TRUE
SNAPC1	-1473	0.020992	Yes	1.67794618230443	TRUE	TRUE
SUGP1	-0.61443	0.021076	Yes	1.67621181009925	TRUE	TRUE
PLK4	-12705	0.021477	Yes	1.6680263828625	TRUE	TRUE
NDUFS2	-15374	0.021477	Yes	1.6680263828625	FALSE	FALSE
DIEXF	-10147	0.021528	Yes	1.6669963152443	FALSE	FALSE
SPC24	-0.91588	0.02159	Yes	1.66574735766577	TRUE	TRUE
GEMIN7	-10949	0.021906	Yes	1.65943691666663	TRUE	TRUE
PSMB2	-0.88233	0.021957	Yes	1.65842699812215	TRUE	TRUE
BTF3	-0.85922	0.02223	Yes	1.65306053730101	TRUE	TRUE
PRIM1	-0.79451	0.022333	Yes	1.6510529340744	TRUE	TRUE
PHAX	-0.90617	0.022404	Yes	1.6496744360033	TRUE	TRUE
MED28	-0.77254	0.022507	Yes	1.64768238906317	TRUE	TRUE
ATP5O	-0.92633	0.022514	Yes	1.64754733824698	FALSE	FALSE
TTF2	-0.48057	0.022543	Yes	1.64698828896655	TRUE	TRUE
MRPS28	-0.59409	0.022572	Yes	1.646429958402	TRUE	TRUE
THOC1	-0.98808	0.022587	Yes	1.64614144813967	TRUE	TRUE
ZBTB8OS	-17266	0.022587	Yes	1.64614144813967	FALSE	TRUE
CFLAR	-0.59318	0.022626	Yes	1.64539221721074	FALSE	FALSE
YY1	-0.9367	0.022738	Yes	1.64324773785244	TRUE	TRUE
FOCAD	-0.79905	0.023101	Yes	1.63636921988786	FALSE	FALSE
NDUFAF5	-10015	0.023118	Yes	1.63604974060336	FALSE	FALSE
ACTL6A	-11124	0.023125	Yes	1.63591825858893	TRUE	TRUE
DHX29	-0.99552	0.023322	Yes	1.63223420898509	FALSE	FALSE
INTS6	-0.65357	0.023322	Yes	1.63223420898509	FALSE	TRUE
INTS3	-0.59365	0.023322	Yes	1.63223420898509	TRUE	TRUE
RPL39	-10677	0.023346	Yes	1.63178751881261	TRUE	FALSE
EXOSC1	-0.57192	0.023346	Yes	1.63178751881261	TRUE	TRUE
DENND1A	-0.62773	0.023374	Yes	1.63126696029595	FALSE	FALSE
TEX10	-0.67992	0.023484	Yes	1.62922792829437	TRUE	TRUE
IPO7	-0.79308	0.023511	Yes	1.62872889851242	TRUE	TRUE
RPL28	-0.85915	0.023548	Yes	1.62804597285987	TRUE	TRUE
HIGD2A	-0.6436	0.023576	Yes	1.62752987715813	FALSE	TRUE
IRF4	-0.93961	0.023619	Yes	1.62673849383832	FALSE	FALSE
YPEL5	-0.54253	0.023619	Yes	1.62673849383832	TRUE	TRUE
UBE2G1	-0.48354	0.023656	Yes	1.62605868848194	FALSE	FALSE
SARS	-0.98601	0.023673	Yes	1.62574670189824	FALSE	FALSE
LIG1	-10431	0.023823	Yes	1.62300354925933	FALSE	FALSE
COG2	-0.98953	0.023897	Yes	1.62165661642523	TRUE	TRUE
GTPBP4	-13681	0.023897	Yes	1.62165661642523	TRUE	TRUE
ERCC3	-11814	0.02396	Yes	1.62051318628273	TRUE	TRUE
SLC35B1	-0.6572	0.02396	Yes	1.62051318628273	TRUE	TRUE
MRPS18C	-0.76936	0.023969	Yes	1.62035008459552	FALSE	FALSE
LAMTOR4	-0.53081	0.023969	Yes	1.62035008459552	TRUE	TRUE
MRPL27	-0.81701	0.023969	Yes	1.62035008459552	TRUE	TRUE
ORC3	-10428	0.023969	Yes	1.62035008459552	FALSE	TRUE
SRM	-0.77021	0.023969	Yes	1.62035008459552	FALSE	FALSE
RANBP3	-0.86702	0.024043	Yes	1.61901134356789	FALSE	FALSE
ALDOA	-0.86799	0.024043	Yes	1.61901134356789	TRUE	TRUE
RPP38	-1012	0.024043	Yes	1.61901134356789	TRUE	TRUE
INTS8	-0.6856	0.024043	Yes	1.61901134356789	TRUE	TRUE
PNISR	-11113	0.024151	Yes	1.61706488207642	FALSE	TRUE
RNASEH1	-0.55401	0.024151	Yes	1.61706488207642	FALSE	FALSE
HAUS1	-0.49553	0.024151	Yes	1.61706488207642	TRUE	TRUE
NSMCE2	-0.90367	0.024207	Yes	1.61605902981379	TRUE	TRUE
GTPBP6	-0.72767	0.024304	Yes	1.61432224348129	FALSE	FALSE
PPP1R7	-10071	0.024329	Yes	1.61387574159969	TRUE	TRUE
PRDM10	-0.95734	0.024355	Yes	1.61341186609221	TRUE	TRUE
ATP6AP2	-0.76563	0.024993	Yes	1.60218161081042	TRUE	TRUE
TFIP11	-0.96865	0.024993	Yes	1.60218161081042	TRUE	TRUE
CDK9	-12176	0.024993	Yes	1.60218161081042	TRUE	TRUE
ENY2	-13098	0.025053	Yes	1.60114026159574	FALSE	TRUE
SKIV2L2	-10696	0.025053	Yes	1.60114026159574	FALSE	FALSE
NUBPL	-0.71386	0.025358	Yes	1.5958850024944	FALSE	FALSE
KIF23	-0.71009	0.025442	Yes	1.59444875171769	TRUE	TRUE
NSMCE1	-11777	0.025516	Yes	1.59318740652158	TRUE	TRUE
URB2	-0.82614	0.02559	Yes	1.59192971411281	TRUE	TRUE
TERF1	-0.67925	0.025594	Yes	1.59186183438746	TRUE	TRUE
GEMIN4	-14417	0.025626	Yes	1.59131917818953	TRUE	TRUE
ATP5L	-0.60578	0.025626	Yes	1.59131917818953	FALSE	FALSE
FNIP1	-0.9845	0.025626	Yes	1.59131917818953	FALSE	FALSE
KTI12	-0.57297	0.02564	Yes	1.59108197915322	TRUE	TRUE
PTPN23	-0.95452	0.025753	Yes	1.58917217215462	TRUE	TRUE
TAMM41	-17387	0.025906	Yes	1.58659963881019	TRUE	TRUE
TRNAU1AP	-1319	0.025979	Yes	1.58537757007748	FALSE	FALSE
GOLGA6L4	-0.55618	0.026338	Yes	1.5794172066689	FALSE	FALSE
SDHD	-0.62781	0.026454	Yes	1.57750865079003	TRUE	TRUE
FANCA	-0.64934	0.026454	Yes	1.57750865079003	FALSE	FALSE
C17orf70	-0.8059	0.026614	Yes	1.57488984745632	FALSE	FALSE
HEXIM1	-0.74789	0.026667	Yes	1.57402583908062	FALSE	FALSE
VPS52	-0.8979	0.026719	Yes	1.57317980003664	FALSE	FALSE
DDX41	-10954	0.026751	Yes	1.57265997863847	TRUE	TRUE
GATC	-15553	0.026787	Yes	1.57207592231568	FALSE	FALSE
C12orf49	-0.7677	0.026787	Yes	1.57207592231568	FALSE	FALSE
PDCD5	-0.38305	0.026848	Yes	1.57108806085139	TRUE	TRUE
CTBP1	-0.56516	0.026935	Yes	1.56968302011803	FALSE	FALSE
EIF5A	-0.943	0.026935	Yes	1.56968302011803	TRUE	TRUE
PRPF4	-0.98463	0.026935	Yes	1.56968302011803	TRUE	TRUE
PNO1	-0.86001	0.026967	Yes	1.56916736485278	FALSE	TRUE
ERAL1	-0.9157	0.026969	Yes	1.56913515671854	FALSE	FALSE
TIAL1	-0.47826	0.027079	Yes	1.56736737774542	FALSE	FALSE
NDUFAF7	-0.93823	0.027121	Yes	1.56669430129188	FALSE	FALSE
VPS16	-0.80281	0.027242	Yes	1.56476101140394	FALSE	TRUE
TIMM13	-0.87783	0.027242	Yes	1.56476101140394	TRUE	TRUE
HK2	-11747	0.027419	Yes	1.56194838843788	FALSE	FALSE
RPIA	-11133	0.027518	Yes	1.56038313368244	FALSE	FALSE
PGAM4	-0.64621	0.027559	Yes	1.55973654519551	FALSE	TRUE
MRPS7	-10486	0.02761	Yes	1.55893359336074	TRUE	TRUE
AARS	-14114	0.027708	Yes	1.5573948210352	FALSE	FALSE
MRPS14	-14094	0.027741	Yes	1.55687788765155	TRUE	TRUE
COA5	-0.6733	0.027741	Yes	1.55687788765155	FALSE	TRUE
ALDH18A1	-0.59446	0.027839	Yes	1.55534636899976	FALSE	FALSE
COPS5	-10623	0.027881	Yes	1.55469165357642	TRUE	TRUE
RSRC2	-0.47626	0.027881	Yes	1.55469165357642	TRUE	TRUE
MVD	-0.9038	0.027893	Yes	1.55450477317109	TRUE	TRUE
GINS3	-0.70238	0.027904	Yes	1.55433353674753	TRUE	TRUE
CHCHD1	-12907	0.027906	Yes	1.55430241010484	TRUE	TRUE
C16orf59	-0.57649	0.028024	Yes	1.55246987569036	FALSE	FALSE
MAD1L1	-0.63006	0.028024	Yes	1.55246987569036	FALSE	FALSE
PET100	-0.6142	0.028054	Yes	1.55200520734627	FALSE	FALSE
GANAB	-11268	0.028113	Yes	1.55109280740122	FALSE	FALSE
MRPL33	-1206	0.028154	Yes	1.55045989372502	TRUE	TRUE
MTF1	-0.88771	0.028154	Yes	1.55045989372502	FALSE	FALSE
FPGS	-1.16	0.028161	Yes	1.55035192741448	FALSE	TRUE
BIRC5	-0.65393	0.028186	Yes	1.54996655240747	TRUE	TRUE
TAF7	-0.86855	0.028444	Yes	1.54600933003177	TRUE	TRUE
F8A1	-0.69579	0.028569	Yes	1.54410496095022	FALSE	FALSE
TSSC1	-0.56322	0.028636	Yes	1.5430876462542	FALSE	FALSE
ADAT3	-0.48129	0.028722	Yes	1.54178532213441	FALSE	TRUE
CDC37	-10115	0.028771	Yes	1.54104504297813	TRUE	TRUE
TMED2	-0.63619	0.028819	Yes	1.54032109298826	TRUE	TRUE
NOP14	-0.69391	0.028848	Yes	1.53988429062167	TRUE	TRUE
PUS3	-0.58636	0.028862	Yes	1.53967357764763	FALSE	FALSE
CDK12	-0.83356	0.028862	Yes	1.53967357764763	FALSE	TRUE
RBBP5	-10598	0.028862	Yes	1.53967357764763	TRUE	TRUE
XRCC1	-0.83391	0.028862	Yes	1.53967357764763	TRUE	FALSE
DPH6	-0.48145	0.028862	Yes	1.53967357764763	TRUE	FALSE
RBM8A	-0.9905	0.028862	Yes	1.53967357764763	TRUE	TRUE
SREK1	-0.49376	0.028893	Yes	1.53920736242014	FALSE	FALSE
UTP23	-19552	0.028893	Yes	1.53920736242014	TRUE	TRUE
PIKFYVE	-0.88016	0.028893	Yes	1.53920736242014	FALSE	FALSE
COPB1	-0.6697	0.028893	Yes	1.53920736242014	TRUE	TRUE
USP34	-12249	0.029067	Yes	1.53659978937435	FALSE	FALSE
NUP54	-0.61877	0.029072	Yes	1.53652509003604	TRUE	TRUE
GABPB1	-0.62675	0.029614	Yes	1.52850292795008	FALSE	TRUE
THOC7	-12119	0.029614	Yes	1.52850292795008	TRUE	TRUE
GLMN	-0.68493	0.029642	Yes	1.52809249706044	FALSE	FALSE
FTSJ2	-11566	0.029698	Yes	1.52727279708718	FALSE	FALSE
EXOSC2	-10047	0.02981	Yes	1.52563802396737	TRUE	TRUE
GTPBP10	-0.84994	0.030144	Yes	1.52079911888722	FALSE	FALSE
RANBP1	-0.57036	0.030246	Yes	1.51933205217821	FALSE	TRUE
UBALD2	-0.80303	0.030431	Yes	1.51668377595777	FALSE	FALSE
MCM7	-1217	0.030486	Yes	1.51589955470606	TRUE	TRUE
RRP15	-0.58628	0.030633	Yes	1.51381046908812	TRUE	TRUE
TRIT1	-11111	0.030687	Yes	1.51304556667177	FALSE	FALSE
WDR4	-0.80973	0.030687	Yes	1.51304556667177	TRUE	FALSE
TTC7A	-12849	0.030796	Yes	1.5115056890431	FALSE	FALSE
C8orf59	-0.36951	0.031042	Yes	1.50805030542345	FALSE	FALSE
SNAPC2	-0.66079	0.031042	Yes	1.50805030542345	TRUE	TRUE
DPF2	-0.86421	0.031042	Yes	1.50805030542345	FALSE	TRUE
HNRNPL	-0.70101	0.031436	Yes	1.50257271989868	TRUE	TRUE
CFDP1	-0.92046	0.031457	Yes	1.50228269765585	TRUE	TRUE
XAB2	-0.85181	0.031457	Yes	1.50228269765585	TRUE	TRUE
ZNHIT2	-0.6995	0.031457	Yes	1.50228269765585	TRUE	TRUE
MTERF3	-0.72247	0.031457	Yes	1.50228269765585	FALSE	FALSE
THAP11	-10453	0.03149	Yes	1.50182733936346	TRUE	FALSE
IREB2	-0.5972	0.03149	Yes	1.50182733936346	FALSE	FALSE
ATG12	-0.41132	0.031553	Yes	1.50095934255278	FALSE	FALSE
MRPL35	-0.99404	0.031801	Yes	1.49755922317112	TRUE	TRUE
NCAPG	-0.58707	0.031801	Yes	1.49755922317112	TRUE	TRUE
PDS5B	-0.32608	0.031801	Yes	1.49755922317112	FALSE	FALSE
DDX18	-0.9299	0.031801	Yes	1.49755922317112	TRUE	TRUE
DAZ3	-0.31319	0.031971	Yes	1.49524377950279	FALSE	FALSE
SNAPC4	-11361	0.032069	Yes	1.49391458236196	TRUE	TRUE
GOLT1B	-0.70721	0.032237	Yes	1.49164538076482	FALSE	FALSE
WDR24	-0.60557	0.032237	Yes	1.49164538076482	TRUE	TRUE
ZBTB17	-0.9944	0.032298	Yes	1.49082436980067	TRUE	TRUE
SLC39A7	-0.85162	0.032604	Yes	1.48672911553448	TRUE	TRUE
CCDC84	-16059	0.03261	Yes	1.48664920119404	FALSE	FALSE
NOC4L	-11794	0.032671	Yes	1.48583757235544	TRUE	TRUE
AIFM1	-0.75021	0.032812	Yes	1.48396729712107	FALSE	FALSE
EXOSC4	-11733	0.032873	Yes	1.48316066026297	TRUE	TRUE
MRPL38	-0.74574	0.033446	Yes	1.47565581457188	TRUE	TRUE
PPWD1	-0.73148	0.033812	Yes	1.47092913969639	TRUE	TRUE
NOM1	-10114	0.033997	Yes	1.46855940474978	TRUE	TRUE
LYRM4	-0.77075	0.034074	Yes	1.4675768809329	TRUE	TRUE
FAM136A	-0.68423	0.034312	Yes	1.46455396676898	TRUE	TRUE
BCLAF1	-0.53709	0.034559	Yes	1.46143883276621	TRUE	TRUE
CHORDC1	-0.82204	0.034609	Yes	1.46081094912414	TRUE	TRUE
GPN2	-13554	0.034609	Yes	1.46081094912414	TRUE	TRUE
GTF3C3	-10146	0.034609	Yes	1.46081094912414	FALSE	TRUE
LONP1	-0.86598	0.034801	Yes	1.45840827650623	TRUE	TRUE
CYCS	-11968	0.034841	Yes	1.45790938844482	TRUE	TRUE
NUP37	-0.54568	0.034841	Yes	1.45790938844482	FALSE	FALSE
NELFCD	-12269	0.034841	Yes	1.45790938844482	TRUE	TRUE
SLC7A1	-0.86159	0.034889	Yes	1.45731147826487	FALSE	FALSE
COPS6	-1016	0.035027	Yes	1.45559705763632	TRUE	TRUE
SSRP1	-0.95968	0.035031	Yes	1.45554746507217	TRUE	TRUE
MIPEP	-12282	0.035151	Yes	1.45406231535812	FALSE	FALSE
PPP2R4	-0.88485	0.03518	Yes	1.45370416487856	FALSE	FALSE
SNRPB2	-0.97006	0.03518	Yes	1.45370416487856	FALSE	TRUE
USP37	-10224	0.03518	Yes	1.45370416487856	FALSE	TRUE
ALG8	-10173	0.035512	Yes	1.44962486798269	FALSE	FALSE
YKT6	-11023	0.035551	Yes	1.44914817866491	TRUE	TRUE
PAFAH1B1	-14326	0.035581	Yes	1.44878185028304	TRUE	TRUE
PPAT	-0.68815	0.03562	Yes	1.44830608487278	FALSE	TRUE
TBCD	-0.89797	0.035688	Yes	1.44747778976644	TRUE	TRUE
ERCC4	-12806	0.035688	Yes	1.44747778976644	FALSE	FALSE
RCC2	-0.46667	0.035898	Yes	1.44492974677431	FALSE	FALSE
UHRF1	-10529	0.035898	Yes	1.44492974677431	FALSE	FALSE
SH3GL1	-12944	0.036124	Yes	1.44220416639437	FALSE	FALSE
TMEM258	-0.88682	0.036124	Yes	1.44220416639437	TRUE	TRUE
YARS	-10855	0.036139	Yes	1.44202386894417	FALSE	FALSE
NDUFA11	-1331	0.036139	Yes	1.44202386894417	TRUE	TRUE
CCT6A	-0.88159	0.036579	Yes	1.43676817147902	TRUE	TRUE
NUP50	-0.58435	0.036579	Yes	1.43676817147902	TRUE	TRUE
GNB2L1	-0.61758	0.036579	Yes	1.43676817147902	FALSE	FALSE
RPL4	-0.99869	0.036579	Yes	1.43676817147902	TRUE	TRUE
KDM1A	-0.65791	0.036671	Yes	1.43567724688258	FALSE	FALSE
BMS1	-0.52734	0.036671	Yes	1.43567724688258	TRUE	TRUE
NPLOC4	-0.59329	0.036818	Yes	1.43393980661296	TRUE	TRUE
CDK7	-0.75118	0.036818	Yes	1.43393980661296	TRUE	TRUE
SEL1L	-0.56197	0.036818	Yes	1.43393980661296	FALSE	FALSE
SETD1A	-10446	0.036873	Yes	1.43329152660753	TRUE	TRUE
TUBB8	-0.68514	0.036988	Yes	1.43193915104325	FALSE	FALSE
TADA1	-0.89443	0.037114	Yes	1.43046223658867	FALSE	FALSE
FNBP4	-0.63132	0.037114	Yes	1.43046223658867	TRUE	TRUE
RPS15A	-13393	0.037204	Yes	1.4294103642972	TRUE	TRUE
DCAF13	-0.92825	0.037204	Yes	1.4294103642972	FALSE	FALSE
ADSS	-12939	0.037379	Yes	1.42737232147755	FALSE	FALSE
C1QBP	-0.8404	0.037381	Yes	1.42734908474764	TRUE	TRUE
NRF1	-0.89344	0.037452	Yes	1.42652498528704	TRUE	TRUE
TIMM22	-0.73078	0.037609	Yes	1.42470821404518	TRUE	TRUE
ATP5D	-12859	0.037637	Yes	1.42438500095599	FALSE	FALSE
PES1	-0.68546	0.037914	Yes	1.42120039425237	TRUE	TRUE
NXT1	-0.73826	0.037967	Yes	1.42059371771189	FALSE	FALSE
ZNRD1	-11035	0.038114	Yes	1.41891547036277	FALSE	FALSE
CCZ1B	-0.55331	0.038184	Yes	1.41811857864181	FALSE	FALSE
FAM122A	-0.51106	0.038374	Yes	1.41596292878226	FALSE	FALSE
WDHD1	-0.91607	0.038498	Yes	1.41456183182982	TRUE	TRUE
RPL34	-0.82705	0.038498	Yes	1.41456183182982	TRUE	FALSE
CDAN1	-0.90028	0.038498	Yes	1.41456183182982	TRUE	TRUE
UBA2	-1425	0.038498	Yes	1.41456183182982	TRUE	TRUE
XPO6	-0.47593	0.038849	Yes	1.41062015575808	FALSE	FALSE
SAP130	-0.5076	0.039054	Yes	1.40833447807447	FALSE	TRUE
DNAJC24	-0.47218	0.039088	Yes	1.40795655037064	FALSE	FALSE
NUDC	-0.76088	0.039089	Yes	1.40794543982708	TRUE	TRUE
CPSF6	-10116	0.039379	Yes	1.40473531663864	TRUE	TRUE
RAD17	-0.74064	0.039464	Yes	1.40379889754592	TRUE	TRUE
ATXN7L3	-0.97224	0.039506	Yes	1.40333694060126	FALSE	FALSE
WDR74	-0.99693	0.039523	Yes	1.40315009763713	TRUE	TRUE
NCKAP1L	-10386	0.039871	Yes	1.39934287171068	FALSE	FALSE
HBS1L	-0.92539	0.039871	Yes	1.39934287171068	FALSE	FALSE
CDC42	-10633	0.040209	Yes	1.39567672768998	TRUE	TRUE
SEC62	-0.83796	0.040402	Yes	1.39359713569472	TRUE	FALSE
CRLS1	-12201	0.040402	Yes	1.39359713569472	TRUE	TRUE
UTP3	-0.69863	0.040494	Yes	1.39260932147497	TRUE	TRUE
SF3B3	-0.70366	0.040637	Yes	1.39107836104738	TRUE	TRUE
PRMT5	-10728	0.040813	Yes	1.38920148080723	TRUE	TRUE
SPCS1	-0.99889	0.04093	Yes	1.38795825535473	FALSE	FALSE
GTF3C1	-0.6988	0.040988	Yes	1.38734327246551	TRUE	TRUE
TPT1	-14028	0.041062	Yes	1.38655990134121	TRUE	TRUE
DNMT1	-11044	0.041321	Yes	1.38382917676455	TRUE	TRUE
DLST	-11327	0.041395	Yes	1.38305211307107	FALSE	FALSE
DNAJA1	-0.57007	0.041696	Yes	1.37990560596751	FALSE	TRUE
ATG9A	-0.76395	0.041761	Yes	1.37922911035823	FALSE	FALSE
SART3	-0.74454	0.04191	Yes	1.37768233916616	TRUE	TRUE
RLF	-0.4592	0.041916	Yes	1.37762016831473	FALSE	FALSE
PRPF19	-0.96687	0.041939	Yes	1.37738192913199	TRUE	TRUE
CENPC	-0.7511	0.042336	Yes	1.37329017749259	TRUE	TRUE
RPL11	-0.88995	0.042336	Yes	1.37329017749259	TRUE	TRUE
ZNHIT1	-0.78966	0.042575	Yes	1.37084534336536	FALSE	FALSE
SLX4	-0.69616	0.042764	Yes	1.36892167912556	FALSE	FALSE
POP1	-13151	0.042778	Yes	1.36877952386145	TRUE	TRUE
APEX2	-0.75895	0.042975	Yes	1.36678411464091	FALSE	FALSE
RBM26	-0.72995	0.043759	Yes	1.35893261125059	FALSE	FALSE
ALAS1	-0.7992	0.043759	Yes	1.35893261125059	FALSE	FALSE
TIMM50	-10089	0.043759	Yes	1.35893261125059	FALSE	FALSE
CENPJ	-0.41784	0.043759	Yes	1.35893261125059	FALSE	FALSE
MANF	-0.54898	0.043762	Yes	1.35890283820307	TRUE	FALSE
LPCAT3	-0.49291	0.043762	Yes	1.35890283820307	FALSE	FALSE
NUDCD2	-0.41956	0.043762	Yes	1.35890283820307	FALSE	FALSE
C19orf70	-11021	0.043762	Yes	1.35890283820307	FALSE	FALSE
ILF3	-0.97717	0.043767	Yes	1.3588532209925	TRUE	TRUE
HEATR1	-0.51797	0.043829	Yes	1.35823843807149	TRUE	TRUE
B3GNT2	-12906	0.0439	Yes	1.35753547975788	FALSE	FALSE
RBM19	-0.45453	0.043945	Yes	1.35709053119176	TRUE	TRUE
CSTF2	-0.66703	0.043958	Yes	1.35696207531868	FALSE	FALSE
NDUFAB1	-0.74474	0.044061	Yes	1.35594565040918	TRUE	TRUE
GART	-13325	0.044066	Yes	1.35589636988422	FALSE	FALSE
U2AF2	-0.91437	0.044141	Yes	1.35515783226266	TRUE	TRUE
MEAF6	-0.65021	0.044141	Yes	1.35515783226266	FALSE	TRUE
ATP6V1F	-0.83777	0.044141	Yes	1.35515783226266	TRUE	TRUE
ZNF207	-0.58133	0.044141	Yes	1.35515783226266	TRUE	TRUE
PTDSS1	-0.64991	0.044219	Yes	1.35439108309138	FALSE	FALSE
HJURP	-10416	0.044293	Yes	1.35366490360953	TRUE	TRUE
SHFM1	-0.88452	0.044293	Yes	1.35366490360953	FALSE	FALSE
STIP1	-0.35542	0.044338	Yes	1.35322390094985	FALSE	FALSE
PSMD11	-0.96375	0.044534	Yes	1.3513082952144	TRUE	TRUE
EIF4G1	-0.70272	0.044534	Yes	1.3513082952144	TRUE	TRUE
FIP1L1	-0.80493	0.044534	Yes	1.3513082952144	TRUE	TRUE
MESDC1	-0.39257	0.044534	Yes	1.3513082952144	FALSE	FALSE
CD3EAP	-0.77468	0.044741	Yes	1.34929431327407	FALSE	FALSE
NDUFA3	-10463	0.044794	Yes	1.34878015433668	FALSE	FALSE
CEPT1	-0.79549	0.044838	Yes	1.34835376736019	FALSE	FALSE
NDUFB2	-0.81275	0.04485	Yes	1.34823755261989	FALSE	FALSE
ATP5I	-0.77705	0.044959	Yes	1.3471833571212	FALSE	FALSE
WDR59	-0.87573	0.04523	Yes	1.34457341225408	FALSE	FALSE
DAXX	-0.64204	0.045266	Yes	1.34422788091185	FALSE	FALSE
ISCA1	-0.73114	0.045318	Yes	1.34372926491919	FALSE	FALSE
NDUFC2-KCTD14	-0.93894	0.045418	Yes	1.34277199402839	FALSE	FALSE
ECT2	-12673	0.045494	Yes	1.34204587672125	TRUE	TRUE
ITSN2	-0.65929	0.045537	Yes	1.34163558431293	FALSE	FALSE
EXOSC7	-0.82073	0.045726	Yes	1.3398367879897	TRUE	TRUE
TMA16	-0.78898	0.045769	Yes	1.33942857630388	TRUE	TRUE
NDUFS8	-11128	0.045844	Yes	1.33871749614235	FALSE	TRUE
TTI1	-10436	0.045976	Yes	1.33746881587436	TRUE	TRUE
NCAPH	-0.83027	0.046284	Yes	1.33456911508633	TRUE	TRUE
MTG2	-0.99872	0.046519	Yes	1.33236962969487	FALSE	TRUE
GARS	-13061	0.047218	Yes	1.32589241216112	FALSE	FALSE
NRD1	-0.57048	0.047765	Yes	1.32089021791823	FALSE	FALSE
AATF	-0.60644	0.047765	Yes	1.32089021791823	TRUE	TRUE
ASCC3	-11314	0.048142	Yes	1.31747587145772	FALSE	TRUE
GLRX5	-12371	0.048287	Yes	1.31616977583631	TRUE	TRUE
SAMM50	-11808	0.048711	Yes	1.31237295459937	TRUE	TRUE
UBE3D	-0.48888	0.048855	Yes	1.31109098237945	FALSE	FALSE
TNPO3	-0.89591	0.049103	Yes	1.30889197338326	TRUE	TRUE
MRPS35	-12151	0.049223	Yes	1.30783192082945	TRUE	TRUE
LARP7	-0.62961	0.049461	Yes	1.30573710734206	FALSE	FALSE
TADA3	-0.63279	0.049715	Yes	1.30351255624926	FALSE	FALSE
GLS	-0.59735	0.049921	Yes	1.30171672360344	FALSE	FALSE
GTF3C6	-12769	0.049969	Yes	1.30129934174868	TRUE	FALSE
TAF6	-0.72072	0.049127	No	1.30867975577615	TRUE	TRUE
CHRAC1	0.59991	0.007779	No	2.10907622851099	FALSE	FALSE
SESN2	0.4483	0.010396	No	1.98313372917102	FALSE	FALSE
UBQLN1	0.3728	0.049151	No	1.30846764181834	FALSE	FALSE
BAZ1A	0.6579	0.012789	No	1.89316341263321	FALSE	FALSE
SIRT1	0.59161	0.00495	No	2.30539480106643	FALSE	FALSE
C12orf66	0.58058	0.001238	No	2.9072793553159	FALSE	FALSE
KDM6A	0.43637	0.009282	Yes	2.03235843591699	FALSE	FALSE
BRAP	0.40083	0.049151	Yes	1.30846764181834	FALSE	FALSE
BCL2L11	0.4997	0.012789	Yes	1.89316341263321	FALSE	FALSE
KMT2C	0.50945	0.007779	Yes	2.10907622851099	FALSE	FALSE
RNF214	0.45964	0.009351	Yes	2.0291419430035	FALSE	FALSE
CREBBP	0.71396	0.001238	Yes	2.9072793553159	FALSE	FALSE
CADM1	0.53363	0.001238	Yes	2.9072793553159	FALSE	FALSE
KPTN	0.67389	0.001238	Yes	2.9072793553159	FALSE	FALSE

## Sheet: S5B) R2_RRA_vs_Depmap
id	Score	FDR	in_R1	logfdr	DepMap_achilles	DepMap_crisp
UBA3	-2.78110	0.000141	Yes	3.850781	TRUE	TRUE
DCPS	-1.53300	0.000141	Yes	3.850781	FALSE	FALSE
RAD1	-2.09110	0.000141	Yes	3.850781	FALSE	TRUE
PPP6C	-2.00200	0.000141	Yes	3.850781	TRUE	FALSE
TPI1	-1.79560	0.000141	Yes	3.850781	TRUE	TRUE
PPCS	-2.73090	0.000141	Yes	3.850781	FALSE	TRUE
KDSR	-1.87430	0.000141	Yes	3.850781	FALSE	FALSE
LARS2	-1.82480	0.000141	Yes	3.850781	FALSE	FALSE
TCEB2	-1.63520	0.000141	Yes	3.850781	FALSE	FALSE
VPS25	-1.88060	0.000141	Yes	3.850781	TRUE	TRUE
USO1	-1.24550	0.000141	Yes	3.850781	FALSE	FALSE
NMNAT1	-2.03100	0.000141	Yes	3.850781	TRUE	FALSE
HSCB	-1.38410	0.000141	Yes	3.850781	TRUE	TRUE
GPI	-1.51460	0.000141	Yes	3.850781	FALSE	FALSE
KIAA0391	-1.60740	0.000141	Yes	3.850781	FALSE	FALSE
TRIAP1	-1.61480	0.000141	Yes	3.850781	TRUE	TRUE
RARS2	-1.47890	0.000141	Yes	3.850781	TRUE	FALSE
UGP2	-1.46230	0.000141	Yes	3.850781	FALSE	FALSE
BUB3	-1.54260	0.000141	Yes	3.850781	TRUE	TRUE
MARS2	-2.19570	0.000141	Yes	3.850781	TRUE	TRUE
G6PD	-1.61640	0.000141	Yes	3.850781	FALSE	FALSE
SBDS	-1.83080	0.000141	Yes	3.850781	TRUE	TRUE
ZCRB1	-1.52830	0.000141	Yes	3.850781	TRUE	TRUE
POLG2	-1.55840	0.000141	Yes	3.850781	TRUE	FALSE
TXNL4B	-1.75630	0.000141	Yes	3.850781	TRUE	TRUE
SOD1	-1.70700	0.000141	Yes	3.850781	TRUE	TRUE
PSTK	-1.99830	0.000141	Yes	3.850781	TRUE	FALSE
GGPS1	-1.42700	0.000141	Yes	3.850781	TRUE	TRUE
PRMT1	-2.15020	0.000141	Yes	3.850781	TRUE	TRUE
RBFA	-1.38750	0.000141	Yes	3.850781	FALSE	FALSE
PTPMT1	-2.11480	0.000141	Yes	3.850781	TRUE	TRUE
MRPL53	-1.49220	0.000141	Yes	3.850781	TRUE	TRUE
MTO1	-1.18150	0.000141	Yes	3.850781	FALSE	FALSE
MRPL57	-1.94190	0.000141	Yes	3.850781	TRUE	TRUE
ACSL3	-1.30940	0.000141	Yes	3.850781	FALSE	FALSE
SEPHS2	-1.47970	0.000316	Yes	3.500313	TRUE	FALSE
ATXN10	-1.46700	0.000316	Yes	3.500313	FALSE	TRUE
TARDBP	-1.58580	0.000316	Yes	3.500313	TRUE	TRUE
HSD17B10	-2.61600	0.000316	Yes	3.500313	FALSE	FALSE
NDUFB11	-1.33050	0.000316	Yes	3.500313	FALSE	FALSE
PET117	-1.77160	0.000316	Yes	3.500313	FALSE	FALSE
FEN1	-2.17480	0.000316	Yes	3.500313	TRUE	TRUE
GATB	-1.86830	0.000316	Yes	3.500313	FALSE	FALSE
RNASEH2A	-1.35540	0.000316	Yes	3.500313	FALSE	FALSE
VEZT	-1.23510	0.000316	Yes	3.500313	FALSE	FALSE
ALG6	-1.40530	0.000316	Yes	3.500313	FALSE	FALSE
SRP9	-1.51400	0.000316	Yes	3.500313	TRUE	TRUE
FARS2	-1.37910	0.000406	Yes	3.391474	TRUE	FALSE
ALG13	-2.54800	0.000406	Yes	3.391474	TRUE	TRUE
NARS2	-1.15350	0.000406	Yes	3.391474	FALSE	FALSE
GNB1L	-1.67350	0.000406	Yes	3.391474	TRUE	TRUE
SNUPN	-1.08490	0.000406	Yes	3.391474	TRUE	TRUE
YARS2	-2.31860	0.000406	Yes	3.391474	TRUE	TRUE
FDXR	-1.44580	0.000406	Yes	3.391474	TRUE	TRUE
PGM3	-1.61000	0.000406	Yes	3.391474	FALSE	FALSE
VARS2	-1.74580	0.000406	Yes	3.391474	TRUE	TRUE
GFM1	-1.94890	0.000406	Yes	3.391474	TRUE	TRUE
MED12	-1.83160	0.000406	Yes	3.391474	FALSE	FALSE
CDIPT	-1.77980	0.000406	Yes	3.391474	TRUE	TRUE
MPC2	-1.15510	0.000406	Yes	3.391474	FALSE	FALSE
GFPT1	-1.87180	0.000406	Yes	3.391474	FALSE	TRUE
HARS2	-1.23250	0.000525	Yes	3.279841	TRUE	FALSE
NDUFB4	-1.75050	0.000525	Yes	3.279841	TRUE	TRUE
SLC25A26	-1.04660	0.000525	Yes	3.279841	FALSE	FALSE
DCTN5	-1.54350	0.000525	Yes	3.279841	TRUE	TRUE
NOP10	-1.29510	0.000525	Yes	3.279841	TRUE	TRUE
MCAT	-1.33830	0.000571	Yes	3.243364	FALSE	FALSE
CHURC1-FNTB	-1.28270	0.000571	Yes	3.243364	FALSE	FALSE
MRPS27	-1.20310	0.000571	Yes	3.243364	TRUE	TRUE
FNTA	-1.65950	0.000571	Yes	3.243364	TRUE	TRUE
ALG3	-1.54840	0.000571	Yes	3.243364	FALSE	FALSE
AASDHPPT	-1.60700	0.000571	Yes	3.243364	TRUE	FALSE
DNLZ	-1.54010	0.000571	Yes	3.243364	FALSE	TRUE
STAG2	-1.08600	0.000571	Yes	3.243364	FALSE	FALSE
C1QBP	-0.99857	0.000571	Yes	3.243364	TRUE	TRUE
HSP90AB1	-1.36610	0.000571	Yes	3.243364	TRUE	TRUE
TRAPPC8	-1.02070	0.000571	Yes	3.243364	TRUE	TRUE
TAF6L	-2.11520	0.000571	Yes	3.243364	FALSE	FALSE
EARS2	-1.53850	0.000626	Yes	3.203426	TRUE	FALSE
ABCB7	-1.59270	0.000626	Yes	3.203426	TRUE	TRUE
EEFSEC	-1.84990	0.000626	Yes	3.203426	FALSE	FALSE
GEMIN6	-1.51050	0.000626	Yes	3.203426	TRUE	TRUE
WDR92	-1.02690	0.000626	Yes	3.203426	FALSE	FALSE
RFK	-1.39140	0.000626	Yes	3.203426	FALSE	FALSE
UMPS	-1.44310	0.000626	Yes	3.203426	FALSE	FALSE
MTR	-1.91310	0.000626	Yes	3.203426	FALSE	FALSE
DERL1	-1.41960	0.000626	Yes	3.203426	FALSE	FALSE
MRPL52	-1.34330	0.000715	Yes	3.145694	FALSE	FALSE
CDS2	-1.41240	0.000715	Yes	3.145694	FALSE	FALSE
TAF1B	-1.38160	0.000715	Yes	3.145694	TRUE	TRUE
MRPL11	-1.54600	0.000790	Yes	3.102373	FALSE	FALSE
WDR73	-1.16090	0.000790	Yes	3.102373	FALSE	FALSE
STT3B	-0.86094	0.000790	Yes	3.102373	FALSE	FALSE
MRPS33	-1.02040	0.000790	Yes	3.102373	FALSE	FALSE
BCS1L	-1.14090	0.000825	Yes	3.083546	TRUE	FALSE
TAF2	-1.47710	0.000825	Yes	3.083546	TRUE	TRUE
YEATS4	-1.16000	0.000825	Yes	3.083546	TRUE	TRUE
GPX4	-1.39620	0.000825	Yes	3.083546	FALSE	FALSE
TPRKB	-1.56900	0.000825	Yes	3.083546	FALSE	TRUE
GEMIN8	-1.35650	0.000825	Yes	3.083546	TRUE	TRUE
LIPT2	-1.37280	0.000825	Yes	3.083546	FALSE	FALSE
TBCE	-1.53540	0.000825	Yes	3.083546	TRUE	TRUE
PPCDC	-0.98611	0.000825	Yes	3.083546	FALSE	FALSE
NUBP2	-2.00600	0.000825	Yes	3.083546	TRUE	TRUE
MRPS18A	-1.49720	0.000825	Yes	3.083546	TRUE	TRUE
TRMT61A	-1.14750	0.000825	Yes	3.083546	FALSE	FALSE
MRPS16	-1.96900	0.000825	Yes	3.083546	TRUE	TRUE
TIMM10	-1.44470	0.000825	Yes	3.083546	TRUE	TRUE
PARS2	-1.83850	0.000825	Yes	3.083546	FALSE	FALSE
DICER1	-1.28440	0.000825	Yes	3.083546	TRUE	TRUE
AURKAIP1	-1.12520	0.000825	Yes	3.083546	TRUE	TRUE
METTL17	-0.83373	0.000825	Yes	3.083546	TRUE	TRUE
CMIP	-1.29850	0.000825	Yes	3.083546	FALSE	FALSE
QRSL1	-1.59910	0.000825	Yes	3.083546	FALSE	FALSE
DOLPP1	-1.22060	0.000881	Yes	3.055024	FALSE	FALSE
NDUFA11	-1.14890	0.000881	Yes	3.055024	TRUE	TRUE
CRCP	-1.52390	0.000881	Yes	3.055024	TRUE	TRUE
DHPS	-1.62380	0.000881	Yes	3.055024	TRUE	TRUE
SDHA	-1.23520	0.000918	Yes	3.037157	TRUE	FALSE
MRPL40	-1.46210	0.000918	Yes	3.037157	FALSE	FALSE
MRPL20	-1.96880	0.000918	Yes	3.037157	FALSE	FALSE
MRPS11	-1.04800	0.000918	Yes	3.037157	TRUE	TRUE
PCID2	-1.71710	0.000918	Yes	3.037157	TRUE	TRUE
TTC4	-1.09620	0.000918	Yes	3.037157	TRUE	TRUE
MCM5	-1.27420	0.000975	Yes	3.010995	TRUE	TRUE
RAB35	-1.40580	0.000975	Yes	3.010995	FALSE	FALSE
RPUSD4	-1.77980	0.000975	Yes	3.010995	FALSE	FALSE
DHODH	-1.40820	0.001036	Yes	2.984640	TRUE	FALSE
NAA15	-1.23120	0.001036	Yes	2.984640	TRUE	TRUE
MRE11A	-0.88165	0.001088	Yes	2.963371	FALSE	FALSE
ENO1	-1.15550	0.001088	Yes	2.963371	TRUE	FALSE
PFN1	-0.95419	0.001088	Yes	2.963371	TRUE	TRUE
RTCB	-1.31790	0.001120	Yes	2.950782	TRUE	TRUE
RABGGTB	-1.54570	0.001120	Yes	2.950782	TRUE	TRUE
PMM2	-1.39520	0.001120	Yes	2.950782	FALSE	FALSE
CENPM	-1.58650	0.001120	Yes	2.950782	FALSE	TRUE
DCTN6	-1.16170	0.001120	Yes	2.950782	TRUE	TRUE
MRPL54	-1.10440	0.001134	Yes	2.945387	TRUE	FALSE
OXSM	-0.94595	0.001134	Yes	2.945387	FALSE	FALSE
SPATA5L1	-1.16910	0.001134	Yes	2.945387	TRUE	TRUE
MBTPS1	-1.33140	0.001134	Yes	2.945387	FALSE	FALSE
TKT	-0.86463	0.001134	Yes	2.945387	FALSE	FALSE
MTG1	-1.13170	0.001134	Yes	2.945387	FALSE	FALSE
PCBP2	-1.90250	0.001134	Yes	2.945387	TRUE	TRUE
SARS2	-1.63150	0.001195	Yes	2.922632	TRUE	TRUE
DDX21	-1.39840	0.001255	Yes	2.901356	TRUE	TRUE
FLVCR1	-1.47980	0.001371	Yes	2.862963	FALSE	FALSE
ERAL1	-1.38050	0.001371	Yes	2.862963	FALSE	FALSE
DDX42	-0.93764	0.001410	Yes	2.850781	TRUE	TRUE
HYPK	-1.36040	0.001410	Yes	2.850781	TRUE	TRUE
NUBP1	-1.67010	0.001410	Yes	2.850781	TRUE	TRUE
UBA5	-0.93637	0.001410	Yes	2.850781	TRUE	FALSE
PFAS	-1.30950	0.001410	Yes	2.850781	FALSE	FALSE
DCAF7	-1.05910	0.001410	Yes	2.850781	FALSE	FALSE
UROS	-1.50430	0.001410	Yes	2.850781	FALSE	FALSE
CMPK1	-1.86420	0.001410	Yes	2.850781	TRUE	TRUE
NDUFS7	-0.88166	0.001410	Yes	2.850781	FALSE	FALSE
XRCC2	-0.88334	0.001410	Yes	2.850781	TRUE	TRUE
ARFRP1	-1.25370	0.001410	Yes	2.850781	TRUE	TRUE
COASY	-1.21180	0.001410	Yes	2.850781	TRUE	TRUE
INTS10	-1.13380	0.001410	Yes	2.850781	FALSE	FALSE
COA6	-1.94010	0.001410	Yes	2.850781	FALSE	FALSE
PGD	-1.29250	0.001410	Yes	2.850781	TRUE	TRUE
SLC7A5	-1.46580	0.001410	Yes	2.850781	TRUE	TRUE
LSG1	-1.09200	0.001410	Yes	2.850781	TRUE	TRUE
NAA20	-1.45590	0.001410	Yes	2.850781	TRUE	TRUE
MDH2	-1.22170	0.001410	Yes	2.850781	FALSE	FALSE
ELP2	-0.83380	0.001410	Yes	2.850781	TRUE	TRUE
MED23	-1.20630	0.001410	Yes	2.850781	FALSE	FALSE
BRF2	-0.86020	0.001410	Yes	2.850781	TRUE	TRUE
OBFC1	-1.06020	0.001410	Yes	2.850781	FALSE	FALSE
ABHD11	-1.28090	0.001410	Yes	2.850781	TRUE	FALSE
PPP4C	-1.77820	0.001435	Yes	2.843148	TRUE	TRUE
PGS1	-1.27600	0.001435	Yes	2.843148	TRUE	TRUE
TUBD1	-0.65667	0.001435	Yes	2.843148	FALSE	FALSE
XRN2	-1.45750	0.001435	Yes	2.843148	TRUE	TRUE
NDUFC1	-1.27340	0.001458	Yes	2.836242	FALSE	FALSE
MTPAP	-1.69710	0.001458	Yes	2.836242	TRUE	TRUE
C10orf2	-1.39360	0.001458	Yes	2.836242	FALSE	FALSE
RHEB	-1.25320	0.001458	Yes	2.836242	TRUE	TRUE
UBA1	-1.40430	0.001488	Yes	2.827397	TRUE	TRUE
BAP1	-0.66949	0.001488	Yes	2.827397	FALSE	FALSE
MRPL37	-1.12910	0.001488	Yes	2.827397	FALSE	TRUE
NELFB	-1.27520	0.001493	Yes	2.825940	TRUE	TRUE
GTPBP6	-0.87535	0.001493	Yes	2.825940	FALSE	FALSE
MAEA	-0.80752	0.001493	Yes	2.825940	FALSE	FALSE
COA3	-0.95214	0.001493	Yes	2.825940	FALSE	FALSE
POLR3C	-1.19210	0.001493	Yes	2.825940	TRUE	TRUE
SUPV3L1	-1.50230	0.001493	Yes	2.825940	TRUE	TRUE
MRPS5	-1.22490	0.001529	Yes	2.815593	TRUE	TRUE
FAM96B	-1.44170	0.001529	Yes	2.815593	FALSE	FALSE
EED	-1.31430	0.001573	Yes	2.803271	FALSE	FALSE
HUS1	-1.00760	0.001583	Yes	2.800519	FALSE	FALSE
ATIC	-1.20060	0.001583	Yes	2.800519	FALSE	FALSE
EBF1	-1.08400	0.001583	Yes	2.800519	FALSE	FALSE
DCTN4	-0.98120	0.001583	Yes	2.800519	TRUE	TRUE
PGGT1B	-0.95182	0.001583	Yes	2.800519	FALSE	TRUE
CSNK2B	-1.04700	0.001625	Yes	2.789147	TRUE	TRUE
MBTPS2	-1.37640	0.001667	Yes	2.778064	TRUE	FALSE
NSMCE2	-1.02710	0.001679	Yes	2.774949	TRUE	TRUE
RAD9A	-1.31640	0.001679	Yes	2.774949	TRUE	TRUE
SMARCA4	-1.17250	0.001679	Yes	2.774949	FALSE	FALSE
RPTOR	-1.39130	0.001679	Yes	2.774949	TRUE	TRUE
NHLRC2	-1.90000	0.001679	Yes	2.774949	TRUE	FALSE
ALG9	-0.80649	0.001679	Yes	2.774949	FALSE	FALSE
COA5	-1.23930	0.001679	Yes	2.774949	FALSE	TRUE
NDUFA3	-1.10070	0.001679	Yes	2.774949	FALSE	FALSE
DIS3	-1.31640	0.001679	Yes	2.774949	TRUE	TRUE
CENPA	-1.48690	0.001679	Yes	2.774949	TRUE	TRUE
DBR1	-1.26540	0.001679	Yes	2.774949	TRUE	TRUE
UROD	-1.20800	0.001679	Yes	2.774949	TRUE	TRUE
DDOST	-1.18590	0.001679	Yes	2.774949	TRUE	TRUE
RNF103-CHMP3	-1.60220	0.001679	Yes	2.774949	FALSE	FALSE
COX4I1	-0.95034	0.001679	Yes	2.774949	FALSE	FALSE
ALG12	-1.23850	0.001679	Yes	2.774949	FALSE	FALSE
SMC5	-1.03960	0.001679	Yes	2.774949	TRUE	TRUE
SLC2A1	-0.97442	0.001679	Yes	2.774949	FALSE	FALSE
DKC1	-1.35880	0.001679	Yes	2.774949	TRUE	TRUE
TELO2	-1.39620	0.001679	Yes	2.774949	TRUE	TRUE
SCO1	-0.85358	0.001679	Yes	2.774949	FALSE	FALSE
WDR74	-1.15590	0.001679	Yes	2.774949	TRUE	TRUE
NAA25	-1.61000	0.001679	Yes	2.774949	TRUE	TRUE
MIS18A	-1.14780	0.001679	Yes	2.774949	TRUE	TRUE
RSL1D1	-0.92901	0.001679	Yes	2.774949	TRUE	TRUE
PDHA1	-1.10200	0.001679	Yes	2.774949	FALSE	FALSE
ILF3	-1.59130	0.001679	Yes	2.774949	TRUE	TRUE
MPDU1	-2.05890	0.001679	Yes	2.774949	FALSE	FALSE
MIPEP	-1.09490	0.001708	Yes	2.767512	FALSE	FALSE
RBM18	-0.76256	0.001708	Yes	2.767512	FALSE	FALSE
HUWE1	-1.36400	0.001736	Yes	2.760450	TRUE	TRUE
ARMC7	-1.18140	0.001736	Yes	2.760450	TRUE	TRUE
RRP1	-1.25140	0.001763	Yes	2.753748	TRUE	TRUE
CMTR1	-0.85642	0.001763	Yes	2.753748	TRUE	TRUE
LSM11	-1.00320	0.001791	Yes	2.746904	TRUE	TRUE
TRAPPC4	-1.45400	0.001791	Yes	2.746904	TRUE	TRUE
POLRMT	-1.59750	0.001810	Yes	2.742321	TRUE	TRUE
C1orf27	-0.74218	0.001810	Yes	2.742321	FALSE	FALSE
WBSCR16	-1.20420	0.001810	Yes	2.742321	FALSE	FALSE
DOLK	-1.54410	0.001831	Yes	2.737312	TRUE	FALSE
PIK3C3	-1.23870	0.001831	Yes	2.737312	TRUE	TRUE
HDAC3	-1.38140	0.001831	Yes	2.737312	TRUE	TRUE
CTU1	-0.56793	0.001831	Yes	2.737312	TRUE	TRUE
RIOK1	-1.10950	0.001831	Yes	2.737312	TRUE	TRUE
OGT	-1.35060	0.001831	Yes	2.737312	TRUE	TRUE
TNPO3	-1.10770	0.001831	Yes	2.737312	TRUE	TRUE
FASTKD5	-1.11930	0.001831	Yes	2.737312	FALSE	FALSE
ALG1	-1.12510	0.001842	Yes	2.734710	TRUE	TRUE
SNF8	-1.16590	0.001842	Yes	2.734710	TRUE	TRUE
POLR3A	-1.35550	0.001842	Yes	2.734710	TRUE	TRUE
MRPS6	-1.10020	0.001842	Yes	2.734710	TRUE	FALSE
CTC1	-0.95507	0.001874	Yes	2.727230	FALSE	FALSE
DPAGT1	-1.96040	0.001906	Yes	2.719877	TRUE	TRUE
DHX30	-0.87459	0.001930	Yes	2.714443	FALSE	FALSE
ATP5F1	-1.12680	0.001930	Yes	2.714443	FALSE	FALSE
CCDC115	-1.03220	0.001976	Yes	2.704213	TRUE	TRUE
DDX28	-1.35520	0.001976	Yes	2.704213	FALSE	FALSE
OSBP	-1.58940	0.001976	Yes	2.704213	FALSE	TRUE
GTF3C4	-1.85120	0.001976	Yes	2.704213	FALSE	TRUE
NUDCD1	-0.62898	0.001984	Yes	2.702458	FALSE	FALSE
ACLY	-0.76070	0.001984	Yes	2.702458	FALSE	TRUE
NCBP2	-1.29250	0.001984	Yes	2.702458	TRUE	TRUE
ABCF1	-1.16340	0.001984	Yes	2.702458	TRUE	TRUE
COG3	-1.05260	0.002014	Yes	2.695940	TRUE	TRUE
TEFM	-1.38720	0.002036	Yes	2.691222	TRUE	TRUE
NDOR1	-1.13640	0.002036	Yes	2.691222	TRUE	TRUE
NARS	-1.39810	0.002066	Yes	2.684870	FALSE	FALSE
GMPPB	-1.40160	0.002095	Yes	2.678816	TRUE	TRUE
GANAB	-1.31320	0.002109	Yes	2.675923	FALSE	FALSE
SPATA5	-1.54380	0.002109	Yes	2.675923	TRUE	TRUE
LETM1	-1.09100	0.002109	Yes	2.675923	TRUE	TRUE
PPA2	-1.32640	0.002129	Yes	2.671824	FALSE	FALSE
XRCC3	-1.44990	0.002129	Yes	2.671824	TRUE	TRUE
ATP6V1C1	-1.39810	0.002158	Yes	2.665949	TRUE	TRUE
UBE2N	-1.78020	0.002170	Yes	2.663540	TRUE	TRUE
NSMCE1	-1.27690	0.002170	Yes	2.663540	TRUE	TRUE
METTL1	-0.91855	0.002170	Yes	2.663540	TRUE	TRUE
NUDT21	-1.91750	0.002182	Yes	2.661145	TRUE	TRUE
FH	-1.76600	0.002182	Yes	2.661145	FALSE	FALSE
NDUFAF7	-1.27930	0.002182	Yes	2.661145	FALSE	FALSE
NDUFA6	-0.99932	0.002202	Yes	2.657183	FALSE	FALSE
PSMG3	-1.16910	0.002202	Yes	2.657183	TRUE	TRUE
ARGLU1	-1.14590	0.002212	Yes	2.655215	TRUE	TRUE
GFM2	-1.03280	0.002222	Yes	2.653256	FALSE	FALSE
HMGCS1	-1.09310	0.002225	Yes	2.652670	TRUE	TRUE
C19orf70	-0.95318	0.002225	Yes	2.652670	FALSE	FALSE
COA7	-1.50590	0.002225	Yes	2.652670	TRUE	FALSE
VMA21	-1.31260	0.002225	Yes	2.652670	FALSE	FALSE
ASUN	-0.86796	0.002243	Yes	2.649171	FALSE	FALSE
RPP21	-1.99970	0.002243	Yes	2.649171	TRUE	TRUE
MRPL21	-0.81527	0.002243	Yes	2.649171	TRUE	TRUE
SNRNP35	-1.08560	0.002243	Yes	2.649171	TRUE	TRUE
YARS	-1.48370	0.002243	Yes	2.649171	FALSE	FALSE
ORC3	-1.38110	0.002243	Yes	2.649171	FALSE	TRUE
TTC37	-0.89695	0.002243	Yes	2.649171	FALSE	FALSE
UQCRB	-1.87730	0.002243	Yes	2.649171	TRUE	TRUE
GOSR2	-0.78487	0.002243	Yes	2.649171	TRUE	TRUE
NDUFA9	-1.34060	0.002243	Yes	2.649171	FALSE	FALSE
MCM3	-1.29110	0.002243	Yes	2.649171	TRUE	TRUE
IRF4	-0.81699	0.002261	Yes	2.645699	FALSE	FALSE
FOXRED1	-1.31180	0.002261	Yes	2.645699	FALSE	FALSE
TUFM	-1.44630	0.002284	Yes	2.641304	FALSE	FALSE
PSMD4	-1.27020	0.002284	Yes	2.641304	TRUE	TRUE
ARPC2	-1.29560	0.002284	Yes	2.641304	FALSE	TRUE
NAE1	-1.24550	0.002284	Yes	2.641304	TRUE	TRUE
PSMG1	-0.91153	0.002284	Yes	2.641304	FALSE	FALSE
ERCC3	-1.28950	0.002284	Yes	2.641304	TRUE	TRUE
WDHD1	-0.79428	0.002284	Yes	2.641304	TRUE	TRUE
TADA1	-0.97712	0.002284	Yes	2.641304	FALSE	FALSE
TARS2	-1.11560	0.002284	Yes	2.641304	TRUE	TRUE
NDUFAB1	-0.86407	0.002284	Yes	2.641304	TRUE	TRUE
BARD1	-0.76176	0.002293	Yes	2.639596	TRUE	TRUE
LRPPRC	-1.75220	0.002293	Yes	2.639596	TRUE	TRUE
IMPDH2	-1.12430	0.002293	Yes	2.639596	FALSE	TRUE
ATP6V1E1	-0.93517	0.002323	Yes	2.633951	TRUE	TRUE
MBNL1	-0.90720	0.002323	Yes	2.633951	FALSE	FALSE
SLC16A1	-1.40960	0.002323	Yes	2.633951	FALSE	FALSE
TRAPPC1	-1.01590	0.002323	Yes	2.633951	TRUE	TRUE
CENPK	-0.80873	0.002323	Yes	2.633951	TRUE	TRUE
ZPR1	-1.60840	0.002323	Yes	2.633951	TRUE	TRUE
TBL1XR1	-1.14680	0.002323	Yes	2.633951	FALSE	FALSE
ORAOV1	-1.08380	0.002323	Yes	2.633951	FALSE	FALSE
NAMPT	-1.05900	0.002323	Yes	2.633951	FALSE	TRUE
MRPL55	-1.60000	0.002323	Yes	2.633951	TRUE	TRUE
C21orf2	-0.77989	0.002323	Yes	2.633951	FALSE	FALSE
MTRR	-1.09000	0.002323	Yes	2.633951	FALSE	FALSE
MRPL4	-1.22130	0.002323	Yes	2.633951	TRUE	TRUE
DPM1	-1.13510	0.002347	Yes	2.629487	FALSE	FALSE
URB2	-0.99187	0.002370	Yes	2.625252	TRUE	TRUE
TRMT6	-0.91412	0.002385	Yes	2.622512	FALSE	FALSE
DDX41	-0.96998	0.002385	Yes	2.622512	TRUE	TRUE
MIS18BP1	-0.97716	0.002393	Yes	2.621057	TRUE	TRUE
SYNJ1	-0.65452	0.002393	Yes	2.621057	FALSE	FALSE
ALG2	-1.13880	0.002393	Yes	2.621057	TRUE	TRUE
ARL2	-1.32580	0.002402	Yes	2.619427	TRUE	TRUE
NXT1	-0.76539	0.002402	Yes	2.619427	FALSE	FALSE
DDX59	-0.70849	0.002402	Yes	2.619427	TRUE	TRUE
IPO11	-0.81822	0.002424	Yes	2.615467	TRUE	TRUE
N6AMT1	-2.14730	0.002446	Yes	2.611543	TRUE	FALSE
GTF3C5	-1.09810	0.002519	Yes	2.598772	TRUE	TRUE
DDX1	-1.03430	0.002519	Yes	2.598772	TRUE	FALSE
MRPL22	-0.81156	0.002533	Yes	2.596365	FALSE	FALSE
VPS72	-0.82740	0.002533	Yes	2.596365	TRUE	TRUE
PTCD3	-0.98998	0.002555	Yes	2.592609	TRUE	TRUE
SSBP1	-1.91570	0.002605	Yes	2.584192	FALSE	FALSE
SOD2	-1.31630	0.002669	Yes	2.573651	TRUE	TRUE
LIG3	-0.63760	0.002704	Yes	2.567993	FALSE	FALSE
WARS2	-0.81682	0.002738	Yes	2.562567	FALSE	TRUE
MRPL48	-1.13890	0.002738	Yes	2.562567	FALSE	FALSE
MTERF4	-0.86764	0.002738	Yes	2.562567	FALSE	FALSE
ISCA2	-1.27400	0.002758	Yes	2.559406	TRUE	TRUE
EMC4	-1.09850	0.002763	Yes	2.558619	TRUE	TRUE
GCSH	-0.97876	0.002763	Yes	2.558619	FALSE	TRUE
TFAM	-1.12930	0.002763	Yes	2.558619	TRUE	TRUE
PDHB	-1.32670	0.002783	Yes	2.555487	FALSE	FALSE
AAGAB	-1.39330	0.002788	Yes	2.554707	FALSE	FALSE
TAF13	-0.78694	0.002788	Yes	2.554707	FALSE	TRUE
NDUFA1	-1.20500	0.002788	Yes	2.554707	FALSE	FALSE
CENPW	-1.09400	0.002788	Yes	2.554707	TRUE	TRUE
ATP5H	-0.96264	0.002788	Yes	2.554707	FALSE	FALSE
TAF1	-0.83188	0.002788	Yes	2.554707	TRUE	TRUE
RMI1	-0.80615	0.002788	Yes	2.554707	TRUE	TRUE
MTHFD1	-0.75863	0.002788	Yes	2.554707	FALSE	FALSE
PAPOLA	-0.74142	0.002788	Yes	2.554707	FALSE	FALSE
GTPBP10	-0.98892	0.002788	Yes	2.554707	FALSE	FALSE
TOP3A	-1.53940	0.002800	Yes	2.552842	TRUE	TRUE
LRP10	-0.68891	0.002800	Yes	2.552842	FALSE	FALSE
MED4	-1.11000	0.002800	Yes	2.552842	TRUE	TRUE
EFTUD1	-1.11520	0.002800	Yes	2.552842	FALSE	FALSE
AARS2	-1.15800	0.002800	Yes	2.552842	TRUE	TRUE
PDSS2	-0.61261	0.002800	Yes	2.552842	FALSE	FALSE
TIMM9	-1.06000	0.002800	Yes	2.552842	FALSE	TRUE
CIAO1	-1.40000	0.002800	Yes	2.552842	TRUE	TRUE
METTL16	-1.43860	0.002800	Yes	2.552842	TRUE	TRUE
XRCC5	-1.35620	0.002812	Yes	2.550985	TRUE	TRUE
LIPT1	-1.22010	0.002812	Yes	2.550985	FALSE	FALSE
DAD1	-1.44130	0.002883	Yes	2.540155	TRUE	TRUE
SNRNP25	-0.97043	0.002973	Yes	2.526805	TRUE	TRUE
BTAF1	-0.95898	0.002973	Yes	2.526805	FALSE	FALSE
DHX36	-1.12140	0.002991	Yes	2.524184	TRUE	TRUE
MRPL47	-1.06520	0.003009	Yes	2.521578	FALSE	FALSE
CENPL	-1.15920	0.003020	Yes	2.519993	FALSE	TRUE
VWA9	-1.24690	0.003020	Yes	2.519993	FALSE	FALSE
RNF40	-0.77890	0.003038	Yes	2.517412	TRUE	TRUE
ELAC2	-1.34110	0.003133	Yes	2.504040	TRUE	TRUE
NBAS	-0.94068	0.003150	Yes	2.501689	FALSE	TRUE
NARFL	-1.06540	0.003151	Yes	2.501552	FALSE	FALSE
C7orf26	-1.57280	0.003151	Yes	2.501552	TRUE	FALSE
COX15	-1.57710	0.003151	Yes	2.501552	TRUE	FALSE
NDUFAF1	-1.23900	0.003161	Yes	2.500176	FALSE	TRUE
TMEM258	-1.08560	0.003161	Yes	2.500176	TRUE	TRUE
PRPF40A	-0.89313	0.003254	Yes	2.487582	TRUE	TRUE
DDX3Y	-0.90812	0.003271	Yes	2.485320	FALSE	FALSE
ATP5J2-PTCD1	-0.94389	0.003288	Yes	2.483068	FALSE	FALSE
PPP1R8	-0.85631	0.003355	Yes	2.474308	TRUE	TRUE
XRN1	-0.99170	0.003445	Yes	2.462811	TRUE	TRUE
PPA1	-1.11310	0.003445	Yes	2.462811	TRUE	TRUE
ATP2B1	-1.50980	0.003445	Yes	2.462811	FALSE	FALSE
EXOSC9	-1.23580	0.003445	Yes	2.462811	TRUE	TRUE
C14orf80	-1.07250	0.003467	Yes	2.460046	FALSE	FALSE
MRPL51	-1.38080	0.003467	Yes	2.460046	FALSE	FALSE
SEPSECS	-1.04310	0.003467	Yes	2.460046	FALSE	FALSE
TADA2B	-0.73843	0.003467	Yes	2.460046	FALSE	FALSE
C19orf52	-1.41080	0.003467	Yes	2.460046	FALSE	FALSE
TTC14	-0.82875	0.003467	Yes	2.460046	FALSE	FALSE
PELO	-1.30560	0.003467	Yes	2.460046	TRUE	TRUE
MTIF2	-1.15210	0.003467	Yes	2.460046	FALSE	FALSE
RBBP4	-1.05010	0.003467	Yes	2.460046	TRUE	TRUE
POLR3K	-1.71300	0.003489	Yes	2.457299	TRUE	TRUE
PPAN	-1.12730	0.003489	Yes	2.457299	TRUE	TRUE
SRF	-0.70873	0.003489	Yes	2.457299	TRUE	TRUE
ANKRD49	-0.97789	0.003601	Yes	2.443577	TRUE	FALSE
OPA1	-1.17970	0.003665	Yes	2.435926	FALSE	TRUE
RPP14	-1.11810	0.003671	Yes	2.435216	TRUE	TRUE
PFDN2	-1.09140	0.003671	Yes	2.435216	TRUE	TRUE
EIF2B1	-0.77585	0.003686	Yes	2.433445	TRUE	TRUE
NDUFS2	-0.96181	0.003749	Yes	2.426085	FALSE	FALSE
MANF	-0.75927	0.003811	Yes	2.418961	TRUE	FALSE
SEC61B	-0.93001	0.003864	Yes	2.412963	TRUE	TRUE
YRDC	-1.19260	0.003864	Yes	2.412963	TRUE	TRUE
DYNLRB1	-0.91393	0.003869	Yes	2.412401	TRUE	TRUE
TRMT5	-1.08980	0.003869	Yes	2.412401	TRUE	TRUE
NOL9	-1.35340	0.003930	Yes	2.405607	TRUE	TRUE
COG2	-0.66370	0.004038	Yes	2.393834	TRUE	TRUE
NDNL2	-1.09860	0.004051	Yes	2.392438	FALSE	FALSE
PDPK1	-1.06160	0.004064	Yes	2.391046	TRUE	TRUE
HK2	-0.95177	0.004064	Yes	2.391046	FALSE	FALSE
CUL3	-1.24740	0.004064	Yes	2.391046	FALSE	TRUE
PAK1IP1	-0.88626	0.004064	Yes	2.391046	TRUE	TRUE
ILF2	-1.10510	0.004064	Yes	2.391046	TRUE	TRUE
EIF5A	-1.19990	0.004064	Yes	2.391046	TRUE	TRUE
TRIT1	-1.18400	0.004068	Yes	2.390619	FALSE	FALSE
WDR18	-0.89636	0.004068	Yes	2.390619	TRUE	TRUE
UTP20	-0.86118	0.004127	Yes	2.384365	TRUE	TRUE
SURF1	-0.69468	0.004154	Yes	2.381534	FALSE	FALSE
E4F1	-0.86675	0.004154	Yes	2.381534	FALSE	FALSE
NELFA	-1.25070	0.004158	Yes	2.381115	TRUE	TRUE
INO80	-0.86413	0.004158	Yes	2.381115	TRUE	TRUE
GID8	-0.74896	0.004171	Yes	2.379760	FALSE	FALSE
OTUD5	-1.17610	0.004219	Yes	2.374791	FALSE	FALSE
EMC3	-1.31800	0.004219	Yes	2.374791	TRUE	TRUE
RNMT	-1.19760	0.004232	Yes	2.373454	TRUE	TRUE
COX16	-1.45070	0.004293	Yes	2.367239	FALSE	FALSE
PMVK	-0.99829	0.004293	Yes	2.367239	FALSE	FALSE
RAD51D	-0.76635	0.004293	Yes	2.367239	TRUE	TRUE
PGK1	-1.41510	0.004294	Yes	2.367138	TRUE	TRUE
C15orf41	-1.22800	0.004318	Yes	2.364717	FALSE	FALSE
XPO5	-1.42510	0.004375	Yes	2.359022	TRUE	TRUE
CHMP5	-0.95662	0.004387	Yes	2.357832	TRUE	TRUE
MRPL30	-0.78770	0.004389	Yes	2.357634	FALSE	FALSE
WDR77	-1.46540	0.004389	Yes	2.357634	TRUE	TRUE
RPIA	-1.63560	0.004402	Yes	2.356350	FALSE	FALSE
COX18	-0.92243	0.004414	Yes	2.355168	FALSE	FALSE
EXOSC5	-0.75342	0.004426	Yes	2.353989	TRUE	TRUE
GAPDH	-1.01810	0.004460	Yes	2.350665	TRUE	TRUE
ACTR10	-1.23400	0.004472	Yes	2.349498	TRUE	TRUE
MRPS22	-1.53410	0.004484	Yes	2.348334	TRUE	TRUE
MOGS	-0.80387	0.004523	Yes	2.344573	FALSE	FALSE
WDR5	-0.78109	0.004523	Yes	2.344573	TRUE	TRUE
RFT1	-1.39250	0.004523	Yes	2.344573	TRUE	TRUE
LAMTOR3	-1.39290	0.004523	Yes	2.344573	FALSE	TRUE
PRMT5	-1.06040	0.004523	Yes	2.344573	TRUE	TRUE
CYB5B	-0.95003	0.004523	Yes	2.344573	FALSE	FALSE
NDUFB7	-0.92492	0.004523	Yes	2.344573	FALSE	TRUE
MRPS2	-0.92119	0.004534	Yes	2.343519	FALSE	FALSE
SYMPK	-1.08380	0.004543	Yes	2.342657	TRUE	TRUE
DHX33	-0.85062	0.004543	Yes	2.342657	TRUE	TRUE
TMEM199	-1.11270	0.004543	Yes	2.342657	TRUE	TRUE
PCYT1A	-1.05190	0.004543	Yes	2.342657	FALSE	FALSE
C1orf109	-1.83080	0.004543	Yes	2.342657	TRUE	TRUE
PAICS	-1.56530	0.004543	Yes	2.342657	FALSE	TRUE
SACM1L	-1.52100	0.004543	Yes	2.342657	TRUE	TRUE
SMC6	-1.61870	0.004543	Yes	2.342657	FALSE	TRUE
CHMP4B	-0.82140	0.004543	Yes	2.342657	TRUE	TRUE
MALSU1	-1.15900	0.004543	Yes	2.342657	FALSE	FALSE
YBEY	-1.45980	0.004575	Yes	2.339609	FALSE	FALSE
GRWD1	-0.83190	0.004586	Yes	2.338566	TRUE	TRUE
ADSL	-1.75310	0.004603	Yes	2.336959	TRUE	TRUE
THG1L	-1.37160	0.004603	Yes	2.336959	TRUE	TRUE
NCKAP1L	-0.61035	0.004603	Yes	2.336959	FALSE	FALSE
TSEN15	-1.38980	0.004603	Yes	2.336959	FALSE	FALSE
DPH5	-0.72511	0.004603	Yes	2.336959	FALSE	FALSE
COX7B	-1.05280	0.004603	Yes	2.336959	TRUE	TRUE
CCNC	-1.06050	0.004603	Yes	2.336959	FALSE	FALSE
CHCHD4	-1.33190	0.004603	Yes	2.336959	TRUE	TRUE
VPS16	-0.99246	0.004603	Yes	2.336959	FALSE	TRUE
C9orf114	-0.87303	0.004635	Yes	2.333950	FALSE	FALSE
DARS2	-1.02430	0.004636	Yes	2.333857	FALSE	FALSE
SKIV2L	-0.67241	0.004636	Yes	2.333857	FALSE	FALSE
EIF3H	-0.79719	0.004647	Yes	2.332827	TRUE	TRUE
WDR55	-1.06270	0.004658	Yes	2.331800	TRUE	TRUE
PMPCA	-0.77712	0.004659	Yes	2.331707	TRUE	TRUE
RAD50	-0.79506	0.004659	Yes	2.331707	FALSE	FALSE
BNIP1	-0.83199	0.004669	Yes	2.330776	FALSE	TRUE
BTF3	-1.23540	0.004720	Yes	2.326058	TRUE	TRUE
FANCI	-0.65234	0.004770	Yes	2.321482	FALSE	FALSE
CYCS	-1.06770	0.004821	Yes	2.316863	TRUE	TRUE
COA4	-0.58375	0.004851	Yes	2.314169	FALSE	FALSE
FAM50A	-0.84514	0.004891	Yes	2.310602	TRUE	FALSE
CDC123	-1.36640	0.004891	Yes	2.310602	TRUE	TRUE
TAZ	-0.77418	0.004891	Yes	2.310602	FALSE	FALSE
NDUFS5	-1.70940	0.004891	Yes	2.310602	TRUE	TRUE
MRPL41	-0.85427	0.004921	Yes	2.307947	TRUE	TRUE
COX14	-1.05580	0.004931	Yes	2.307065	FALSE	FALSE
MRPS34	-1.03530	0.004941	Yes	2.306185	TRUE	TRUE
NDRG3	-1.08620	0.004970	Yes	2.303644	FALSE	FALSE
NCAPD3	-0.66876	0.005009	Yes	2.300249	TRUE	TRUE
YAE1D1	-0.55418	0.005047	Yes	2.296967	FALSE	FALSE
EIF6	-1.70650	0.005047	Yes	2.296967	TRUE	TRUE
RICTOR	-0.68985	0.005047	Yes	2.296967	FALSE	FALSE
COQ2	-0.96569	0.005047	Yes	2.296967	FALSE	TRUE
MRPS18C	-1.05040	0.005047	Yes	2.296967	FALSE	FALSE
IDH3A	-0.69291	0.005057	Yes	2.296107	FALSE	FALSE
SEH1L	-0.83780	0.005153	Yes	2.287940	TRUE	TRUE
GPN3	-0.70321	0.005153	Yes	2.287940	TRUE	TRUE
AIFM1	-0.75484	0.005170	Yes	2.286510	FALSE	FALSE
KCTD5	-1.30000	0.005170	Yes	2.286510	FALSE	FALSE
TMEM208	-0.52153	0.005170	Yes	2.286510	FALSE	FALSE
UXT	-0.86200	0.005170	Yes	2.286510	TRUE	TRUE
WDR83	-1.01530	0.005198	Yes	2.284164	FALSE	TRUE
CYC1	-0.98275	0.005208	Yes	2.283329	TRUE	TRUE
NDUFB6	-0.61550	0.005215	Yes	2.282746	FALSE	FALSE
URB1	-1.05060	0.005215	Yes	2.282746	TRUE	TRUE
YTHDF2	-0.68380	0.005215	Yes	2.282746	FALSE	FALSE
CFAP20	-1.26580	0.005215	Yes	2.282746	TRUE	TRUE
MRPL14	-0.77038	0.005215	Yes	2.282746	TRUE	TRUE
EXOSC8	-0.74510	0.005242	Yes	2.280503	TRUE	TRUE
MFN2	-1.59870	0.005270	Yes	2.278189	FALSE	TRUE
MMGT1	-1.15650	0.005279	Yes	2.277448	FALSE	FALSE
DOHH	-1.19410	0.005287	Yes	2.276791	TRUE	TRUE
MPC1	-1.05300	0.005296	Yes	2.276052	FALSE	FALSE
SUPT4H1	-0.79119	0.005398	Yes	2.267767	TRUE	TRUE
LSM10	-1.69780	0.005405	Yes	2.267204	TRUE	TRUE
NDUFV1	-1.00450	0.005405	Yes	2.267204	FALSE	FALSE
ANAPC13	-0.72337	0.005405	Yes	2.267204	TRUE	TRUE
STMN1	-0.58270	0.005432	Yes	2.265040	FALSE	FALSE
THOC2	-0.66779	0.005559	Yes	2.255003	TRUE	TRUE
SYS1	-1.45290	0.005559	Yes	2.255003	TRUE	TRUE
PAXBP1	-0.97476	0.005567	Yes	2.254379	TRUE	TRUE
MRPL13	-0.82719	0.005630	Yes	2.249492	TRUE	FALSE
LONP1	-1.07070	0.005675	Yes	2.246034	TRUE	TRUE
TBCB	-0.81847	0.005688	Yes	2.245040	TRUE	TRUE
TSC2	-1.17330	0.005688	Yes	2.245040	FALSE	FALSE
CS	-0.68683	0.005688	Yes	2.245040	TRUE	TRUE
RABIF	-0.81714	0.005688	Yes	2.245040	FALSE	FALSE
NIP7	-1.07160	0.005695	Yes	2.244506	TRUE	TRUE
MTFMT	-0.77807	0.005721	Yes	2.242528	FALSE	FALSE
ORC5	-1.36900	0.005888	Yes	2.230032	TRUE	TRUE
TTC7A	-1.51690	0.005888	Yes	2.230032	FALSE	FALSE
POP5	-0.75596	0.005888	Yes	2.230032	TRUE	TRUE
ASCC3	-1.62310	0.005896	Yes	2.229443	FALSE	TRUE
RAD51C	-0.99620	0.005903	Yes	2.228927	TRUE	TRUE
EXOSC2	-1.18410	0.005946	Yes	2.225775	TRUE	TRUE
TCP1	-0.68854	0.005953	Yes	2.225264	TRUE	TRUE
ADSS	-0.96520	0.005957	Yes	2.224972	FALSE	FALSE
MRPL36	-1.00780	0.005957	Yes	2.224972	TRUE	TRUE
NDUFA8	-0.90506	0.005957	Yes	2.224972	FALSE	FALSE
PCBP1	-0.99804	0.005981	Yes	2.223226	TRUE	TRUE
PRKCSH	-0.93998	0.006148	Yes	2.211266	FALSE	FALSE
WDR12	-1.30280	0.006226	Yes	2.205791	TRUE	TRUE
HCFC1	-0.85553	0.006232	Yes	2.205373	TRUE	TRUE
CPOX	-1.08530	0.006239	Yes	2.204885	TRUE	FALSE
ELP5	-0.52888	0.006281	Yes	2.201971	TRUE	TRUE
SRD5A3	-0.90581	0.006322	Yes	2.199146	FALSE	FALSE
COX5B	-0.89547	0.006329	Yes	2.198665	TRUE	TRUE
SHMT2	-0.49351	0.006370	Yes	2.195861	FALSE	FALSE
POLR3F	-0.95046	0.006411	Yes	2.193074	TRUE	TRUE
SLC3A2	-0.89710	0.006412	Yes	2.193007	FALSE	FALSE
ATPAF2	-0.62400	0.006412	Yes	2.193007	FALSE	FALSE
GMPS	-0.73874	0.006412	Yes	2.193007	FALSE	TRUE
ZBTB8OS	-1.40340	0.006418	Yes	2.192600	FALSE	TRUE
NMD3	-1.07810	0.006476	Yes	2.188693	TRUE	TRUE
KDM8	-0.81811	0.006506	Yes	2.186686	FALSE	TRUE
MRPL16	-1.28870	0.006506	Yes	2.186686	TRUE	TRUE
CEP57	-0.61414	0.006598	Yes	2.180588	FALSE	FALSE
TRAPPC3	-1.63140	0.006598	Yes	2.180588	TRUE	TRUE
VPS51	-0.85568	0.006598	Yes	2.180588	TRUE	TRUE
PPP2R4	-0.69263	0.006598	Yes	2.180588	FALSE	FALSE
GINS4	-0.89559	0.006672	Yes	2.175744	TRUE	TRUE
DTYMK	-1.22140	0.006695	Yes	2.174249	TRUE	TRUE
PDCD2	-0.84912	0.006751	Yes	2.170632	TRUE	TRUE
SRPRB	-1.25900	0.006791	Yes	2.168066	TRUE	TRUE
TNPO1	-0.69617	0.006796	Yes	2.167747	FALSE	FALSE
NOSIP	-0.45237	0.006812	Yes	2.166725	FALSE	FALSE
SRP14	-1.28210	0.006812	Yes	2.166725	TRUE	TRUE
MMS19	-0.63149	0.006812	Yes	2.166725	TRUE	TRUE
UQCRQ	-0.87898	0.006817	Yes	2.166407	TRUE	TRUE
UBE2G2	-1.56850	0.006897	Yes	2.161340	FALSE	FALSE
CSTF2	-0.74660	0.006897	Yes	2.161340	FALSE	FALSE
CSK	-1.39940	0.006897	Yes	2.161340	FALSE	FALSE
DHX9	-0.80362	0.006897	Yes	2.161340	TRUE	TRUE
RNF8	-0.47550	0.006911	Yes	2.160459	TRUE	TRUE
FNTB	-1.04060	0.006966	Yes	2.157017	TRUE	TRUE
CHTF8	-0.47287	0.007054	Yes	2.151565	TRUE	TRUE
BRCA1	-0.65642	0.007059	Yes	2.151257	TRUE	FALSE
HEXIM1	-0.52278	0.007064	Yes	2.150949	FALSE	FALSE
MARCHF5	-1.32730	0.007069	Yes	2.150642	FALSE	FALSE
SH3GL1	-1.04700	0.007156	Yes	2.145330	FALSE	FALSE
SASS6	-0.68323	0.007302	Yes	2.136558	TRUE	TRUE
CXXC1	-0.45363	0.007302	Yes	2.136558	FALSE	FALSE
NCAPD2	-1.19600	0.007302	Yes	2.136558	TRUE	TRUE
BRK1	-0.60721	0.007344	Yes	2.134067	FALSE	FALSE
ATP5C1	-0.81461	0.007344	Yes	2.134067	FALSE	FALSE
TXNRD1	-1.58510	0.007385	Yes	2.131649	FALSE	FALSE
TSR2	-0.82281	0.007385	Yes	2.131649	TRUE	TRUE
SUCLG1	-0.61789	0.007422	Yes	2.129479	FALSE	FALSE
PIK3R4	-0.52885	0.007491	Yes	2.125460	TRUE	TRUE
NLE1	-0.85280	0.007511	Yes	2.124302	TRUE	TRUE
PNPT1	-1.27180	0.007564	Yes	2.121249	TRUE	TRUE
NOL10	-0.83657	0.007584	Yes	2.120102	TRUE	TRUE
ARF1	-0.61185	0.007588	Yes	2.119873	FALSE	FALSE
NDUFB2	-0.56952	0.007689	Yes	2.114130	FALSE	FALSE
MINOS1	-1.15960	0.007774	Yes	2.109355	FALSE	FALSE
MDN1	-1.24340	0.007890	Yes	2.102923	TRUE	TRUE
LIAS	-0.79718	0.007890	Yes	2.102923	FALSE	FALSE
MAPRE1	-0.77397	0.007890	Yes	2.102923	FALSE	FALSE
COG8	-0.87067	0.007890	Yes	2.102923	TRUE	TRUE
NOC4L	-0.91255	0.007890	Yes	2.102923	TRUE	TRUE
TMEM261	-0.94838	0.007890	Yes	2.102923	FALSE	FALSE
MRPS9	-0.69965	0.007926	Yes	2.100946	TRUE	FALSE
SKA2	-0.62758	0.007929	Yes	2.100782	FALSE	TRUE
MRPL46	-0.76837	0.007932	Yes	2.100617	FALSE	FALSE
MRPL38	-0.84946	0.007967	Yes	2.098705	TRUE	TRUE
MRPS21	-1.50960	0.007986	Yes	2.097671	TRUE	TRUE
SMARCA5	-1.01290	0.007992	Yes	2.097345	FALSE	TRUE
PRPF39	-1.08670	0.007992	Yes	2.097345	FALSE	TRUE
NOA1	-0.86896	0.008090	Yes	2.092052	FALSE	FALSE
TRAPPC11	-1.22720	0.008124	Yes	2.090230	TRUE	TRUE
TRAPPC5	-1.14090	0.008127	Yes	2.090070	TRUE	TRUE
MRPL44	-1.07090	0.008162	Yes	2.088203	FALSE	FALSE
WDR25	-0.80053	0.008340	Yes	2.078834	TRUE	TRUE
WDR3	-0.87734	0.008340	Yes	2.078834	TRUE	TRUE
MTG2	-1.31120	0.008342	Yes	2.078730	FALSE	TRUE
CCNF	-0.92083	0.008350	Yes	2.078314	FALSE	FALSE
PGAM1	-0.70859	0.008350	Yes	2.078314	TRUE	TRUE
ORC4	-0.86767	0.008350	Yes	2.078314	TRUE	TRUE
WDR46	-0.63018	0.008375	Yes	2.077015	TRUE	TRUE
VPS52	-1.17090	0.008375	Yes	2.077015	FALSE	FALSE
ERCC1	-1.01230	0.008375	Yes	2.077015	FALSE	FALSE
SYNCRIP	-0.71665	0.008375	Yes	2.077015	FALSE	FALSE
XPOT	-0.50864	0.008397	Yes	2.075876	TRUE	TRUE
STX18	-0.70666	0.008397	Yes	2.075876	TRUE	TRUE
CAP1	-0.64450	0.008397	Yes	2.075876	TRUE	TRUE
FNBP4	-0.53297	0.008422	Yes	2.074585	TRUE	TRUE
XRCC1	-1.07350	0.008422	Yes	2.074585	TRUE	FALSE
TSEN34	-0.90892	0.008422	Yes	2.074585	TRUE	TRUE
GADD45GIP1	-1.16320	0.008422	Yes	2.074585	FALSE	FALSE
NELFCD	-0.91510	0.008424	Yes	2.074482	TRUE	TRUE
SHFM1	-0.73091	0.008475	Yes	2.071860	FALSE	FALSE
EMC2	-0.89577	0.008475	Yes	2.071860	FALSE	FALSE
MRPL33	-1.30780	0.008568	Yes	2.067121	TRUE	TRUE
BCOR	-0.70637	0.008616	Yes	2.064694	FALSE	FALSE
UQCRC1	-1.03810	0.008635	Yes	2.063738	FALSE	FALSE
DNM1L	-0.76036	0.008635	Yes	2.063738	TRUE	TRUE
C19orf25	-1.15570	0.008637	Yes	2.063637	FALSE	FALSE
RNF20	-0.93245	0.008699	Yes	2.060531	TRUE	TRUE
UFSP2	-0.79706	0.008731	Yes	2.058936	FALSE	FALSE
THOC1	-0.98267	0.008733	Yes	2.058836	TRUE	TRUE
BCCIP	-1.38370	0.008840	Yes	2.053548	FALSE	TRUE
CAPZB	-0.67668	0.008847	Yes	2.053204	TRUE	TRUE
SFSWAP	-0.71596	0.008847	Yes	2.053204	TRUE	TRUE
TOMM40	-1.13080	0.008847	Yes	2.053204	TRUE	TRUE
DENND1A	-0.61618	0.008847	Yes	2.053204	FALSE	FALSE
ACTR3	-1.03920	0.008893	Yes	2.050952	FALSE	TRUE
EMC7	-0.99606	0.009014	Yes	2.045082	TRUE	TRUE
ATP6V1B2	-1.15360	0.009045	Yes	2.043591	TRUE	TRUE
NADK	-1.12720	0.009066	Yes	2.042584	FALSE	FALSE
DDX51	-0.83519	0.009066	Yes	2.042584	TRUE	TRUE
ANKLE2	-0.74919	0.009066	Yes	2.042584	TRUE	TRUE
DHX35	-0.85776	0.009066	Yes	2.042584	FALSE	FALSE
FTSJ2	-1.94750	0.009066	Yes	2.042584	FALSE	FALSE
EMC1	-0.97813	0.009082	Yes	2.041819	TRUE	TRUE
CTBP1	-0.54732	0.009113	Yes	2.040339	FALSE	FALSE
MVK	-0.90563	0.009114	Yes	2.040291	TRUE	TRUE
SDHAF2	-1.09860	0.009152	Yes	2.038484	TRUE	TRUE
LAMTOR2	-0.95724	0.009248	Yes	2.033952	FALSE	TRUE
LTV1	-0.79108	0.009249	Yes	2.033905	TRUE	TRUE
SEC63	-1.03900	0.009269	Yes	2.032967	TRUE	TRUE
RCL1	-0.65444	0.009269	Yes	2.032967	TRUE	TRUE
NDUFAF4	-0.50913	0.009269	Yes	2.032967	FALSE	FALSE
POLR1B	-0.64354	0.009269	Yes	2.032967	TRUE	TRUE
PRC1	-0.75380	0.009269	Yes	2.032967	TRUE	TRUE
CTNNBL1	-0.79136	0.009269	Yes	2.032967	TRUE	TRUE
VPS13D	-0.81025	0.009299	Yes	2.031564	TRUE	TRUE
PNISR	-0.84875	0.009315	Yes	2.030817	FALSE	TRUE
ATR	-0.74130	0.009373	Yes	2.028121	TRUE	TRUE
POU2F1	-0.88097	0.009620	Yes	2.016825	FALSE	FALSE
CCDC47	-0.74074	0.009620	Yes	2.016825	FALSE	FALSE
MCM4	-0.88662	0.009620	Yes	2.016825	TRUE	TRUE
ISG20L2	-1.24200	0.009635	Yes	2.016148	TRUE	TRUE
RPP38	-0.74588	0.009650	Yes	2.015473	TRUE	TRUE
TIMMDC1	-0.88189	0.009722	Yes	2.012244	FALSE	FALSE
MGAT1	-0.70673	0.009722	Yes	2.012244	FALSE	FALSE
GTPBP4	-0.80986	0.009808	Yes	2.008420	TRUE	TRUE
CEPT1	-0.65687	0.009823	Yes	2.007756	FALSE	FALSE
GTF2A2	-1.13550	0.009823	Yes	2.007756	TRUE	TRUE
COQ3	-0.64841	0.009937	Yes	2.002745	FALSE	FALSE
ITSN2	-0.77418	0.009937	Yes	2.002745	FALSE	FALSE
COX6C	-1.31720	0.009979	Yes	2.000913	TRUE	TRUE
ATP6V1D	-0.93413	0.009979	Yes	2.000913	TRUE	TRUE
CCNH	-0.96915	0.010049	Yes	1.997877	TRUE	TRUE
UFC1	-0.59053	0.010049	Yes	1.997877	FALSE	FALSE
SNAPC5	-0.78067	0.010063	Yes	1.997273	TRUE	TRUE
ALAS1	-0.62557	0.010105	Yes	1.995464	FALSE	FALSE
POLR1A	-0.98803	0.010105	Yes	1.995464	TRUE	TRUE
FXN	-0.74650	0.010105	Yes	1.995464	TRUE	TRUE
NUBPL	-0.76912	0.010273	Yes	1.988303	FALSE	FALSE
C1orf131	-0.72997	0.010439	Yes	1.981341	FALSE	TRUE
IARS2	-1.33900	0.010439	Yes	1.981341	TRUE	TRUE
GTPBP8	-0.87979	0.010605	Yes	1.974489	FALSE	FALSE
NEK1	-1.03370	0.010605	Yes	1.974489	FALSE	FALSE
HSD17B12	-0.51470	0.010618	Yes	1.973957	TRUE	FALSE
NDUFA2	-0.81208	0.010645	Yes	1.972854	TRUE	TRUE
NAPG	-0.62527	0.010657	Yes	1.972365	FALSE	TRUE
LARS	-1.34730	0.010657	Yes	1.972365	FALSE	FALSE
UBE2T	-0.80169	0.010670	Yes	1.971836	FALSE	FALSE
MRPS35	-1.51720	0.010682	Yes	1.971347	TRUE	TRUE
NRF1	-0.80901	0.010792	Yes	1.966898	TRUE	TRUE
RARS	-0.82517	0.010887	Yes	1.963092	FALSE	FALSE
DDX52	-0.63980	0.010899	Yes	1.962613	TRUE	TRUE
WDR1	-0.91524	0.010939	Yes	1.961022	FALSE	TRUE
TFB1M	-0.63300	0.010993	Yes	1.958884	FALSE	FALSE
SHQ1	-1.35460	0.011032	Yes	1.957346	TRUE	TRUE
ASNA1	-0.56535	0.011044	Yes	1.956874	FALSE	FALSE
PYROXD1	-0.56932	0.011258	Yes	1.948539	TRUE	TRUE
POLE2	-0.90931	0.011258	Yes	1.948539	TRUE	TRUE
RHOA	-0.99379	0.011258	Yes	1.948539	FALSE	FALSE
MRPS14	-1.33330	0.011283	Yes	1.947575	TRUE	TRUE
BECN1	-0.66502	0.011305	Yes	1.946729	FALSE	FALSE
ARPC4	-1.65780	0.011305	Yes	1.946729	TRUE	TRUE
HSPD1	-0.96293	0.011305	Yes	1.946729	TRUE	TRUE
POLR1D	-0.81206	0.011398	Yes	1.943171	FALSE	TRUE
RPF2	-1.01650	0.011409	Yes	1.942752	TRUE	TRUE
SAMM50	-0.81152	0.011580	Yes	1.936291	TRUE	TRUE
MRPL17	-1.16130	0.011580	Yes	1.936291	FALSE	FALSE
RPE	-1.27590	0.011645	Yes	1.933860	TRUE	TRUE
EXOSC4	-0.83074	0.011657	Yes	1.933413	TRUE	TRUE
FAM73B	-0.43096	0.011748	Yes	1.930036	FALSE	FALSE
NAA38	-0.48141	0.011759	Yes	1.929630	FALSE	FALSE
RECQL4	-1.20070	0.011837	Yes	1.926758	FALSE	FALSE
NUP35	-0.47618	0.011992	Yes	1.921108	TRUE	TRUE
C16orf59	-0.54787	0.011992	Yes	1.921108	FALSE	FALSE
DROSHA	-1.04320	0.012083	Yes	1.917825	FALSE	TRUE
COX6B1	-0.99684	0.012253	Yes	1.911758	FALSE	TRUE
EIF3E	-1.01640	0.012303	Yes	1.909989	TRUE	TRUE
NDUFB9	-0.97181	0.012366	Yes	1.907771	FALSE	TRUE
FANCB	-0.57785	0.012413	Yes	1.906123	FALSE	FALSE
NAA10	-1.09140	0.012413	Yes	1.906123	TRUE	TRUE
RBBP5	-1.03720	0.012436	Yes	1.905319	TRUE	TRUE
AK6	-0.48860	0.012472	Yes	1.904064	TRUE	TRUE
C12orf49	-0.56692	0.012492	Yes	1.903368	FALSE	FALSE
FBXW11	-0.90841	0.012492	Yes	1.903368	FALSE	FALSE
PTCD1	-0.60765	0.012511	Yes	1.902708	FALSE	FALSE
NOP58	-1.03500	0.012511	Yes	1.902708	TRUE	TRUE
FDX1L	-1.07640	0.012521	Yes	1.902361	FALSE	FALSE
GINS1	-1.00030	0.012530	Yes	1.902049	TRUE	TRUE
COQ7	-0.79963	0.012720	Yes	1.895513	FALSE	FALSE
CEBPZ	-0.64398	0.012720	Yes	1.895513	TRUE	TRUE
PPIH	-0.42640	0.012755	Yes	1.894319	TRUE	FALSE
FBXO11	-0.68170	0.012764	Yes	1.894013	FALSE	FALSE
PSMG2	-1.03260	0.012792	Yes	1.893061	TRUE	TRUE
CARM1	-0.60516	0.012792	Yes	1.893061	FALSE	FALSE
METAP2	-1.06790	0.012792	Yes	1.893061	TRUE	TRUE
COPS2	-0.84103	0.012905	Yes	1.889242	TRUE	TRUE
COQ5	-0.71669	0.012927	Yes	1.888502	FALSE	FALSE
GNAI2	-0.54809	0.012967	Yes	1.887161	FALSE	FALSE
ETNK1	-1.01660	0.012967	Yes	1.887161	FALSE	FALSE
SRSF11	-0.90388	0.012967	Yes	1.887161	TRUE	TRUE
UBTF	-1.31780	0.012976	Yes	1.886859	TRUE	TRUE
F8A2	-0.50977	0.013075	Yes	1.883558	FALSE	FALSE
MCMBP	-1.03310	0.013083	Yes	1.883293	TRUE	TRUE
ZBTB2	-0.50976	0.013208	Yes	1.879163	FALSE	FALSE
BRIX1	-0.91956	0.013229	Yes	1.878473	TRUE	TRUE
MRPS18B	-1.17080	0.013272	Yes	1.877064	TRUE	TRUE
RER1	-0.99071	0.013272	Yes	1.877064	FALSE	FALSE
SREK1	-0.38513	0.013356	Yes	1.874324	FALSE	FALSE
RNASEH2B	-1.38350	0.013356	Yes	1.874324	FALSE	FALSE
MARS	-0.88516	0.013356	Yes	1.874324	FALSE	FALSE
EXOSC3	-0.69136	0.013356	Yes	1.874324	TRUE	TRUE
TMCO1	-0.39935	0.013360	Yes	1.874194	FALSE	FALSE
PNKP	-1.32350	0.013360	Yes	1.874194	TRUE	TRUE
SPCS3	-0.83972	0.013432	Yes	1.871859	TRUE	TRUE
MTF1	-1.11750	0.013435	Yes	1.871762	FALSE	FALSE
AP2S1	-1.01460	0.013435	Yes	1.871762	TRUE	TRUE
NHP2	-0.87824	0.013527	Yes	1.868799	TRUE	TRUE
DNAJC11	-0.91559	0.013527	Yes	1.868799	FALSE	FALSE
MASTL	-0.66641	0.013623	Yes	1.865727	TRUE	TRUE
WDR81	-0.35483	0.013815	Yes	1.859649	FALSE	FALSE
PFDN5	-1.00390	0.013815	Yes	1.859649	TRUE	TRUE
CLASRP	-1.06480	0.013948	Yes	1.855488	FALSE	TRUE
NEDD8	-1.21620	0.013968	Yes	1.854866	TRUE	TRUE
CEP97	-0.66995	0.013975	Yes	1.854648	FALSE	FALSE
ATP1A1	-0.89054	0.014033	Yes	1.852850	TRUE	TRUE
RPP25L	-0.99285	0.014047	Yes	1.852416	FALSE	FALSE
SUPT16H	-0.89637	0.014047	Yes	1.852416	TRUE	TRUE
MED10	-0.66103	0.014067	Yes	1.851798	FALSE	TRUE
DHRSX	-0.85075	0.014154	Yes	1.849121	FALSE	FALSE
MRPL27	-0.74741	0.014154	Yes	1.849121	TRUE	TRUE
HNRNPU	-1.09910	0.014154	Yes	1.849121	TRUE	TRUE
STK11	-1.19460	0.014154	Yes	1.849121	FALSE	FALSE
NOL6	-1.12510	0.014154	Yes	1.849121	TRUE	TRUE
DNAJB11	-0.66560	0.014154	Yes	1.849121	FALSE	FALSE
CCDC84	-0.87704	0.014154	Yes	1.849121	FALSE	FALSE
MRPS12	-0.92493	0.014168	Yes	1.848691	TRUE	TRUE
METTL3	-0.56647	0.014168	Yes	1.848691	TRUE	TRUE
SKP1	-0.92825	0.014200	Yes	1.847712	TRUE	TRUE
EEF1G	-1.12270	0.014208	Yes	1.847467	TRUE	TRUE
UPF2	-0.87551	0.014208	Yes	1.847467	TRUE	TRUE
MED31	-1.12610	0.014208	Yes	1.847467	TRUE	TRUE
ANAPC11	-0.59901	0.014301	Yes	1.844634	TRUE	TRUE
COX7C	-0.95754	0.014351	Yes	1.843118	TRUE	TRUE
NDUFC2-KCTD14	-1.22500	0.014351	Yes	1.843118	FALSE	FALSE
GTF2H3	-0.51451	0.014370	Yes	1.842543	TRUE	TRUE
NOL12	-0.79902	0.014377	Yes	1.842332	TRUE	TRUE
WAPAL	-0.84587	0.014426	Yes	1.840854	FALSE	FALSE
VARS	-1.02640	0.014426	Yes	1.840854	FALSE	FALSE
DPY30	-0.63139	0.014457	Yes	1.839922	FALSE	TRUE
BRD2	-0.70599	0.014488	Yes	1.838992	FALSE	FALSE
RPP40	-0.83696	0.014507	Yes	1.838422	TRUE	TRUE
TMX2	-1.00390	0.014537	Yes	1.837525	FALSE	FALSE
PPP1R11	-0.58586	0.014628	Yes	1.834815	TRUE	TRUE
IMMT	-0.85665	0.014671	Yes	1.833540	FALSE	FALSE
COX17	-1.38930	0.014689	Yes	1.833008	TRUE	TRUE
HSPE1-MOB4	-0.61476	0.014797	Yes	1.829826	FALSE	FALSE
SLC33A1	-0.70465	0.014797	Yes	1.829826	FALSE	FALSE
SMG5	-0.44611	0.014929	Yes	1.825969	TRUE	TRUE
FARSA	-1.17240	0.014929	Yes	1.825969	TRUE	TRUE
MTOR	-0.67508	0.014935	Yes	1.825795	TRUE	TRUE
RBMX2	-0.63419	0.014953	Yes	1.825272	TRUE	TRUE
RAB10	-0.58795	0.014995	Yes	1.824053	FALSE	FALSE
MAK16	-1.06330	0.015013	Yes	1.823533	TRUE	TRUE
VAPA	-0.60157	0.015030	Yes	1.823041	FALSE	FALSE
TAF1A	-0.58239	0.015065	Yes	1.822031	TRUE	TRUE
MECR	-1.04010	0.015065	Yes	1.822031	FALSE	FALSE
ECD	-0.89702	0.015065	Yes	1.822031	TRUE	TRUE
VPS28	-0.92733	0.015065	Yes	1.822031	TRUE	TRUE
VPS36	-1.13670	0.015071	Yes	1.821858	FALSE	FALSE
NDUFB8	-0.97006	0.015100	Yes	1.821023	FALSE	FALSE
TEN1	-1.35090	0.015110	Yes	1.820736	TRUE	TRUE
EIF3K	-0.72233	0.015110	Yes	1.820736	FALSE	FALSE
EXOC5	-0.64343	0.015110	Yes	1.820736	FALSE	TRUE
RSL24D1	-0.79971	0.015110	Yes	1.820736	TRUE	FALSE
SP1	-0.83196	0.015140	Yes	1.819874	FALSE	FALSE
KAT7	-0.65924	0.015286	Yes	1.815706	FALSE	FALSE
LIG1	-1.19000	0.015291	Yes	1.815564	FALSE	FALSE
LSM7	-0.64942	0.015320	Yes	1.814741	TRUE	TRUE
ATP13A1	-0.62472	0.015349	Yes	1.813920	FALSE	FALSE
INTS4	-0.89606	0.015354	Yes	1.813778	TRUE	TRUE
SETD1A	-0.66424	0.015523	Yes	1.809024	TRUE	TRUE
CPSF3	-0.42594	0.015545	Yes	1.808409	TRUE	TRUE
LENG8	-0.44455	0.015545	Yes	1.808409	TRUE	TRUE
SRSF1	-0.74583	0.015573	Yes	1.807628	TRUE	TRUE
NDUFA13	-1.16150	0.015594	Yes	1.807043	FALSE	FALSE
ATAD1	-0.53208	0.015594	Yes	1.807043	FALSE	FALSE
ATRIP	-0.54916	0.015634	Yes	1.805930	TRUE	TRUE
GGTLC2	-0.52030	0.015637	Yes	1.805847	TRUE	TRUE
DIS3L	-0.43979	0.015637	Yes	1.805847	FALSE	FALSE
TP53RK	-1.75920	0.015637	Yes	1.805847	TRUE	TRUE
FANCA	-0.40999	0.015723	Yes	1.803465	FALSE	FALSE
ATG10	-0.30217	0.015733	Yes	1.803189	FALSE	FALSE
UHRF1	-0.78111	0.015760	Yes	1.802444	FALSE	FALSE
COPS3	-0.64226	0.015760	Yes	1.802444	TRUE	TRUE
ADAT2	-1.01830	0.015776	Yes	1.802003	TRUE	FALSE
IARS	-1.68340	0.015804	Yes	1.801233	FALSE	FALSE
PIM2	-0.78565	0.015893	Yes	1.798794	FALSE	FALSE
EDC4	-1.08030	0.015893	Yes	1.798794	FALSE	FALSE
TMEM41B	-0.98248	0.015902	Yes	1.798548	FALSE	FALSE
PPIL4	-0.91072	0.015902	Yes	1.798548	TRUE	TRUE
MRPS23	-1.15230	0.015907	Yes	1.798412	TRUE	TRUE
MRPL15	-1.30070	0.015979	Yes	1.796450	TRUE	FALSE
MTCH2	-1.02610	0.016166	Yes	1.791397	FALSE	FALSE
ERCC2	-0.86698	0.016197	Yes	1.790565	TRUE	TRUE
WDR7	-0.94739	0.016197	Yes	1.790565	TRUE	TRUE
MRPS25	-1.33170	0.016417	Yes	1.784706	FALSE	TRUE
LAMTOR4	-0.50910	0.016562	Yes	1.780887	TRUE	TRUE
WAC	-0.43002	0.016594	Yes	1.780049	FALSE	FALSE
NDUFS8	-0.98548	0.016801	Yes	1.774665	FALSE	TRUE
CSNK1A1	-1.27590	0.016816	Yes	1.774277	FALSE	TRUE
GTF2B	-0.55046	0.017011	Yes	1.769270	TRUE	TRUE
PPP1R7	-0.97929	0.017059	Yes	1.768046	TRUE	TRUE
PGP	-0.65110	0.017091	Yes	1.767232	FALSE	FALSE
SAMD4B	-0.96002	0.017091	Yes	1.767232	FALSE	FALSE
PRIM2	-0.56918	0.017091	Yes	1.767232	FALSE	FALSE
ZRSR2	-0.47229	0.017273	Yes	1.762632	TRUE	TRUE
U2SURP	-1.14140	0.017366	Yes	1.760300	TRUE	TRUE
GART	-0.98044	0.017581	Yes	1.754956	FALSE	FALSE
RUNX1	-0.33240	0.017763	Yes	1.750484	FALSE	FALSE
CCDC6	-0.80939	0.017763	Yes	1.750484	FALSE	FALSE
FANCL	-0.78060	0.017763	Yes	1.750484	FALSE	FALSE
POLR1C	-1.32340	0.017763	Yes	1.750484	TRUE	TRUE
SNRNP40	-1.15560	0.017763	Yes	1.750484	TRUE	TRUE
PSMD13	-0.71760	0.017763	Yes	1.750484	TRUE	TRUE
UTP15	-0.79998	0.017810	Yes	1.749336	TRUE	TRUE
RCC1	-0.56783	0.017812	Yes	1.749287	TRUE	TRUE
C11orf57	-0.77471	0.017858	Yes	1.748167	FALSE	FALSE
USP7	-0.77888	0.017975	Yes	1.745331	TRUE	TRUE
C12orf65	-0.37636	0.017975	Yes	1.745331	FALSE	FALSE
CFLAR	-0.42758	0.017975	Yes	1.745331	FALSE	FALSE
ZNF236	-1.34040	0.018165	Yes	1.740765	FALSE	FALSE
PPIL1	-0.61215	0.018190	Yes	1.740167	TRUE	TRUE
ATP5A1	-0.85125	0.018190	Yes	1.740167	FALSE	FALSE
SCAP	-1.27970	0.018227	Yes	1.739285	FALSE	FALSE
SCD	-0.73809	0.018227	Yes	1.739285	FALSE	TRUE
SEC23B	-0.44340	0.018256	Yes	1.738594	FALSE	FALSE
CLNS1A	-1.18660	0.018274	Yes	1.738166	TRUE	TRUE
MCM7	-0.69692	0.018713	Yes	1.727857	TRUE	TRUE
RNPC3	-0.52722	0.018722	Yes	1.727648	TRUE	TRUE
PRPF38B	-0.78588	0.018722	Yes	1.727648	TRUE	TRUE
TAMM41	-1.44760	0.018722	Yes	1.727648	TRUE	TRUE
CXorf56	-0.48575	0.018827	Yes	1.725219	FALSE	FALSE
TRNT1	-1.12080	0.019057	Yes	1.719945	TRUE	TRUE
SS18L2	-1.27030	0.019079	Yes	1.719444	TRUE	TRUE
MVD	-0.89880	0.019199	Yes	1.716721	TRUE	TRUE
TEX10	-0.62143	0.019254	Yes	1.715479	TRUE	TRUE
LUC7L3	-0.91212	0.019298	Yes	1.714488	TRUE	TRUE
COX20	-0.99853	0.019342	Yes	1.713499	FALSE	TRUE
CCP110	-0.84715	0.019370	Yes	1.712870	FALSE	FALSE
POT1	-1.31550	0.019375	Yes	1.712758	TRUE	FALSE
SF3B4	-0.70939	0.019376	Yes	1.712736	TRUE	TRUE
TTI2	-1.10240	0.019409	Yes	1.711997	TRUE	TRUE
PRKRIP1	-1.00380	0.019409	Yes	1.711997	TRUE	TRUE
GDI2	-0.96375	0.019420	Yes	1.711751	FALSE	FALSE
DCAF13	-0.53768	0.019431	Yes	1.711505	FALSE	FALSE
ELOF1	-0.75151	0.019475	Yes	1.710522	FALSE	FALSE
EMC6	-0.87842	0.019625	Yes	1.707190	FALSE	FALSE
MMACHC	-0.84702	0.019711	Yes	1.705291	FALSE	FALSE
GRPEL1	-1.12520	0.019797	Yes	1.703401	TRUE	TRUE
SRCAP	-0.70602	0.019797	Yes	1.703401	TRUE	TRUE
CHAF1B	-0.70514	0.019893	Yes	1.701300	TRUE	TRUE
MRPL10	-1.44500	0.019914	Yes	1.700841	TRUE	TRUE
GLMN	-0.82346	0.019914	Yes	1.700841	FALSE	FALSE
CTAGE15	-0.49502	0.019946	Yes	1.700144	FALSE	FALSE
PELP1	-0.94937	0.019977	Yes	1.699470	TRUE	TRUE
SUZ12	-0.99179	0.020041	Yes	1.698081	FALSE	FALSE
LENG1	-0.78302	0.020072	Yes	1.697409	FALSE	FALSE
MEF2B	-0.90388	0.020072	Yes	1.697409	FALSE	FALSE
ARIH1	-1.28730	0.020103	Yes	1.696739	TRUE	TRUE
FAF2	-0.41547	0.020134	Yes	1.696070	TRUE	FALSE
ALKBH1	-0.38102	0.020134	Yes	1.696070	FALSE	FALSE
CINP	-0.84502	0.020208	Yes	1.694477	TRUE	TRUE
GPN1	-1.26920	0.020218	Yes	1.694262	TRUE	TRUE
DR1	-0.82602	0.020281	Yes	1.692911	TRUE	TRUE
EIF4G1	-0.57741	0.020301	Yes	1.692483	TRUE	TRUE
GNL3L	-1.01410	0.020416	Yes	1.690029	TRUE	TRUE
RABGGTA	-1.21800	0.020416	Yes	1.690029	TRUE	TRUE
RPP30	-1.11170	0.020813	Yes	1.681665	TRUE	TRUE
POLR3B	-1.09990	0.020864	Yes	1.680602	TRUE	TRUE
ALDOA	-0.64364	0.020957	Yes	1.678671	TRUE	TRUE
PAXIP1	-0.88749	0.021070	Yes	1.676335	FALSE	FALSE
CFDP1	-0.37122	0.021070	Yes	1.676335	TRUE	TRUE
ADAT3	-0.94574	0.021100	Yes	1.675717	FALSE	TRUE
SRBD1	-0.98963	0.021286	Yes	1.671906	TRUE	TRUE
KAT8	-1.56540	0.021324	Yes	1.671131	TRUE	TRUE
LAGE3	-1.10940	0.021324	Yes	1.671131	FALSE	FALSE
PKM	-0.62937	0.021416	Yes	1.669262	TRUE	TRUE
PGAM4	-0.57365	0.021444	Yes	1.668694	FALSE	TRUE
APEX2	-0.71637	0.021444	Yes	1.668694	FALSE	FALSE
USP8	-0.80392	0.021714	Yes	1.663260	TRUE	TRUE
NDUFS1	-1.32770	0.021714	Yes	1.663260	FALSE	FALSE
MRPS7	-0.78957	0.022027	Yes	1.657045	TRUE	TRUE
MAU2	-1.36700	0.022321	Yes	1.651286	FALSE	FALSE
NDUFA10	-1.03130	0.022321	Yes	1.651286	FALSE	FALSE
TANGO6	-0.90819	0.022380	Yes	1.650140	TRUE	TRUE
TFB2M	-1.00030	0.022439	Yes	1.648996	TRUE	TRUE
TACO1	-0.43248	0.022485	Yes	1.648107	FALSE	FALSE
PARP1	-0.34710	0.022485	Yes	1.648107	FALSE	FALSE
TOMM20	-1.11780	0.022533	Yes	1.647181	TRUE	TRUE
NUDCD3	-0.83587	0.022613	Yes	1.645642	TRUE	TRUE
TIPIN	-0.99684	0.022944	Yes	1.639331	TRUE	TRUE
CYLD	-0.39754	0.022944	Yes	1.639331	FALSE	FALSE
RNGTT	-1.24440	0.022951	Yes	1.639198	TRUE	TRUE
EIF4G2	-0.47833	0.022958	Yes	1.639066	TRUE	TRUE
LDLRAP1	-0.32200	0.023026	Yes	1.637782	FALSE	FALSE
GAPVD1	-0.38575	0.023063	Yes	1.637084	FALSE	FALSE
ATP5SL	-0.76054	0.023070	Yes	1.636952	FALSE	FALSE
EIF1AD	-0.69061	0.023077	Yes	1.636821	TRUE	TRUE
GEMIN4	-1.43770	0.023104	Yes	1.636313	TRUE	TRUE
SMS	-0.37076	0.023117	Yes	1.636068	FALSE	TRUE
EEF2	-0.46408	0.023117	Yes	1.636068	TRUE	TRUE
TOP2A	-0.71869	0.023185	Yes	1.634793	TRUE	TRUE
FPGS	-1.34180	0.023212	Yes	1.634287	FALSE	TRUE
CDAN1	-1.12550	0.023410	Yes	1.630599	TRUE	TRUE
UQCRFS1	-1.01320	0.023735	Yes	1.624611	TRUE	TRUE
GCLC	-1.18200	0.023735	Yes	1.624611	FALSE	FALSE
TIMM50	-0.88571	0.023822	Yes	1.623022	FALSE	FALSE
MRPL50	-0.66283	0.023878	Yes	1.622002	TRUE	TRUE
FANCD2	-0.58068	0.023904	Yes	1.621529	FALSE	FALSE
RPA3	-0.63606	0.023906	Yes	1.621493	TRUE	TRUE
ZC3H4	-0.77775	0.023906	Yes	1.621493	FALSE	FALSE
MLST8	-0.82802	0.024007	Yes	1.619662	TRUE	TRUE
BCAS2	-0.83625	0.024007	Yes	1.619662	TRUE	TRUE
TTI1	-0.81755	0.024033	Yes	1.619192	TRUE	TRUE
GARS	-0.95030	0.024139	Yes	1.617281	FALSE	FALSE
GTF3C1	-0.80221	0.024344	Yes	1.613608	TRUE	TRUE
CDK9	-1.21470	0.024349	Yes	1.613519	TRUE	TRUE
MRPL49	-0.63109	0.024394	Yes	1.612717	TRUE	TRUE
RPS12	-0.70860	0.024648	Yes	1.608218	TRUE	TRUE
DET1	-0.43389	0.024653	Yes	1.608130	FALSE	FALSE
MRPL39	-1.19650	0.024653	Yes	1.608130	TRUE	TRUE
MRPL19	-0.73842	0.024653	Yes	1.608130	TRUE	TRUE
SDAD1	-0.71518	0.024728	Yes	1.606811	TRUE	TRUE
SART3	-0.91323	0.024841	Yes	1.604831	TRUE	TRUE
METTL14	-0.98663	0.024920	Yes	1.603452	TRUE	TRUE
EIF4H	-0.34136	0.024920	Yes	1.603452	FALSE	FALSE
PPRC1	-0.73487	0.025004	Yes	1.601991	TRUE	TRUE
HYOU1	-1.19140	0.025186	Yes	1.598841	TRUE	TRUE
RTTN	-0.84690	0.025244	Yes	1.597842	TRUE	FALSE
MRPL12	-0.89244	0.025244	Yes	1.597842	TRUE	TRUE
NDUFAF6	-0.78686	0.025331	Yes	1.596348	FALSE	FALSE
TXN	-0.61470	0.025331	Yes	1.596348	TRUE	TRUE
ZNF207	-0.30850	0.025360	Yes	1.595851	TRUE	TRUE
HCCS	-0.83741	0.025360	Yes	1.595851	FALSE	FALSE
SLC4A7	-1.06780	0.025423	Yes	1.594773	FALSE	FALSE
ATP5L	-0.43272	0.025515	Yes	1.593204	FALSE	FALSE
AARS	-1.50760	0.025548	Yes	1.592643	FALSE	FALSE
TRPM7	-1.02890	0.025747	Yes	1.589273	FALSE	TRUE
FOCAD	-0.62273	0.025859	Yes	1.587388	FALSE	FALSE
PPWD1	-0.44676	0.025930	Yes	1.586197	TRUE	TRUE
RPN2	-1.26970	0.026090	Yes	1.583526	TRUE	TRUE
YME1L1	-0.70062	0.026142	Yes	1.582661	FALSE	FALSE
KANSL3	-0.65471	0.026145	Yes	1.582611	TRUE	TRUE
KRR1	-1.38290	0.026275	Yes	1.580457	TRUE	TRUE
MRPL32	-0.75967	0.026472	Yes	1.577213	TRUE	TRUE
MED6	-0.92124	0.026588	Yes	1.575314	TRUE	TRUE
UBE2M	-1.53520	0.026588	Yes	1.575314	TRUE	TRUE
AK2	-1.72030	0.026588	Yes	1.575314	FALSE	FALSE
DHX15	-0.67361	0.026668	Yes	1.574010	TRUE	TRUE
CSDE1	-0.44068	0.026703	Yes	1.573440	FALSE	FALSE
DUSP12	-0.67158	0.026703	Yes	1.573440	FALSE	FALSE
ERH	-0.76982	0.026757	Yes	1.572563	TRUE	TRUE
ATP6AP2	-0.74180	0.026757	Yes	1.572563	TRUE	TRUE
MRPL34	-0.83435	0.026890	Yes	1.570409	TRUE	TRUE
FBXO42	-0.70699	0.026890	Yes	1.570409	FALSE	FALSE
TRIM49	-0.52262	0.026890	Yes	1.570409	FALSE	FALSE
TMEM161B	-0.48920	0.027228	Yes	1.564984	FALSE	FALSE
SASH3	-0.41211	0.027230	Yes	1.564952	FALSE	FALSE
LARP1	-0.43979	0.027252	Yes	1.564602	FALSE	FALSE
TRNAU1AP	-1.26350	0.027254	Yes	1.564570	FALSE	FALSE
EIF4ENIF1	-0.43607	0.027344	Yes	1.563138	FALSE	FALSE
ASH2L	-1.55340	0.027344	Yes	1.563138	FALSE	FALSE
MED30	-0.89949	0.027556	Yes	1.559784	TRUE	TRUE
JMJD6	-0.78334	0.027560	Yes	1.559721	FALSE	FALSE
LSM8	-0.90726	0.027560	Yes	1.559721	TRUE	TRUE
FARSB	-1.23300	0.027586	Yes	1.559311	TRUE	TRUE
ATP6V1F	-0.48758	0.027915	Yes	1.554162	TRUE	TRUE
CDK12	-0.34943	0.028353	Yes	1.547401	FALSE	TRUE
TTLL5	-0.54904	0.028449	Yes	1.545933	FALSE	FALSE
SLC25A46	-0.26226	0.028573	Yes	1.544044	FALSE	FALSE
ENY2	-0.94445	0.028602	Yes	1.543604	FALSE	TRUE
CARS	-0.90117	0.028613	Yes	1.543437	FALSE	FALSE
SEC62	-0.53032	0.028802	Yes	1.540577	TRUE	FALSE
ACTL6A	-0.65084	0.028898	Yes	1.539132	TRUE	TRUE
CTU2	-0.77992	0.028974	Yes	1.537991	TRUE	TRUE
RPS19BP1	-0.72565	0.029059	Yes	1.536719	TRUE	TRUE
IREB2	-0.53627	0.029088	Yes	1.536286	FALSE	FALSE
PKMYT1	-0.80136	0.029257	Yes	1.533770	TRUE	TRUE
DLD	-0.98006	0.029398	Yes	1.531682	FALSE	FALSE
CCT5	-0.46810	0.029399	Yes	1.531667	TRUE	TRUE
BCL6	-1.41850	0.029539	Yes	1.529604	FALSE	FALSE
DSCC1	-0.57257	0.029698	Yes	1.527273	FALSE	FALSE
ATP5I	-0.86772	0.029969	Yes	1.523328	FALSE	FALSE
NDUFAF5	-0.58133	0.030305	Yes	1.518486	FALSE	FALSE
RPL9	-0.85296	0.030472	Yes	1.516099	TRUE	FALSE
CWF19L1	-0.48580	0.030499	Yes	1.515714	FALSE	FALSE
SAP18	-0.48006	0.030587	Yes	1.514463	TRUE	TRUE
ARF6	-0.40051	0.030587	Yes	1.514463	FALSE	FALSE
MTHFD2	-0.67669	0.030587	Yes	1.514463	FALSE	FALSE
TTC1	-0.49978	0.030587	Yes	1.514463	TRUE	TRUE
STT3A	-0.49774	0.030587	Yes	1.514463	FALSE	FALSE
ATP6V0B	-0.78562	0.030587	Yes	1.514463	TRUE	TRUE
MRPL24	-1.15800	0.030651	Yes	1.513555	FALSE	TRUE
POP7	-0.84877	0.030660	Yes	1.513428	TRUE	TRUE
RCOR1	-0.38538	0.030797	Yes	1.511492	FALSE	FALSE
DGCR8	-0.65562	0.030961	Yes	1.509185	FALSE	TRUE
RPS27A	-0.44466	0.030961	Yes	1.509185	TRUE	TRUE
TOMM22	-0.45894	0.031181	Yes	1.506110	TRUE	TRUE
PPIAL4F	-0.59857	0.031286	Yes	1.504650	FALSE	FALSE
MED13	-0.32440	0.031647	Yes	1.499667	FALSE	FALSE
TMA16	-0.84147	0.031985	Yes	1.495054	TRUE	TRUE
CENPN	-0.69633	0.031999	Yes	1.494864	TRUE	TRUE
SRSF7	-0.73509	0.031999	Yes	1.494864	TRUE	TRUE
RFWD2	-0.28645	0.032480	Yes	1.488384	FALSE	FALSE
VKORC1L1	-0.37709	0.032480	Yes	1.488384	FALSE	FALSE
TFIP11	-0.83455	0.032783	Yes	1.484351	TRUE	TRUE
ATP6V0D1	-0.74279	0.032783	Yes	1.484351	TRUE	TRUE
VPS53	-0.96299	0.032783	Yes	1.484351	FALSE	FALSE
SLC19A1	-0.91299	0.033090	Yes	1.480303	FALSE	FALSE
MAD2L1	-0.77541	0.033151	Yes	1.479503	TRUE	TRUE
COPB1	-0.36163	0.033311	Yes	1.477412	TRUE	TRUE
AMD1	-0.55188	0.033341	Yes	1.477021	FALSE	TRUE
COX11	-1.37760	0.033341	Yes	1.477021	FALSE	FALSE
CDC37	-0.48694	0.033501	Yes	1.474942	TRUE	TRUE
DPH3	-1.11510	0.033769	Yes	1.471482	TRUE	TRUE
SUCLA2	-0.55304	0.034028	Yes	1.468164	FALSE	FALSE
RPS29	-0.53626	0.034034	Yes	1.468087	TRUE	TRUE
POMP	-0.48583	0.034111	Yes	1.467105	FALSE	TRUE
NANS	-0.29882	0.034116	Yes	1.467042	FALSE	FALSE
TERF2	-0.92820	0.034198	Yes	1.465999	TRUE	FALSE
CPSF2	-0.96954	0.034198	Yes	1.465999	TRUE	TRUE
GINS3	-0.83316	0.034437	Yes	1.462975	TRUE	TRUE
MRPS10	-0.80702	0.034595	Yes	1.460987	FALSE	TRUE
TAF5	-0.42025	0.034635	Yes	1.460485	TRUE	TRUE
HARS	-0.72243	0.034721	Yes	1.459408	FALSE	FALSE
OST4	-0.99905	0.034828	Yes	1.458071	FALSE	FALSE
EFR3A	-0.55472	0.034828	Yes	1.458071	FALSE	FALSE
TSC1	-0.25819	0.034860	Yes	1.457673	FALSE	FALSE
CPSF6	-0.82126	0.034864	Yes	1.457623	TRUE	TRUE
MRPL3	-0.46364	0.034895	Yes	1.457237	TRUE	TRUE
DNAJC2	-0.68027	0.035060	Yes	1.455188	FALSE	FALSE
DNAJC8	-0.69095	0.035109	Yes	1.454581	TRUE	TRUE
TMEM11	-0.35464	0.035175	Yes	1.453766	FALSE	FALSE
NDUFAF3	-0.73259	0.035375	Yes	1.451304	FALSE	FALSE
PSMA1	-0.54577	0.035566	Yes	1.448965	TRUE	TRUE
GLRX5	-1.02280	0.035685	Yes	1.447514	TRUE	TRUE
SNAPC1	-1.65370	0.036009	Yes	1.443589	TRUE	TRUE
CBFB	-0.83081	0.036270	Yes	1.440452	FALSE	FALSE
MRPS30	-0.96700	0.036370	Yes	1.439257	FALSE	FALSE
SNRPG	-0.41663	0.036533	Yes	1.437315	TRUE	FALSE
SKIV2L2	-1.26570	0.036571	Yes	1.436863	FALSE	FALSE
TOMM70A	-0.56714	0.036709	Yes	1.435227	FALSE	FALSE
VPS29	-0.71411	0.036709	Yes	1.435227	FALSE	TRUE
MED21	-0.50088	0.036800	Yes	1.434152	TRUE	TRUE
ISCA1	-0.43960	0.036846	Yes	1.433610	FALSE	FALSE
AHCYL1	-0.61732	0.036858	Yes	1.433468	FALSE	FALSE
MED16	-0.28131	0.036886	Yes	1.433138	FALSE	FALSE
PWP1	-1.04260	0.037188	Yes	1.429597	TRUE	TRUE
MRPL28	-0.75911	0.037199	Yes	1.429469	FALSE	TRUE
MAGOHB	-0.89182	0.037315	Yes	1.428117	FALSE	FALSE
PPIL2	-0.70586	0.037321	Yes	1.428047	TRUE	TRUE
ALG14	-0.53249	0.037321	Yes	1.428047	TRUE	TRUE
RCC2	-0.26903	0.037321	Yes	1.428047	FALSE	FALSE
EZH2	-0.62784	0.037378	Yes	1.427384	FALSE	FALSE
ACTR2	-1.06370	0.037378	Yes	1.427384	TRUE	TRUE
DDX19A	-0.49563	0.037389	Yes	1.427256	TRUE	FALSE
HAX1	-0.26994	0.037530	Yes	1.425621	FALSE	FALSE
HSP90B1	-0.60785	0.037776	Yes	1.422784	FALSE	TRUE
NOC2L	-0.72156	0.037858	Yes	1.421842	TRUE	TRUE
CHD8	-0.65524	0.037858	Yes	1.421842	FALSE	FALSE
SPC24	-1.01980	0.037929	Yes	1.421029	TRUE	TRUE
MAD1L1	-0.66866	0.037974	Yes	1.420514	FALSE	FALSE
EP400	-0.96845	0.038227	Yes	1.417630	TRUE	TRUE
ECT2	-0.58752	0.038263	Yes	1.417221	TRUE	TRUE
NDUFA5	-0.26318	0.038440	Yes	1.415217	TRUE	FALSE
PIKFYVE	-0.68569	0.038440	Yes	1.415217	FALSE	FALSE
HNRNPF	-0.49742	0.038440	Yes	1.415217	FALSE	FALSE
UBE2L3	-0.66492	0.038804	Yes	1.411123	TRUE	TRUE
GTF2F2	-0.63767	0.039004	Yes	1.408891	TRUE	TRUE
FOXO1	-0.85250	0.039203	Yes	1.406681	FALSE	FALSE
CCT6A	-0.89631	0.039281	Yes	1.405817	TRUE	TRUE
PSMA7	-0.54440	0.039281	Yes	1.405817	TRUE	TRUE
PSMB7	-0.62242	0.039351	Yes	1.405044	TRUE	TRUE
PHAX	-0.71380	0.039351	Yes	1.405044	TRUE	TRUE
VPS41	-0.58943	0.039351	Yes	1.405044	TRUE	TRUE
RANBP1	-0.31757	0.039351	Yes	1.405044	FALSE	TRUE
MED11	-0.94742	0.039480	Yes	1.403623	TRUE	TRUE
COX8A	-0.68862	0.039548	Yes	1.402875	FALSE	FALSE
NDUFB3	-1.18150	0.039548	Yes	1.402875	FALSE	TRUE
SLC7A1	-0.29390	0.039548	Yes	1.402875	FALSE	FALSE
LYRM4	-0.75763	0.039651	Yes	1.401746	TRUE	TRUE
TSFM	-0.86495	0.039651	Yes	1.401746	TRUE	TRUE
PET100	-0.73468	0.039651	Yes	1.401746	FALSE	FALSE
INTS1	-0.68693	0.039651	Yes	1.401746	TRUE	TRUE
TPT1	-1.38570	0.039710	Yes	1.401100	TRUE	TRUE
CHTF18	-0.59529	0.039830	Yes	1.399790	FALSE	FALSE
ATP5B	-0.83669	0.040076	Yes	1.397116	FALSE	FALSE
NUP37	-0.64029	0.040186	Yes	1.395925	FALSE	FALSE
NAF1	-0.64934	0.040262	Yes	1.395105	TRUE	FALSE
UPF3B	-0.63322	0.040287	Yes	1.394835	FALSE	FALSE
SP3	-0.20346	0.040490	Yes	1.392652	FALSE	FALSE
RFC3	-0.88475	0.040548	Yes	1.392031	TRUE	TRUE
RRS1	-0.61843	0.040768	Yes	1.389681	TRUE	TRUE
NFAT5	-0.37196	0.041054	Yes	1.386645	FALSE	FALSE
BRD7	-0.34049	0.041087	Yes	1.386296	FALSE	FALSE
HSPA9	-0.61281	0.041296	Yes	1.384092	TRUE	TRUE
TBL3	-1.16480	0.041320	Yes	1.383840	TRUE	TRUE
CWC22	-0.67850	0.041352	Yes	1.383503	TRUE	TRUE
ZC3H8	-0.76488	0.041898	Yes	1.377807	TRUE	TRUE
B3GNT2	-0.94496	0.041997	Yes	1.376782	FALSE	FALSE
SMG9	-0.33626	0.042014	Yes	1.376606	FALSE	FALSE
KDM1A	-0.41527	0.042014	Yes	1.376606	FALSE	FALSE
MEAF6	-0.52420	0.042014	Yes	1.376606	FALSE	TRUE
NCAPG	-0.72658	0.042014	Yes	1.376606	TRUE	TRUE
PSMA5	-0.39224	0.042113	Yes	1.375584	TRUE	TRUE
DDX46	-0.48188	0.042211	Yes	1.374574	TRUE	TRUE
RPL5	-0.76320	0.042485	Yes	1.371764	TRUE	TRUE
NCDN	-0.64540	0.042817	Yes	1.368384	FALSE	FALSE
CD19	-0.42955	0.042831	Yes	1.368242	FALSE	FALSE
URM1	-0.42159	0.042833	Yes	1.368221	TRUE	TRUE
STRAP	-1.02020	0.042833	Yes	1.368221	TRUE	TRUE
SF3B6	-0.90614	0.042906	Yes	1.367482	TRUE	TRUE
DDX5	-0.32013	0.042928	Yes	1.367259	TRUE	TRUE
FDX1	-0.47946	0.043130	Yes	1.365220	FALSE	FALSE
HSPA14	-0.49290	0.043130	Yes	1.365220	FALSE	FALSE
MON2	-0.59839	0.043409	Yes	1.362420	FALSE	FALSE
SLC35A2	-0.50660	0.043701	Yes	1.359509	FALSE	FALSE
TPK1	-0.69929	0.043701	Yes	1.359509	FALSE	FALSE
SUDS3	-0.64382	0.043790	Yes	1.358625	FALSE	TRUE
PDS5B	-0.23687	0.043790	Yes	1.358625	FALSE	FALSE
HJURP	-0.86370	0.043790	Yes	1.358625	TRUE	TRUE
DENR	-0.59388	0.044009	Yes	1.356459	TRUE	TRUE
UBALD2	-0.68179	0.044080	Yes	1.355758	FALSE	FALSE
GK	-0.20259	0.044299	Yes	1.353606	FALSE	FALSE
LUC7L2	-0.61937	0.044320	Yes	1.353400	FALSE	FALSE
MFAP1	-0.56574	0.044320	Yes	1.353400	TRUE	TRUE
MAGOH	-0.99353	0.044320	Yes	1.353400	TRUE	TRUE
TBCD	-0.99397	0.044571	Yes	1.350948	TRUE	TRUE
PLK4	-1.04590	0.044756	Yes	1.349149	TRUE	TRUE
PMPCB	-1.15510	0.045202	Yes	1.344842	TRUE	TRUE
PPP2R2A	-0.50444	0.045242	Yes	1.344458	FALSE	FALSE
MRPL2	-0.85586	0.045242	Yes	1.344458	TRUE	FALSE
GABPB1	-0.60264	0.045311	Yes	1.343796	FALSE	TRUE
TRMT112	-0.39628	0.045323	Yes	1.343681	TRUE	TRUE
CNTNAP3B	-0.42097	0.045420	Yes	1.342753	FALSE	FALSE
NSF	-0.59319	0.045420	Yes	1.342753	TRUE	TRUE
CCT7	-1.06030	0.046277	Yes	1.334635	TRUE	TRUE
RRP9	-0.53123	0.046277	Yes	1.334635	TRUE	TRUE
F8A3	-0.30630	0.046277	Yes	1.334635	FALSE	FALSE
GFER	-0.89660	0.046466	Yes	1.332865	TRUE	TRUE
KTI12	-0.48567	0.046466	Yes	1.332865	TRUE	TRUE
YPEL5	-0.70175	0.046466	Yes	1.332865	TRUE	TRUE
TUBGCP4	-0.38137	0.046466	Yes	1.332865	TRUE	TRUE
FNIP1	-0.55534	0.046574	Yes	1.331856	FALSE	FALSE
EXOSC7	-0.64463	0.046592	Yes	1.331689	TRUE	TRUE
ADIPOR2	-0.41502	0.046643	Yes	1.331214	FALSE	FALSE
UTP3	-0.66208	0.046710	Yes	1.330590	TRUE	TRUE
IDI1	-0.53077	0.046828	Yes	1.329494	FALSE	FALSE
RPLP1	-0.57980	0.046828	Yes	1.329494	TRUE	TRUE
UFL1	-0.42756	0.047205	Yes	1.326012	FALSE	FALSE
C12orf45	-1.02250	0.047542	Yes	1.322923	FALSE	FALSE
INIP	-0.78199	0.047624	Yes	1.322174	FALSE	FALSE
EIF5B	-0.78262	0.047972	Yes	1.319012	FALSE	TRUE
ANKRD20A3	-0.47079	0.048134	Yes	1.317548	FALSE	FALSE
RPL28	-0.61520	0.048321	Yes	1.315864	TRUE	TRUE
MRPL18	-0.76498	0.048321	Yes	1.315864	TRUE	FALSE
EIF3F	-0.94626	0.048330	Yes	1.315783	TRUE	TRUE
LEO1	-0.22765	0.048355	Yes	1.315559	FALSE	FALSE
RPLP0	-0.59866	0.048355	Yes	1.315559	TRUE	TRUE
USP5	-0.65167	0.048637	Yes	1.313033	TRUE	TRUE
FBL	-0.69815	0.048661	Yes	1.312819	TRUE	TRUE
EIF3A	-1.05420	0.048726	Yes	1.312239	TRUE	TRUE
COX19	-0.65634	0.048726	Yes	1.312239	FALSE	FALSE
RPL34	-0.35809	0.048847	Yes	1.311162	TRUE	FALSE
ZNF622	-0.54508	0.048879	Yes	1.310878	FALSE	FALSE
PPIE	-0.72084	0.048999	Yes	1.309813	TRUE	TRUE
FLCN	-0.76013	0.049023	Yes	1.309600	FALSE	FALSE
INTS5	-0.60885	0.049215	Yes	1.307902	TRUE	TRUE
MSTO1	-0.72534	0.049215	Yes	1.307902	TRUE	TRUE
GTF2H4	-0.71298	0.049255	Yes	1.307550	TRUE	TRUE
VPRBP	-0.49144	0.049255	Yes	1.307550	FALSE	FALSE
ATP6AP1	-0.45381	0.049873	Yes	1.302134	TRUE	TRUE
THAP11	-0.82645	0.049873	Yes	1.302134	TRUE	FALSE
DDX54	-0.36290	0.049928	Yes	1.301656	TRUE	TRUE

## Sheet: S6A) Cispl_Low_ALL
Gene	Saline	Cisplatin_low	EntrezID	Saline.fdr	Cisplatin_low.fdr	diff	Depmap_all	Depmap_lymph
UBE2Q1	0.132576	-0.0957542	55585	0.075266	0.60337	-0.22833	-0.289721	-0.300387
UBE2Q2	-0.0625097	-0.0784173	92912	0.69009	0.59538	-0.0159075	0.0494925	0.0728627
RNF10	0.0343614	-0.156646	9921	0.73684	0.14886	-0.191008	0.00507023	-0.0153246
RNF11	0.0513635	-0.0819755	26994	0.65604	0.62295	-0.133339	-0.127433	-0.137782
RNF13	0.0351003	0.0502337	11342	0.9249	0.87284	0.0151335	0.028438	0.0305913
REM1	0.140354	0.0355756	28954	0.19032	0.85713	-0.104779	-0.0689426	-0.0638383
REM2	0.0647051	-0.0111355	161253	0.65661	0.97112	-0.0758405	-0.0341884	-0.0317404
C16orf13	-0.0855204	-0.115241	84326	0.51848	0.33089	-0.0297201
RPEL1	-0.350611	-0.330099	729020	0	0.0014549	0.0205112	0.204541	0.2118
RNF17	0.0165153	0.052713	56163	0.99519	0.87567	0.0361978	-0.13682	-0.153649
MZT2A	-0.0512171	0.0654921	653784	0.66361	0.86573	0.116709	-0.286459	-0.320993
TSKS	-0.00290243	0.0690694	60385	0.91659	0.82604	0.0719719	0.00444265	0.0293593
CHMP1B	-0.0581109	-0.107612	57132	0.73124	0.38268	-0.0495013	0.210038	0.230194
PMM2	-0.945588	-0.748862	5373	0	0	0.196727	-0.417431	-0.479757
PMM1	-0.1593	-0.00360492	5372	0.093991	0.93643	0.155695	-0.0632387	-0.0769787
ASS1	-0.0552461	-0.0288229	445	0.72153	0.86155	0.0264231	-0.404241	-0.362787
SPX	0.151721	-0.0781319	80763	0.036172	0.74868	-0.229853	0.157764	0.163843
ZNF709	-0.0341526	-0.0334054	163051	0.84211	0.85039	0.000747203	0.226502	0.16048
ZNF708	-0.0393272	0.00501514	7562	0.78702	0.97421	0.0443424	-0.131591	-0.135876
ZNF879	-0.0788644	-0.0368386	345462	0.54759	0.82263	0.0420257	0.101927	0.0735352
ZNF878	-0.0399754	-0.0997346	729747	0.83407	0.44352	-0.0597593	0.0562045	0.126565
DISC1	0.0219937	0.0568159	27185	0.98302	0.85713	0.0348222	0.125252	0.107908
CAMK1	0.0883589	0.0388431	8536	0.57035	0.88159	-0.0495158	0.0844566	0.0718489
SPR	-0.0626772	-0.0235598	6697	0.66998	0.88175	0.0391173	-0.128039	-0.0879662
ZNF700	-0.0833501	-0.0518769	90592	0.51577	0.7535	0.0314732	0.0618811	0.0487626
ZNF707	-0.0981655	-0.0609695	286075	0.40658	0.69306	0.037196	0.126371	0.107517
CEACAM3	0.0655601	0.177241	1084	0.95885	0.27648	0.111681	-0.0478934	-0.0562079
ZNF704	0.0418186	0.125245	619279	0.98052	0.52163	0.0834267	0.124665	0.213002
ZC3H10	0.377459	0.436846	84872	0.25396	0	0.0593867	-0.341252	-0.293226
RNF114	0.00563059	-0.0584656	55905	0.96436	0.74933	-0.0640962	0.0338579	0.038969
RNF115	0.0767347	0.169163	27246	0.89955	0.29772	0.0924286	-0.324977	-0.297707
ZC3H15	-0.0918952	-0.312891	55854	0.36336	0.0010194	-0.220996	-0.0156051	-0.0515777
ZC3H14	-0.126154	-0.169406	79882	0.20934	0.11208	-0.0432512	0.0370706	0.0569876
SPN	-0.0788732	-0.0398128	6693	0.54788	0.8105	0.0390604	-0.0175748	0.00892609
RNF111	0.00222617	-0.0372931	54778	0.98599	0.84651	-0.0395192	0.0204182	-0.00859134
GRIN1	-0.0166001	-0.0520709	2902	0.95192	0.76798	-0.0354708	0.0716028	0.0657866
PISD	-0.419799	-0.339551	23761	0	0.0010194	0.0802471	-0.0301321	-0.137822
CCHCR1	-0.114349	0.0265322	54535	0.26875	0.99438	0.140881	0.125883	0.109242
LRRTM3	-0.0958799	0.0753449	347731	0.34258	0.85061	0.171225	-0.0485163	-0.0657834
XPC	-0.0443673	-0.158476	7508	0.82432	0.13476	-0.114108	0.00464239	0.0431504
SP1	-0.522474	-0.0305888	6667	0	0.92533	0.491885	-0.315649	-0.332286
XPA	-0.00481779	-0.971407	7507	0.74848	0	-0.966589	-0.275406	-0.268216
CEACAM6	-0.00650801	0.201483	4680	0.71653	0.25282	0.207991	-0.323191	-0.288151
SP4	0.0108131	-0.0371841	6671	0.95464	0.85251	-0.0479972	0.119171	0.14509
SP5	-0.0730445	-0.0213255	389058	0.58959	0.88631	0.0517189	-0.263275	-0.291063
SP6	0.0566546	0.0121334	80320	0.74915	0.97749	-0.0445213	-0.0401576	-0.00534212
CAMKV	-0.00240569	-0.0299938	79012	0.99519	0.87734	-0.0275881	0.0257073	0.0538951
SPPL3	0.0134403	0.255369	121665	0.71833	0.10609	0.241928	0.213666	0.208896
GOLIM4	0.0600682	0.0247578	27333	0.74804	0.94502	-0.0353104	-0.0988438	-0.0752611
OPA3	-0.0368655	-0.0144715	80207	0.81906	0.92453	0.0223939	-0.0208552	-0.0258962
C1QTNF9B-AS1	-0.167543	-0.165387	542767	0.062925	0.13424	0.00215596
RAB40C	0.14676	-0.0850743	57799	0.044562	0.69353	-0.231835	0.0265654	0.0226035
RAB40B	-0.0932117	0.0238307	10966	0.40442	0.99616	0.117042	-0.12035	-0.0955585
RAB40A	0.0345653	0.104139	142684	0.9837	0.63458	0.0695739	-0.054047	-0.0112499
FAM162B	-0.0497634	0.0687354	221303	0.6694	0.85268	0.118499	-0.197065	-0.202267
TMOD4	-0.0803985	0.0203195	29765	0.49641	0.99974	0.100718	-0.265684	-0.262032
COL7A1	-0.0945105	-0.0843675	1294	0.44024	0.53955	0.0101431	-0.278113	-0.289042
KLLN	0.00805678	-0.0245519	100144748	0.97167	0.90791	-0.0326087	-0.152365	-0.17785
FAM183A	0.0286588	-0.0310598	440585	0.86687	0.88839	-0.0597185	-0.292001	-0.244326
B2M	0.0617876	0.0523374	567	0.78405	0.8453	-0.00945014	0.00867993	-0.0168436
OVCH1	-0.0620469	0.0406079	341350	0.61873	0.95042	0.102655
RPRD2	-0.0150405	-0.158804	23248	0.98599	0.13545	-0.143763	-0.229988	-0.170765
SPPL2A	0.0466743	-0.0360403	84888	0.74809	0.87807	-0.0827146	0.290396	0.145615
SPPL2C	-0.0365149	-0.123162	162540	0.86442	0.29772	-0.0866472	-0.27924	-0.267782
SPPL2B	-0.0199069	-0.0883461	56928	0.95132	0.5349	-0.0684391
MYO3A	0.0643824	0.0680976	53904	0.7938	0.78031	0.00371528	0.156722	0.119797
ITGA9	0.100296	0.0260915	3680	0.44696	0.92226	-0.0742041	-0.295943	-0.259023
UGCG	0.0409604	0.00464861	7357	0.83363	0.9987	-0.0363118	-0.209132	-0.115771
MYO3B	0.00231297	0.083896	140469	0.92464	0.76112	0.0815831	-0.192647	-0.18275
ATP2A1	-0.0437628	0.0145588	487	0.75587	0.99536	0.0583216	-0.096364	-0.147799
ATP2A3	0.0716728	0.0239932	489	0.66962	0.94085	-0.0476796	-0.0966417	-0.0360424
ITGA1	-0.0156363	-0.0315817	3672	0.9465	0.86438	-0.0159454	-0.0401366	-0.0759042
ITGA2	0.0440752	-0.0175956	3673	0.78702	0.9435	-0.0616708	-0.00569321	-0.0525798
ITGA3	0.0407974	-0.0666564	3675	0.75208	0.7194	-0.107454	-0.191128	-0.132305
ITGA4	-0.0129579	-0.0198511	3676	0.95178	0.91394	-0.00689314	-0.297834	-0.283383
RIT2	0.013994	0.042625	6014	0.99567	0.91607	0.028631	0.108899	0.0861018
ITGA6	-0.089538	0.02326	3655	0.42951	0.99675	0.112798	-0.151145	-0.224258
ITGA7	0.0223785	-0.010474	3679	0.92072	0.95524	-0.0328525	-0.202904	-0.228897
FBXO11	-0.501776	0.276626	80204	0	0.20147	0.778403	-0.133529	-0.147721
DENND4A	-0.289766	-0.179644	10260	0.0012336	0.13217	0.110121	-0.238762	-0.391828
DENND4B	-0.0335822	0.0249042	9909	0.80249	0.97809	0.0584864	-0.150149	-0.198512
DENND4C	-0.0804763	-0.00877667	55667	0.52204	0.93011	0.0716997	-0.0239736	0.0767607
SWAP70	0.00909571	0.00733519	23075	0.98739	0.99455	-0.00176052	0.0896526	0.0326924
RARRES1	-0.0454772	-0.107247	5918	0.80347	0.39167	-0.0617696	0.0362005	-0.00680552
PHLDA1	-0.0352542	-0.0644418	22822	0.85344	0.68886	-0.0291877	-0.0625608	-0.0751408
PHLDA3	0.0234936	0.0287584	23612	0.95402	0.95034	0.00526484	-0.014191	-0.0304997
PHLDA2	-0.108546	-0.00492241	7262	0.31574	0.9384	0.103623	-0.0895966	-0.133838
TAP2	-0.0783185	0.0463555	6891	0.48819	0.94027	0.124674	0.0683384	0.0827126
GAP43	0.0103453	0.00660093	2596	0.9837	0.99341	-0.00374435	0.296074	0.324128
NABP1	-0.118058	0.0977732	64859	0.20657	0.77621	0.215831	0.0559636	0.0205199
PAMR1	-0.0297106	-0.141149	25891	0.90755	0.20408	-0.111439	0.0953005	0.0606298
MDK	-0.0551486	-0.0663214	4192	0.73676	0.67342	-0.0111728	-0.114625	-0.150785
RUSC1-AS1	0.040245	0.144113	284618	0.99948	0.42814	0.103868
MT1F	-0.0517517	0.0925917	4494	0.62228	0.76089	0.144343	-0.138217	-0.132465
HRH4	-0.0520981	-0.0831539	59340	0.75596	0.56328	-0.0310559	0.0461897	0.0986613
FBXL12	-0.09574	0.045533	54850	0.37055	0.94755	0.141273	-0.212221	-0.179075
HRH2	0.0723074	-0.0450974	3274	0.53365	0.85289	-0.117405	0.198492	0.167835
FBXL17	0.303089	0.103881	64839	0.00044944	0.33987	-0.199207	0.0164619	0.0564007
FBXL16	-0.154656	-0.076972	146330	0.1142	0.59095	0.077684	-0.136083	-0.118181
FAM169A	-0.0349687	0.0125587	26049	0.80683	0.99341	0.0475275	-0.0659337	-0.0660964
CHSY1	0.00277656	-0.0347395	22856	0.9857	0.85849	-0.037516	0.147981	0.17623
FAM169B	0.000844889	-0.117981	283777	0.96266	0.33391	-0.118826	0.119769	0.135402
RALGAPA2	0.0136698	0.0187812	57186	0.98272	0.9774	0.00511144	0.0411795	0.031946
LRRC7	0.0173665	-0.0450915	57554	0.91655	0.82107	-0.0624579	0.22722	0.263093
GHDC	-0.0323695	0.0182775	84514	0.81815	0.99466	0.050647	0.0571308	0.124785
SDK1	0.092349	-0.0117373	221935	0.42749	0.97809	-0.104086	0.0836883	0.0677942
SDK2	-0.103424	0.0988442	54549	0.27891	0.76451	0.202268	-0.0411585	-0.0577783
GRP	-0.0459969	-0.0488181	2922	0.78174	0.77326	-0.00282115	-0.0715707	-0.103364
IFNL2	-0.0645066	0.325287	282616	0.17648	0.03472	0.389793	0.160927	0.194616
TPRN	0.0304899	-0.0894529	286262	0.80233	0.55425	-0.119943	0.0643635	0.115205
THSD4	0.0496472	0.0548248	79875	0.85792	0.84408	0.00517752	0.0784667	0.112883
SZRD1	-0.206297	-0.246623	26099	0.012376	0.021697	-0.0403262	-0.239172	-0.222656
FAM212B	0.0778651	-0.0210731	55924	0.53017	0.94863	-0.0989381
THSD1	0.0566986	0.0432614	55901	0.7986	0.88529	-0.0134372	0.0876178	0.0793605
CHST9	-0.0438908	-0.0599992	83539	0.80061	0.71391	-0.0161084	0.124704	0.0922478
CHST8	0.0597323	0.0805297	64377	0.83778	0.72825	0.0207975	-0.267619	-0.243536
COL4A5	-0.0293155	0.0960415	1287	0.74809	0.72825	0.125357	0.272468	0.2864
COL4A4	0.00664756	0.00437964	1286	0.99474	0.98801	-0.00226791	0.0954009	0.175398
COL4A3	-0.00889759	-0.0632646	1285	0.98668	0.70985	-0.054367	0.0491768	0.15199
COL4A2	-0.0189436	0.0128336	1284	0.89425	0.99838	0.0317772	0.0714036	0.103569
COL4A1	0.0505456	-0.00906341	1282	0.75773	0.97087	-0.059609	-0.0719271	-0.0550284
SLC35D2	0.108512	0.0196246	11046	0.36966	0.93839	-0.0888878	-0.100035	-0.0881448
CHST1	-0.0137178	0.124919	8534	0.78702	0.57422	0.138637	-0.0250944	-0.000233411
CHST3	0.0330853	-0.0597133	9469	0.81029	0.75736	-0.0927987	0.0116332	0.00605083
CHST2	0.123899	0.05632	9435	0.33043	0.7834	-0.067579	-0.0813589	-0.142557
CHST5	-0.0740476	-0.0307534	23563	0.58846	0.84719	0.0432942	-0.0696169	-0.0735283
CHST4	-0.132171	-0.0900885	10164	0.19497	0.49193	0.042083	-0.348978	-0.300174
CHST7	0.117381	-0.00817343	56548	0.25438	0.99854	-0.125555	-0.12324	-0.103702
CHRM5	-0.0385975	-0.0652525	1133	0.83335	0.68439	-0.0266549	-0.0208135	-0.0652103
ITGAX	-0.0398987	0.0388387	3687	0.75459	0.94849	0.0787374	0.117573	0.07346
MLNR	0.16211	0.147749	2862	0.30814	0.30433	-0.0143612	-0.0290662	-0.0613979
OR56A1	-0.0379071	-0.0683009	120796	0.83759	0.66445	-0.0303939	0.0823281	0.103002
BCL2A1	0.0385169	-0.0305979	597	0.80683	0.89934	-0.0691149	-0.128795	-0.17692
RAMP3	0.0996211	-0.0519701	10268	0.29988	0.84068	-0.151591	0.08234	0.025988
HLCS	0.00319905	0.0354573	3141	0.97574	0.94027	0.0322583	-0.111604	-0.0678597
NOG	-0.0878661	-0.0847799	9241	0.4904	0.53879	0.00308625	-0.021754	0.00945879
ITGAV	-0.106188	-0.0376443	3685	0.34046	0.81578	0.0685433	-0.542627	-0.213719
PREP	-0.0180402	-0.0135378	5550	0.92031	0.93442	0.00450243	-0.101527	-0.0377452
ZNF703	-0.021624	0.02652	80139	0.8674	0.97215	0.048144	-0.0176334	0.000825962
ITGAL	0.0492842	0.0236098	3683	0.81145	0.95429	-0.0256744	-0.00394656	0.00864182
ITGAM	-0.119645	0.0669955	3684	0.21685	0.89085	0.186641	-0.0721293	-0.035622
HLF	0.0245977	-0.0140496	3131	0.90477	0.9458	-0.0386472	-0.108163	-0.137616
NOV	0.0943242	-0.0179371	5361	0.39561	0.96525	-0.112261	0.0888763	0.0537102
ITGAD	0.00717544	-0.0224083	3681	0.97732	0.9137	-0.0295838	-0.01442	-0.0267956
FAM134B	-0.0290448	-0.0655422	54463	0.89234	0.6849	-0.0364973
FAM134A	-0.0251748	-0.00150609	79137	0.87449	0.96431	0.0236687
SMAD9	-0.0287226	-0.21727	4093	0.9159	0.026946	-0.188548	-0.127159	-0.141827
TRERF1	-0.127073	0.0760852	55809	0.18036	0.86097	0.203158	-0.0487476	-0.0988442
EEF2K	0.176581	0.018777	29904	0.042333	0.89837	-0.157804	0.0298532	0.059505
SMAD4	-0.0147416	-0.119269	4089	0.98069	0.32141	-0.104528	0.0166291	0.0542894
SMAD5	0.0111929	-0.0460429	4090	0.94666	0.81377	-0.0572357
SMAD6	0.028184	0.030981	4091	0.936	0.94203	0.00279707	-0.21023	-0.173458
SMAD7	0.055172	0.03835	4092	0.79942	0.90929	-0.0168221	-0.0602549	-0.0347343
GOLPH3L	-0.0339919	0.0215689	55204	0.80321	0.98834	0.0555608	-0.227774	-0.262512
SMAD1	-0.0792926	-0.0186664	4086	0.53908	0.89872	0.0606261	0.0580693	0.0981045
AFTPH	-0.0637715	-0.3257	54812	0.60708	0.00053305	-0.261929	-0.0303676	-0.0983514
CAMK4	-0.0187392	0.0298422	814	0.87938	0.96408	0.0485814	0.0103887	-0.0235663
F12	-0.0218997	-0.231719	2161	0.95439	0.020305	-0.20982	-0.0710572	-0.11282
AMMECR1L	-0.0728898	-0.139216	83607	0.62793	0.21274	-0.0663264	-0.0257796	0.015182
TMPRSS11A	0.0511529	-0.0162464	339967	0.74477	0.95093	-0.0673992	-0.00552566	0.048861
TMPRSS11B	-0.108152	-0.0173061	132724	0.3244	0.89881	0.0908458	0.1168	0.115205
IGF2R	0.0896232	0.0145388	3482	0.50557	0.95863	-0.0750845	0.0551033	-0.0310281
TMPRSS11D	-0.0353611	-0.0495659	9407	0.84492	0.77369	-0.0142048	0.0149877	0.0193024
TMPRSS11E	0.066887	-0.081671	28983	0.51848	0.63644	-0.148558	-0.0600062	-0.0874988
TMPRSS11F	0.0731726	-0.0790916	389208	0.46701	0.66281	-0.152264	0.312864	0.336033
ABHD14B	-0.105633	-0.104531	84836	0.36139	0.3996	0.00110277	-0.0225565	-0.0476087
RAD21L1	-0.0477688	-0.0671792	642636	0.77833	0.66934	-0.0194105	-0.181495	-0.150086
PRIMPOL	-0.006078	-0.277847	201973	0.98827	0.0046083	-0.271769	0.0551099	0.051482
SLC36A4	0.0130265	0.338214	120103	0.5069	0.019969	0.325187	0.177564	0.160698
SLC36A3	0.0460677	-0.00761446	285641	0.78719	0.97215	-0.0536821	0.0592464	0.0369938
CKS1B	-0.0818994	0.0275254	1163	0.48015	0.98637	0.109425	-0.273426	-0.219952
SLC36A1	0.0432304	-0.0335614	206358	0.77297	0.88584	-0.0767919	-0.0236915	0.00389505
ERICH6	0.0269405	0.116749	131831	0.98475	0.57883	0.0898089	-0.124489	-0.121835
ERICH5	0.0248327	0.0730771	203111	0.98603	0.78922	0.0482445	-0.267169	-0.197546
ERICH4	0.0241936	0.243071	100170765	0.78702	0.12625	0.218878	-0.0524235	-0.0372202
ERICH3	0.0399064	0.0334976	127254	0.87967	0.93159	-0.00640886	0.0985558	0.0618472
TMEM213	0.0522368	-0.0234958	155006	0.72858	0.93094	-0.0757326	0.125205	0.140087
ERICH1	-0.0162468	0.0622568	157697	0.85734	0.85927	0.0785037	0.182532	0.179747
C14orf119	0.143006	0.0597716	55017	0.21879	0.75518	-0.0832348	-0.0539188	-0.0581168
ART1	-0.0453704	0.0121824	417	0.74816	0.99036	0.0575528	-0.0366685	-0.0316592
ART3	-0.0111327	-0.0244614	419	0.96075	0.89934	-0.0133286	-0.0936414	-0.160904
ART5	0.0118289	0.0312405	116969	0.99519	0.94863	0.0194116	0.0156387	0.00933492
ART4	0.0163722	-0.0691802	420	0.90332	0.6862	-0.0855524	-0.0357979	-0.0512762
HMGCLL1	0.0640351	-0.0282461	54511	0.63086	0.92144	-0.0922812	-0.0214548	0.0145954
TCEA2	-0.0644185	-0.0310505	6919	0.66098	0.84962	0.0333681	-0.0923361	-0.0301264
TCEA3	-0.0454092	0.00694349	6920	0.75178	0.97664	0.0523527	-0.215575	-0.230475
TCEA1	0.0449097	-0.0354227	6917	0.75838	0.87969	-0.0803324	-0.116359	-0.171404
COX4I2	-0.128268	0.179188	84701	0.1222	0.4062	0.307457	-0.200213	-0.208785
COX4I1	-0.726472	-0.715398	1327	0	0	0.0110744	-0.41448	-0.457605
OR4B1	0.00436878	-0.0140298	119765	0.99075	0.93924	-0.0183986	-0.164087	-0.189574
MROH2B	-0.0174364	0.0427644	133558	0.87346	0.92935	0.0602009	0.182091	0.202788
TMEM212	0.0335644	-0.0848214	389177	0.78446	0.59277	-0.118386	0.132113	0.151444
HCAR3	-0.0176913	0.0471033	8843	0.8664	0.91681	0.0647946	0.118484	0.123767
CRTAM	0.0967949	0.304949	56253	0.96735	0.023024	0.208154	0.0519777	0.0478262
EDA	0.0613547	0.0123143	1896	0.71921	0.97565	-0.0490404	-0.091075	-0.0340328
LAPTM4B	0.0833851	0.0727879	55353	0.68089	0.74735	-0.0105972	-0.0983376	-0.0822634
CTSS	0.0471299	-0.0354739	1520	0.74608	0.88107	-0.0826038	-0.0227083	-0.0752997
PIPOX	-0.070797	-0.049682	51268	0.61948	0.76467	0.021115	-0.121094	-0.100008
CCDC116	-0.0467384	-0.0445196	164592	0.77569	0.7962	0.00221873	-0.0762583	-0.0678512
CADPS2	-0.0637413	0.0198213	93664	0.62765	0.99886	0.0835627	-0.0207352	0.0503089
CCDC114	0.0588149	0.00476112	93233	0.72569	0.99563	-0.0540538	-0.333178	-0.365243
CCDC112	0.0567846	0.00605939	153733	0.73847	0.99351	-0.0507252	0.0231587	-0.0353709
MCF2L	0.046574	-0.0110069	23263	0.77894	0.96431	-0.057581	0.113614	0.155042
CCDC110	-0.0906223	0.0412543	256309	0.4095	0.95651	0.131877	0.0614001	0.0571963
MEI4	-0.0592646	-0.158969	101928601	0.72991	0.13441	-0.0997049	-0.00622502	-0.00883751
LEO1	-0.408714	-0.515056	123169	0	0	-0.106341	-0.334242	-0.491367
MTCL1	-0.0568157	-0.219943	23255	0.73288	0.026702	-0.163128	0.139389	0.209734
ATP1A4	0.0609458	-0.00199979	480	0.69867	0.99119	-0.0629456	0.0115741	-0.00101049
ATP1A3	0.13483	0.236541	478	0.75862	0.088833	0.10171	-0.188061	-0.223771
ATP1A2	-0.0703887	0.0253277	477	0.57289	0.98871	0.0957165	0.141461	0.117593
TMEM211	-0.17587	-0.21129	255349	0.042633	0.042992	-0.0354195	0.0631854	0.0966804
MGRN1	-0.0543244	-0.0663336	23295	0.73909	0.67351	-0.0120093	-0.0851015	-0.00317048
TMEM67	0.0681149	0.0590391	91147	0.75608	0.81655	-0.0090758	0.0460707	0.0852987
MDH2	-0.821509	0.036033	4191	0	0.89117	0.857542	-0.245789	-0.35941
SPHK2	-0.116443	-0.0542459	56848	0.28312	0.728	0.0621972	-0.267708	-0.328391
SPHK1	-0.143889	-0.157641	8877	0.1325	0.14883	-0.0137517	-0.109065	-0.190248
DPT	0.133728	0.119489	1805	0.41856	0.44884	-0.0142384	0.144715	0.194987
CUEDC2	-0.0456108	0.0872368	79004	0.67128	0.77813	0.132848	0.0490348	0.0843409
PPHLN1	-0.104481	-0.185122	51535	0.34831	0.069557	-0.0806401	-0.389545	-0.380481
AIM1	-0.00744306	-0.138771	202	0.99221	0.22412	-0.131328
CPEB4	-0.0626027	0.0931607	80315	0.54494	0.76464	0.155763	0.0526771	0.0107428
C11orf98	-0.0440572	-0.194909	102288414	0.82365	0.048415	-0.150852
CPEB1	-0.0113999	-0.153314	64506	0.9962	0.15193	-0.141914	-0.198837	-0.199424
CPEB3	0.0554391	0.0124949	22849	0.75622	0.97717	-0.0429443	0.113462	0.123954
SBSPON	0.0197452	-0.0735602	157869	0.88312	0.65957	-0.0933053	0.0655397	0.0199638
RBMXL3	0.0336049	0.0133361	139804	0.88876	0.98441	-0.0202688	0.0287946	0.132505
ABAT	-0.0442571	-0.0481329	18	0.79247	0.77803	-0.00387571	-0.0721333	-0.0853277
TMEM210	0.0235622	0.0223528	100505993	0.94778	0.96594	-0.00120931	-0.0794322	-0.0483793
CDH20	0.0739813	0.0726227	28316	0.74333	0.75649	-0.00135869	0.0463425	0.0754257
FAM170A	0.0411231	0.00552888	340069	0.8338	0.99979	-0.0355942	0.015622	-0.0194241
ZNF780B	0.0425882	0.197208	163131	0.95114	0.23364	0.15462	-0.200892	-0.241765
NSRP1	-0.24714	-0.36882	84081	0.0023819	0	-0.12168	-0.442959	-0.498435
FRG1	-0.0168105	-0.0680315	2483	0.95807	0.67628	-0.0512211	-0.407987	-0.407402
TP53TG5	-0.0954202	0.0335762	27296	0.38127	0.97421	0.128996	0.0874282	0.101543
RHEBL1	-0.0121799	0.105274	121268	0.82602	0.67316	0.117454	-0.037407	-0.111203
TP53TG3	-0.186594	-0.0254781	24150	0.043451	0.85374	0.161116
IFT80	0.101704	-0.0751355	57560	0.25297	0.71626	-0.17684	-0.175423	-0.201579
IFT81	-0.0309978	0.0503838	28981	0.78979	0.91311	0.0813816	0.00600689	-0.00259599
IFT88	0.0541754	-0.00309975	8100	0.74361	0.98637	-0.0572752	0.116084	0.121366
HP1BP3	0.0158728	-0.0136366	50809	0.94997	0.9435	-0.0295094	-0.00371578	0.0146064
KRTAP29-1	-0.0414894	-0.0583706	100533177	0.81621	0.72406	-0.0168813	-0.0449405	0.024163
ADCY6	-0.0670234	0.0808684	112	0.53365	0.81753	0.147892	0.0911336	0.097847
CNTF	0.138021	0.0802431	1270	0.29178	0.65685	-0.0577778	-0.0206662	-0.011436
SP3	-0.305549	-0.111011	6670	0.00087719	0.4512	0.194538	-0.278772	-0.3237
SEPTIN5	0.0137768	-0.0469708	5413	0.93451	0.81099	-0.0607477
IGFBPL1	0.0721476	-0.0272976	347252	0.56332	0.92792	-0.0994452	-0.0473336	-0.0465868
ZNF221	0.0432173	0.0775057	7638	0.92207	0.75763	0.0342884	0.261908	0.205493
ATG4C	0.0220524	-0.0211764	84938	0.91143	0.92478	-0.0432288	-0.0671677	-0.0575946
ATG4B	-0.0845216	0.0685116	23192	0.42542	0.8693	0.153033	-0.249025	-0.170836
ATG4A	0.0124085	0.0562338	115201	0.98971	0.86442	0.0438254	-0.0763628	-0.0466818
KYNU	0.140396	0.115899	8942	0.36348	0.46293	-0.0244966	-0.0265948	-0.022662
CDH22	0.0222477	-0.0661487	64405	0.87346	0.70792	-0.0883964	-0.0808206	-0.115791
ATG4D	-0.0341555	0.0672915	84971	0.75596	0.84962	0.101447	-0.254216	-0.308422
PHOX2A	0.126225	0.301918	401	0.95364	0.022411	0.175693	-0.212653	-0.23122
PHOX2B	0.0683501	0.0356719	8929	0.71414	0.91018	-0.0326781	0.0622556	0.0825209
FAM193A	-0.0881873	-0.388207	8603	0.34071	0	-0.300019	0.167158	0.144954
LRGUK	0.0353162	-0.0527752	136332	0.80249	0.79398	-0.0880915	0.0732363	0.0806703
UPK2	0.132797	0.277929	7379	0.8777	0.03472	0.145131	-0.188	-0.219586
CFH	-0.00600796	0.055588	3075	0.9158	0.87893	0.0615959	-5.3986e-05	0.0201614
CFI	-0.0702001	-0.130888	3426	0.64962	0.25355	-0.0606878	0.062235	0.0381478
FBXO3	-0.0482355	-0.0478455	26273	0.7685	0.77805	0.000390096	-0.238081	-0.202966
PNP	-0.110078	-0.00476303	4860	0.30745	0.93889	0.105315	0.170148	0.0864102
ANKFY1	-0.000686823	-0.022009	51479	0.9962	0.91266	-0.0213222	-0.0869273	-0.0834455
CFB	0.00872691	-0.041755	629	0.95903	0.83053	-0.0504819	-0.301143	-0.33316
SMKR1	-0.0251081	-0.0354649	100287482	0.89787	0.84279	-0.0103568	-0.0411719	-0.0323009
MRLN	0.0207471	0.0504686	100507027	0.98243	0.88307	0.0297215
CDKAL1	0.0633047	0.277364	54901	0.89567	0.053338	0.21406	-0.121966	-0.10119
ATP6V0E1	0.039492	-0.00904494	8992	0.82819	0.96594	-0.0485369	-0.208958	-0.224114
ATP6V0E2	0.00237642	-0.0544541	155066	0.97866	0.76601	-0.0568305	0.132444	0.164197
RNF128	0.0719421	0.0574859	79589	0.73291	0.82025	-0.0144561	-0.0473014	-0.0743569
CFP	0.104596	0.101452	5199	0.58896	0.58364	-0.00314488	0.0505786	0.0462288
LAP3	-0.10864	-0.089427	51056	0.33859	0.49733	0.019213	-0.179286	-0.207837
SIDT1	0.0691516	0.0341404	54847	0.70565	0.91343	-0.0350112	0.225701	0.239933
SIDT2	0.13573	0.35811	51092	0.98547	0.0054176	0.222379	0.149416	0.121572
CDH24	0.043225	0.037059	64403	0.86627	0.91984	-0.00616606	-0.219477	-0.332965
TUBA4A	0.175144	0.0816964	7277	0.10751	0.60762	-0.0934472	-0.386969	-0.338898
NUP188	-0.223242	-0.523098	23511	0.0030852	0	-0.299856	-0.241327	-0.325317
ALAS1	-0.52598	-0.20871	211	0	0.092828	0.317271	-0.155718	-0.412837
SIX4	0.0322902	-0.0312772	51804	0.84163	0.89026	-0.0635675	-0.0907359	-0.0982532
SIX5	0.0367903	0.0580337	147912	0.92727	0.84186	0.0212435	-0.0419621	-0.0943337
SIX6	0.156144	0.227176	4990	0.6079	0.095695	0.0710311	0.0412452	0.063086
CHDH	0.0569758	0.0420482	55349	0.79448	0.89085	-0.0149277	-0.0296425	-0.0124513
SAGE1	0.0708435	0.0663255	55511	0.7523	0.78202	-0.00451803	-0.0351402	0.00141688
SIX2	-0.0125527	0.0132437	10736	0.92727	0.99974	0.0257964	0.058091	-0.00344438
SIX3	0.140822	0.0294535	6496	0.17664	0.88159	-0.111368	-0.0523719	-0.0122089
TGIF2LX	-0.0327939	-0.0188541	90316	0.84082	0.91264	0.0139399	0.128898	0.107703
CNPY3	0.0413528	-0.101873	10695	0.71664	0.46447	-0.143226	0.027053	0.0287957
CNPY2	0.11921	0.0450303	10330	0.34088	0.83423	-0.0741795	-0.329452	-0.251389
CNPY1	-0.00732587	-0.00916183	285888	0.96871	0.94863	-0.00183595	0.23029	0.21474
PLCZ1	0.0641244	-0.017214	89869	0.65038	0.95429	-0.0813384	-0.0783332	-0.0756577
AS3MT	0.0332778	-0.00256673	57412	0.87234	0.97809	-0.0358446	-0.0283342	-0.0469006
KNDC1	-0.0274176	-0.0848684	85442	0.90482	0.55673	-0.0574508	0.011362	0.0939653
HMG20A	0.0403651	-0.0646671	10363	0.75608	0.72977	-0.105032	0.0543106	0.103741
HMG20B	-0.0372975	-0.0766485	10362	0.84431	0.60943	-0.039351	0.146955	0.12017
GLT8D2	-0.0172163	0.0366113	83468	0.88029	0.94562	0.0538276	0.0348641	0.0601069
AAGAB	-0.785228	-0.664362	79719	0	0	0.120867	0.00847712	0.010041
C4orf19	0.0796089	0.00194907	55286	0.55617	0.99444	-0.0776599	-0.270393	-0.215691
C3orf79	0.184362	0.0981677	152118	0.096872	0.50664	-0.0861947
CREB1	-0.210717	-0.0353604	1385	0.022124	0.81937	0.175356	-0.154329	-0.137444
C3orf70	-0.0092179	-0.0875135	285382	0.99357	0.54497	-0.0782956	-0.0556601	-0.0219706
MARCHF8	0.0752697	-0.0424297	220972	0.50907	0.86815	-0.117699
MARCHF9	0.0336868	-0.0513558	92979	0.816	0.79961	-0.0850425
SHOX2	0.0483231	-0.0791641	6474	0.68366	0.63775	-0.127487	-0.0332216	-0.0456194
CGREF1	0.0350673	-0.0715693	10669	0.78496	0.6837	-0.106637	0.151107	0.15255
ZFP82	0.151923	0.264426	284406	0.74915	0.04363	0.112504	0.220439	0.270032
MARCHF1	0.0073284	0.136706	55016	0.87917	0.4915	0.129377
MARCHF2	-0.00468176	-0.0136534	51257	0.98177	0.93904	-0.00897167
MARCHF3	0.0323809	0.0730732	115123	0.96186	0.78202	0.0406922
MARCHF4	-0.0407032	-0.0753138	57574	0.82602	0.6181	-0.0346106
MARCHF5	-0.914147	-0.855613	54708	0	0	0.0585332
MARCHF6	-0.148542	-0.178918	10299	0.11535	0.092547	-0.0303757
MARCHF7	-0.0202702	-0.0319028	64844	0.92089	0.8614	-0.0116327
FBXO7	-0.165863	-0.0746656	25793	0.082056	0.6061	0.0911978	-0.162882	-0.262771
GPR75	0.108631	-0.0968671	10936	0.18036	0.56797	-0.205498	-0.166326	-0.163019
SYPL2	-0.11568	0.00788025	284612	0.26871	0.96716	0.12356	-0.290635	-0.253097
RFPL4AL1	0.0637008	0.0209162	729974	0.71833	0.95451	-0.0427847	0.294382	0.315538
NPR3	0.054305	0.019578	4883	0.77465	0.96347	-0.034727	0.0829825	0.0934585
RCOR2	-0.0590902	-0.116284	283248	0.72769	0.32857	-0.0571937	-0.300012	-0.310488
RFX4	0.0374325	-0.100608	5992	0.74641	0.47079	-0.138041	-0.00511993	0.0109358
RFX5	-0.177585	0.0586689	5993	0.052282	0.92955	0.236254	-0.31697	-0.374783
AVPR2	0.0277261	-0.0075165	554	0.89652	0.96577	-0.0352426	0.0383025	0.00324581
RFX7	0.0769325	0.0287045	64864	0.63828	0.92629	-0.0482281
NRXN3	0.107386	0.0575746	9369	0.45731	0.79394	-0.0498119	0.118258	0.0963207
NRXN2	-0.0507556	-0.171427	9379	0.77894	0.097102	-0.120672	-0.141469	-0.108477
RFX2	-0.0179233	-0.0238297	5990	0.93012	0.89873	-0.00590641	-0.129723	-0.199217
RFX3	0.0199037	-0.0785247	5991	0.87917	0.62445	-0.0984285	0.194335	0.167882
YDJC	-0.0174083	0.0165893	150223	0.8994	0.99396	0.0339977	0.0547456	0.0734293
TIGD2	-0.0437694	-0.0758036	166815	0.80669	0.61332	-0.0320342	0.0435798	0.019847
VPS37D	0.0257269	-0.000866748	155382	0.91351	0.9792	-0.0265937	0.0309243	0.0470025
TMEM179B	-0.0354043	-0.0206647	374395	0.82973	0.90585	0.0147395	0.0165532	0.0401673
XPNPEP1	0.237058	-0.207548	7511	0	0.059115	-0.444605	-0.0971137	0.0537823
XPNPEP2	0.134205	-0.0437253	7512	0.11305	0.90662	-0.177931	0.0728936	0.0943986
TIGD4	-0.125638	0.0857949	201798	0.18115	0.82617	0.211433	-0.110283	-0.149219
GTSE1	0.028052	-0.127665	51512	0.79372	0.28852	-0.155717	-0.34703	-0.54563
PAPLN	-0.0899068	0.0227818	89932	0.4277	0.99807	0.112689	-0.0339719	-0.046372
RETSAT	0.0289624	-0.0667144	54884	0.82988	0.7093	-0.0956768	-0.163628	-0.199131
ZNF57	-0.0403843	-0.0158977	126295	0.79604	0.91863	0.0244867	-0.170964	-0.167822
STXBP6	0.0279632	-0.00113312	29091	0.90186	0.97944	-0.0290963	0.0474974	0.0490612
KHDRBS1	-0.0977322	-0.199905	10657	0.39462	0.047014	-0.102173	-0.275733	-0.208338
GAGE2A	-0.0847894	-0.0942326	729447	0.52277	0.46859	-0.00944318
KHDRBS3	0.0549082	0.0358058	10656	0.79551	0.91681	-0.0191024	-0.135431	-0.0936254
KHDRBS2	0.106843	-0.096387	202559	0.19104	0.56974	-0.20323	0.055954	0.0567873
LHCGR	-0.00386527	0.0443983	3973	0.93957	0.91984	0.0482635	0.0625971	0.0924412
ARPP21	-0.050878	0.012739	10777	0.72026	0.99036	0.0636171	0.123365	0.140727
OR1Q1	0.064835	0.017173	158131	0.7028	0.96383	-0.0476619	-0.128218	-0.124117
INF2	-0.0402711	-0.0959819	64423	0.83179	0.46947	-0.0557107	0.0838173	-0.00483411
MKRN2OS	0.0865459	-0.0455169	100129480	0.40661	0.86107	-0.132063	-0.17306	-0.122886
LRFN2	-0.0218534	-0.0141246	57497	0.90116	0.92953	0.00772881	0.25144	0.220123
UQCRHL	-0.126881	0.0292023	440567	0.20128	0.99036	0.156084
ZBED4	-0.0527555	-0.0986515	9889	0.75596	0.44676	-0.0458961	-0.179365	-0.181581
DPYSL4	0.0087457	0.0674528	10570	0.96995	0.82432	0.0587071	0.0237737	0.0243596
DPYSL5	0.0712092	-0.0870082	56896	0.47098	0.60551	-0.158217	-0.0375238	-0.044981
DPYSL2	0.0316584	-0.193375	1808	0.74455	0.051282	-0.225034	0.0841145	0.102972
DPYSL3	-0.0776499	-0.105144	1809	0.58739	0.3983	-0.0274942	0.126817	0.132266
OR4D9	-0.0852708	0.0295138	390199	0.45361	0.98033	0.114785	-0.359625	-0.436204
GPR17	-0.0869844	-0.0341376	2840	0.47969	0.83192	0.0528468	-0.0795401	-0.0802311
KRTAP10-12	-0.172415	-0.0753443	386685	0.064687	0.60337	0.0970704	-0.0206512	-0.097188
KRTAP10-11	-0.140815	-0.0895249	386678	0.15551	0.49751	0.0512902	-0.251333	-0.291246
OSR1	-0.0441137	-0.101737	130497	0.81126	0.43076	-0.0576236	0.137688	0.144735
IGFBP2	0.00371857	0.0528966	3485	0.96266	0.88314	0.0491781	0.196669	0.157397
IGFBP3	-0.0440298	-0.0965302	3486	0.81033	0.46447	-0.0525004	-0.205434	-0.159074
IGFBP6	0.0385757	0.0868033	3489	0.95402	0.71657	0.0482276	-0.190434	-0.157237
IGFBP7	-0.0739891	-0.171233	3490	0.61385	0.098989	-0.0972438	-0.221745	-0.243239
IGFBP4	-0.00975688	-0.0780054	3487	0.98882	0.61126	-0.0682485	-0.071345	-0.0823786
IGFBP5	0.0361632	-0.0441332	3488	0.80676	0.83449	-0.0802964	-0.0316776	0.0234457
CYP1B1	-0.026499	0.03378	1545	0.83179	0.95624	0.060279	0.0995477	0.082082
CYP2R1	0.018652	0.00637302	120227	0.95402	0.99536	-0.012279	0.173277	0.149471
CKLF	0.043081	0.046278	51192	0.88029	0.88314	0.00319698	-0.0584913	-0.0646253
HNRNPA1L2	-0.115009	-0.0634672	144983	0.29292	0.67548	0.0515416	-0.400453	-0.441486
DAW1	-0.0723203	0.000148036	164781	0.58204	0.95548	0.0724684	0.125838	0.130111
C15orf26	-0.014216	-0.015716	161502	0.94214	0.92725	-0.00150004
C15orf27	-0.00838144	-0.00912946	123591	0.96314	0.94849	-0.000748023
GJA4	-0.00667587	-0.0589333	2701	0.99266	0.73772	-0.0522575	-0.0619682	0.00302436
GJA5	-0.0948967	-0.0408323	2702	0.42379	0.8019	0.0540643	-0.144394	-0.0872896
RUNX3	-0.00143179	-0.160769	864	0.96468	0.13343	-0.159337	-0.0488134	-0.0992347
CYP8B1	-0.132232	-0.0641269	1582	0.19497	0.66855	0.0681051	0.0161509	0.0200048
SNX10	-0.0743236	0.0188956	29887	0.54712	0.99823	0.0932193	0.0971117	0.0931406
KDM3B	-0.219324	0.0673987	51780	0.013376	0.91266	0.286722	0.0751499	0.0597024
ZNF117	0.0600635	0.0442885	51351	0.77894	0.87994	-0.0157751	0.17368	0.15531
ZNF114	0.0875333	0.0568687	163071	0.61737	0.812	-0.0306646	-0.0403185	-0.102543
KDM3A	-0.0443892	-0.0663598	55818	0.79962	0.67623	-0.0219706	0.102585	0.126637
ZNF112	0.00423453	0.0586315	7771	0.95903	0.86109	0.0543969	0.074007	0.0151117
OR4D2	-0.0533835	0.0174045	124538	0.69861	0.99886	0.0707881	-0.257812	-0.259391
NIF3L1	0.00888699	-0.110418	60491	0.9247	0.3838	-0.119305	-0.137825	-0.082508
TMC4	0.00810176	0.0637025	147798	0.97017	0.83936	0.0556008	-0.0777452	-0.0412651
TMC5	0.0207285	-0.0383995	79838	0.90308	0.85251	-0.059128	-0.135069	-0.0604604
DYX1C1	-0.0386281	-0.0484309	161582	0.82819	0.77862	-0.00980289
H1FX	0.0202761	0.0316364	8971	0.96971	0.9435	0.0113602	0.0401715	0.0697888
APIP	0.0991062	0.0144628	51074	0.43141	0.95459	-0.0846433	-0.00761085	-0.0369003
TMC1	-0.0750339	-0.0494091	117531	0.58775	0.76534	0.0256247	-0.067643	-0.0451781
TMC2	-0.0335497	0.0261947	117532	0.80134	0.97565	0.0597444	0.0647403	0.0394386
TMC3	-0.0723463	-0.0309887	342125	0.60299	0.84651	0.0413576	0.185167	0.222324
MT1B	-0.189434	-0.181946	4490	0.030323	0.096944	0.00748835	-0.125559	-0.158174
PPP6R1	-0.0627684	0.0173594	22870	0.63682	0.99728	0.0801278	0.0169052	-0.0163767
PRKAR2A	-0.0430008	-0.0783022	5576	0.81256	0.59848	-0.0353014	-0.351759	-0.312178
PRKAR2B	-0.0454399	-0.0861871	5577	0.79805	0.54351	-0.0407472	0.0800882	0.0820216
MAGT1	-0.0382953	0.907555	84061	0	0	0.945851	0.0626721	-0.019381
TXNIP	0.132171	0.160241	10628	0.54765	0.28508	0.0280692	0.176091	0.185979
S1PR4	-0.0544603	-0.151712	8698	0.75608	0.15458	-0.0972513	-0.181108	-0.175605
MLF1	0.0619272	-0.00821768	4291	0.68173	0.97565	-0.0701449	0.0574201	0.0566987
QPRT	-0.00321464	-0.0447267	23475	0.99865	0.81377	-0.0415121	0.0436412	0.0303378
IFT140	0.0663618	-0.01656	9742	0.63187	0.95651	-0.0829219	-0.286462	-0.297642
TMBIM4	-0.0218023	0.0211293	51643	0.87233	0.98498	0.0429316	-0.15734	-0.127812
TMEM14C	-0.0542659	-0.0656541	51522	0.7391	0.67841	-0.0113883	0.113256	0.136184
TMEM14B	-0.0787682	0.114879	81853	0.40534	0.67838	0.193647	-0.0936395	-0.06392
TMEM14A	0.0228531	0.0440447	28978	0.96999	0.90843	0.0211916	0.0611743	0.083584
MECOM	-0.0361934	-0.0101826	2122	0.8195	0.93904	0.0260107	0.101958	0.201684
ITGA2B	-0.0793386	0.142676	3674	0.36352	0.54299	0.222014	-0.259152	-0.225435
RSPH1	0.0458245	0.0674195	89765	0.89652	0.79923	0.0215949	-0.0562363	-0.0859263
FANCE	-0.287332	-0.798108	2178	0	0	-0.510776	-0.198163	-0.21532
LURAP1	-0.0798632	-0.0598688	541468	0.54759	0.70521	0.0199945	-0.404637	-0.396366
TPBGL	-0.0215168	0.152981	100507050	0.71145	0.43628	0.174498	-0.230684	-0.144566
C9orf129	-0.193885	0.00819998	445577	0.034947	0.96136	0.202085	-0.330402	-0.318378
MYT1L	-0.0887202	-0.139011	23040	0.48819	0.21499	-0.0502906	-0.288347	-0.257286
CFHR3	-0.114895	0.0219093	10878	0.26719	0.99807	0.136805	0.108345	0.0956747
CLIC4	-0.0879639	-0.0202691	25932	0.46621	0.88696	0.0676948	0.0412171	0.0224933
NLGN2	-0.0153543	-0.0573397	57555	0.95885	0.74516	-0.0419854	-0.0672006	0.00148279
NLGN3	0.0513599	0.0301071	54413	0.80962	0.93694	-0.0212529	-0.013758	0.0483392
PHACTR3	-0.050776	0.068666	116154	0.66206	0.85384	0.119442	-0.112705	-0.101536
LMO7DN	-0.0276531	0.0426581	729420	0.8195	0.93617	0.0703112
KRTAP2-3	-0.147085	-0.262865	730755	0.093017	0.0099917	-0.115781
KRTAP2-2	-0.118151	-0.0945387	728279	0.27675	0.46427	0.0236127
KRTAP2-1	0.0181603	-0.0675823	81872	0.89567	0.6968	-0.0857426
KIAA0020	-0.0392661	-0.0402159	9933	0.81992	0.82023	-0.000949734
KRTAP2-4	-0.131278	-0.0130799	85294	0.19038	0.91131	0.118198
TMEM147	-0.332275	0.612945	10430	0	0	0.945219	-0.134044	-0.263114
ASGR1	0.0164761	0.117467	432	0.94726	0.5858	0.100991	0.104417	0.16666
TMEM145	0.0558719	0.0528651	284339	0.82147	0.84709	-0.00300671	0.0825338	0.0137312
TMEM144	-0.0404287	-0.0119863	55314	0.7938	0.93123	0.0284424	0.234949	0.278908
RIT1	0.0325938	0.00709521	6016	0.88768	0.99974	-0.0254986	-0.192492	-0.176662
TMEM141	0.115777	-0.0502014	85014	0.19568	0.85931	-0.165979	-0.1132	-0.136147
TMEM140	0.0334226	-0.0255186	55281	0.84082	0.91529	-0.0589412	-0.035508	-0.0508131
PCDHA6	-0.135455	-0.0694715	56142	0.18051	0.63182	0.065983	-0.100313	-0.0703727
PKIB	0.0288466	-0.010044	5570	0.88818	0.95955	-0.0388906	0.00806885	-0.0289584
API5	-0.118995	0.000787522	8539	0.25276	0.94934	0.119782	-0.319155	-0.333679
CLEC1B	-0.0587652	-0.0832188	51266	0.7179	0.56132	-0.0244536	0.174875	0.188156
RTKN2	0.0825398	0.0552822	219790	0.65343	0.82107	-0.0272577	-0.11554	-0.127364
SOWAHA	-0.0525108	-0.0643202	134548	0.74816	0.6849	-0.0118094	-0.00654867	-0.0418607
SECISBP2L	0.137902	0.141296	9728	0.4499	0.35455	0.0033944	-0.22717	-0.258103
SOWAHC	0.00953457	-0.0569586	65124	0.94822	0.75849	-0.0664931	-0.246526	-0.222288
SOWAHD	-0.0170433	-0.0588507	347454	0.95297	0.7322	-0.0418074	0.0134362	-0.0018941
FANCI	-0.511617	-0.842483	55215	0	0	-0.330865	-0.235697	-0.184626
OR5AN1	-0.0134763	-0.0151707	390195	0.94623	0.92895	-0.00169443	-0.0162905	-0.0342501
KIAA1191	0.103051	0.0817963	57179	0.54788	0.6849	-0.0212544	-0.0148162	-0.0209985
FER1L6	-0.00791836	-0.0382909	654463	0.98272	0.83904	-0.0303726	-0.0241863	-0.0162366
VAMP3	-0.0110711	0.0612411	9341	0.8862	0.85931	0.0723122	0.0236843	0.0101884
FER1L5	0.121437	0.104785	90342	0.46748	0.54601	-0.0166514
CT55	0.0917607	0.0346223	54967	0.53617	0.89666	-0.0571384	0.143161	0.126746
ZMAT1	0.0483247	0.0511493	84460	0.85917	0.86098	0.00282458	0.10009	0.0832497
ZMAT3	0.0190142	-0.0374942	64393	0.91374	0.85508	-0.0565084	0.0757066	0.0449417
C19orf26	-0.0403616	-0.0541234	255057	0.82147	0.75206	-0.0137618
ZMAT4	-0.00345153	-0.00803757	79698	0.98272	0.95328	-0.00458605	0.12967	0.168684
C19orf24	-0.0218742	-0.0293888	55009	0.90907	0.86959	-0.0075146	-0.20157	-0.183104
MYBL1	-0.213812	0.225992	4603	0.011099	0.28058	0.439805	0.199844	0.156667
SMOC2	-0.15079	-0.0693102	64094	0.12441	0.63332	0.0814797	0.245398	0.241438
NR1D2	0.0655452	0.0903578	9975	0.82432	0.67841	0.0248126	0.119688	0.0764525
ITGB1BP1	-0.0264076	-0.0136174	9270	0.87771	0.92955	0.0127901	0.0632983	0.0571705
MUC20	-0.0512946	-0.00113973	200958	0.72809	0.95748	0.0501548	-0.227826	-0.225017
ITGB1BP2	0.0867299	-0.0692179	26548	0.37045	0.74182	-0.155948	0.0165624	0.00290291
ZNF7	-0.0122156	-0.0710514	7553	0.97848	0.65699	-0.0588359	0.133366	0.125062
ZNF2	-0.165611	-0.0420992	7549	0.082649	0.783	0.123512	0.255231	0.288518
ZNF3	-0.133051	0.050151	7551	0.16554	0.94322	0.183202	-0.197954	-0.228391
CTCFL	-0.000762426	-0.0515603	140690	0.9896	0.77965	-0.0507978	0.173393	0.128915
UFSP1	-0.0234276	-0.0121904	402682	0.89227	0.93677	0.0112371	-0.119742	-0.137416
SMAD3	-0.0190928	-0.0700052	4088	0.94894	0.66115	-0.0509125	0.0627347	0.0828391
ZXDB	0.0478087	-0.0286067	158586	0.74915	0.91266	-0.0764154	-0.0333693	-0.00394976
C11orf16	0.0761618	-0.0464658	56673	0.49569	0.85027	-0.122628	0.114424	0.132502
ATG5	-0.414413	-0.400887	9474	0	0	0.0135255	0.235062	0.217237
ZAP70	0.0692891	-0.0605861	7535	0.53326	0.77522	-0.129875	-0.079334	-0.105723
TXNRD3NB	-0.0141013	-0.0102112	114112	0.9395	0.94274	0.00389013
UFSP2	-0.620734	-0.475476	55325	0	0	0.145258	-0.301127	-0.161698
SYNDIG1	-0.0454054	-0.0620036	79953	0.79083	0.69899	-0.0165982	0.294451	0.283904
OGFR	0.088876	0.031039	11054	0.54727	0.91266	-0.0578369	-0.408497	-0.4293
EPM2AIP1	0.0375231	-0.0629051	9852	0.7772	0.74139	-0.100428	-0.162418	-0.20703
RAC2	-0.347348	-0.138922	5880	0	0.31353	0.208426	-0.108737	-0.198518
GABRQ	0.00849084	-0.0744978	55879	0.94317	0.64435	-0.0829887	0.0337528	0.065893
FIGNL2	0.054855	-0.0177341	401720	0.71816	0.94856	-0.0725891
VCL	-0.0533066	-0.140751	7414	0.76333	0.20147	-0.0874448	-0.308316	-0.178136
CPLX2	0.142512	0.00651458	10814	0.13427	0.95522	-0.135998	0.130572	0.131402
CPLX3	0.0362143	0.00225966	594855	0.86078	0.99262	-0.0339547	0.158239	0.15102
CPLX1	-0.0411163	0.0449613	10815	0.74311	0.93368	0.0860775	0.15206	0.153841
AP2A1	-0.381124	-0.783486	160	0	0	-0.402361	-0.0605348	-0.0683117
CPLX4	0.0351677	0.0268853	339302	0.89624	0.95069	-0.00828239	0.213866	0.192782
AP2A2	-0.177167	-0.152993	161	0.04917	0.17652	0.0241741	0.251831	0.275835
VCX	-0.138456	-0.0542332	26609	0.16534	0.72537	0.0842226	0.501023	0.502247
VCY	-0.162367	-0.0119885	9084	0.089216	0.90983	0.150378
CADPS	0.0640224	0.0813896	8618	0.81931	0.72113	0.0173673	0.0161792	0.0204869
CLC	0.0743849	0.249298	1178	0.9837	0.092293	0.174913	0.0111391	-0.0203356
PBX2	0.0245741	-0.339386	5089	0.82602	0.00053305	-0.36396	-0.222386	-0.271303
PBX3	-0.133853	0.0200069	5090	0.17336	0.99174	0.15386	-0.00696437	0.0341132
PBX1	-0.0694582	0.0138552	5087	0.59032	0.98899	0.0833134	0.0604721	0.0608604
BCL6	-0.707464	-0.505216	604	0	0	0.202248	-0.0685214	-0.42625
HIST1H4C	-0.0270261	-0.00131378	8364	0.86287	0.96431	0.0257123	-0.224123	-0.216292
AIRE	0.0670898	0.0225452	326	0.69789	0.94857	-0.0445446	0.113236	0.0899284
MFSD11	-0.0190133	-0.101595	79157	0.95801	0.43628	-0.0825814	-0.226638	-0.23555
NSUN2	-0.101657	-0.117044	54888	0.39094	0.32087	-0.0153876	0.00736934	-0.068458
NSUN5	-0.037543	0.059641	55695	0.7465	0.88151	0.097184	-0.126222	-0.0754054
NSUN7	-0.0634253	-0.0426947	79730	0.67464	0.79961	0.0207307	0.07575	0.104021
NSUN6	-0.021054	0.00630499	221078	0.88975	0.98203	0.027359	0.0447466	0.0303333
PRAMEF4	-0.0112747	0.0300817	400735	0.91655	0.9611	0.0413564	0.266635	0.265719
PRAMEF5	-0.0431217	-0.188606	343068	0.82973	0.058297	-0.145485
PRAMEF6	-0.254058	0.0662098	440561	0.0034509	0.91886	0.320268
TUBG2	-0.0503917	-0.130734	27175	0.77894	0.25706	-0.0803427	-0.260481	-0.265494
FAM71F1	0.0440417	-0.0259287	84691	0.7772	0.91863	-0.0699705	0.236913	0.234162
PRAMEF1	-0.32326	0.0519286	65121	0.00044944	0.94849	0.375188	0.160346	0.135965
PRAMEF2	-0.0474957	-0.0227283	65122	0.75777	0.88994	0.0247675	-0.0686953	-0.0137212
FAM71F2	-0.0616117	0.0698387	346653	0.58754	0.85509	0.13145	-0.189031	-0.183361
TARP	0.0355281	0.0540069	445347	0.9277	0.85867	0.0184787
PRAMEF8	-0.199171	0.00785555	391002	0.030904	0.95955	0.207026
TUFM	-0.983305	-1.00773	7284	0	0	-0.0244299	-0.308217	-0.312352
ZXDA	0.118952	0.00345272	7789	0.26267	0.97321	-0.1155	-0.0762785	-0.0968616
RAD9B	-0.106911	-0.0898231	144715	0.35234	0.49464	0.0170879	0.00182565	-0.0179054
NPAS2	0.0125586	-0.0718596	4862	0.92464	0.66759	-0.0844182	0.237756	0.208091
ERGIC2	-0.00372518	0.0475132	51290	0.93716	0.91052	0.0512384	0.0364068	0.113227
CDR2L	-0.155474	-0.279816	30850	0.068109	0.0062222	-0.124341	-0.0145385	-0.0413933
ERGIC1	0.0755043	-0.0550653	57222	0.48476	0.8105	-0.13057	0.0595046	0.0516588
CLEC14A	0.0994983	-0.00814131	161198	0.37693	0.9918	-0.10764	-0.141232	-0.125955
CLU	-0.0291368	-0.0502112	1191	0.8834	0.77324	-0.0210744	0.0428895	0.0423399
B3GAT3	-0.129808	0.0188312	26229	0.19052	0.99033	0.148639	-0.186226	-0.0801521
B3GAT2	0.1208	0.0931853	135152	0.44349	0.60764	-0.0276145	-0.185994	-0.169384
B3GAT1	0.000665628	0.0680004	27087	0.93639	0.82761	0.0673347	0.0824457	0.114252
CPPED1	0.0203335	-0.0201945	55313	0.922	0.92718	-0.0405281	0.115198	0.119801
CALM3	0.0801239	0.0263551	808	0.60976	0.93164	-0.0537688	-0.0395158	-0.0300884
SPG21	-0.00541237	0.248698	51324	0.63057	0.12669	0.254111	-0.333818	-0.238565
SPG20	-0.00663564	-0.0574922	23111	0.99243	0.74899	-0.0508565
GSDMB	-0.0629722	-0.0651638	55876	0.6836	0.6795	-0.00219154	-0.208875	-0.197491
GSDMC	-0.0352195	-0.00582502	56169	0.82272	0.94863	0.0293945	-0.0385035	-0.0077458
GSDMD	-0.0452557	0.0106992	79792	0.74915	0.98776	0.0559549	-0.235017	-0.203477
UPK1A	0.0600082	0.155583	11045	0.95127	0.36488	0.0955747	-0.155121	-0.183335
UPK1B	0.0512596	-0.0320706	7348	0.7225	0.90046	-0.0833301	0.0605785	0.0857923
DLGAP2	-0.0357172	-0.0768168	9228	0.85551	0.60934	-0.0410995	0.120203	0.0668425
DLGAP3	0.0079293	-0.0022154	58512	0.98603	0.97205	-0.0101447	-0.173945	-0.185225
DLGAP1	-0.0182828	-0.0801122	9229	0.95716	0.59622	-0.0618295	0.23592	0.259094
FAM72D	-0.091918	-0.058186	728833	0.4496	0.71327	0.0337321
DLGAP4	-0.0437902	-0.118333	22839	0.81992	0.32041	-0.0745426	0.08997	0.0909893
DLGAP5	0.000258956	-0.0496813	9787	0.98668	0.78922	-0.0499402	-0.197871	-0.283232
BRDT	0.0631519	0.0936731	676	0.83888	0.66258	0.0305212	-0.0718764	-0.0318024
MBNL1	-0.754109	-0.509551	4154	0	0	0.244558	-0.208257	-0.706377
MBNL2	0.119544	-0.0787857	10150	0.13992	0.70844	-0.198329	0.0545041	0.00921759
MBNL3	-0.131611	-0.282099	55796	0.13971	0.0058296	-0.150488	0.0248007	-0.056914
NPEPL1	-0.0711953	-0.0636267	79716	0.62113	0.6849	0.00756868	0.14645	0.154688
FBXL14	-0.0194276	-0.0574224	144699	0.94108	0.7415	-0.0379947	-0.15042	-0.206323
ADCY7	-0.164512	0.435812	113	0.0073801	0.0054176	0.600323	0.173874	0.239042
CLCN3	-0.0994842	-0.149471	1182	0.40234	0.1658	-0.0499865	0.078348	0.0938199
CLCN2	0.0761975	0.0942815	1181	0.76747	0.64618	0.0180839	-0.113232	-0.126614
CLCN1	-0.00828012	0.0296381	1180	0.93362	0.9611	0.0379182	0.0553951	0.0805311
HRH1	0.0531729	0.0617271	3269	0.84732	0.81624	0.00855415	0.097659	0.104964
CLCN7	0.0316514	-0.0520614	1186	0.82799	0.79559	-0.0837129	-0.176503	-0.126406
CLCN6	0.0698603	-0.0374863	1185	0.56449	0.88529	-0.107347	-0.00100969	0.00500534
CLCN5	0.0701142	-0.0443542	1184	0.54788	0.85481	-0.114468	0.0631801	0.0551595
CLCN4	0.0329917	0.0568873	1183	0.94211	0.84812	0.0238955	0.0694877	0.0420808
HIST1H4H	-0.018979	0.049973	8365	0.85623	0.90983	0.068952	0.104795	0.0715429
FBXL19	-0.0338991	-0.0650009	54620	0.86287	0.6862	-0.0311019	-0.121372	-0.0816512
BRD9	0.0962968	0.00860915	65980	0.44024	0.97068	-0.0876877	0.0226583	-0.0664846
FBXL18	-0.0288239	0.0298889	80028	0.82602	0.96594	0.0587127	-0.261705	-0.215886
RIC3	0.0161776	0.00771607	79608	0.96493	0.99807	-0.00846157	-0.121843	-0.160866
BRD7	-0.352219	-0.181321	29117	0	0.13826	0.170899	-0.224961	-0.275069
BRD1	-0.0359989	0.00201662	23774	0.81033	0.96903	0.0380155	-0.275732	-0.186464
BRD3	-0.0231002	-0.00660125	8019	0.88975	0.95006	0.016499	0.135505	0.179816
DNAJA2	-0.146769	-0.0231627	10294	0.1325	0.86596	0.123607	-0.0825483	-0.0761212
SPAG4	-0.242925	0.0590964	6676	0.0070344	0.93749	0.302022	-0.272522	-0.237023
DNAJA4	-0.0233411	-0.0896609	55466	0.93382	0.52187	-0.0663199	0.0760144	0.0874638
GLG1	-0.09178	0.00740572	2734	0.42661	0.96965	0.0991857	-0.115448	-0.121486
PTPN13	-0.053665	-0.021087	5783	0.72661	0.89634	0.032578	-0.0328551	-0.0106049
PTPN12	-0.0966158	-0.0186472	5782	0.40442	0.89408	0.0779687	0.160182	0.0576334
LRFN1	0.00661376	0.152976	57622	0.85214	0.41692	0.146362	-0.0806926	-0.0671245
GPR19	-0.0664706	-0.0335224	2842	0.64717	0.83884	0.0329482	-0.020711	-0.0212327
PTPN14	-0.049056	-0.027591	5784	0.75276	0.86867	0.021465	0.306529	0.290935
GALR2	-0.0886687	0.0362127	8811	0.42691	0.96741	0.124881	0.0183197	-0.0383976
GALR1	0.115245	0.100495	2587	0.50497	0.57556	-0.014751	0.063972	0.0332163
UTRN	0.167402	-0.0307372	7402	0.030036	0.96541	-0.198139	0.0811264	0.0964684
LYAR	0.0946815	0.173654	55646	0.82095	0.27073	0.0789729	0.244303	0.295028
ABHD16A	-0.194981	-0.00602357	7920	0.034051	0.92469	0.188958	-0.172799	-0.155442
PCDH20	0.0266211	0.0448929	64881	0.95708	0.90375	0.0182717	-0.17597	-0.179975
CH25H	0.0740666	0.0741694	9023	0.74584	0.74933	0.000102786	0.132267	0.12017
C16orf74	-0.109871	-0.0464825	404550	0.32209	0.76941	0.063389	-0.14081	-0.132155
CSF2RA	0.0404117	0.0122033	1438	0.84732	0.98497	-0.0282085	-0.0170057	-0.0598404
DMD	0.132627	0.0441729	1756	0.25281	0.82904	-0.0884542	0.0559491	0.0445914
HTN3	-0.000678531	-0.0474307	3347	0.9914	0.80016	-0.0467521	0.117258	0.128291
GAB4	0.00550534	-0.0119896	128954	0.98777	0.94397	-0.017495	-0.211416	-0.272722
LRFN4	0.0276863	0.0516738	78999	0.95814	0.87216	0.0239874	-0.218678	-0.218448
GAB3	0.0433877	-0.00248923	139716	0.81221	0.98227	-0.045877	0.0453804	0.11257
GAB1	-0.00119803	0.00494583	2549	0.98248	0.98637	0.00614385	-0.132736	-0.020601
HABP4	-0.0361587	-0.0516643	22927	0.84122	0.7645	-0.0155057	-0.0824459	-0.0136057
UPB1	0.0252081	-0.0496201	51733	0.86946	0.80399	-0.0748282	0.0386841	0.0224278
C2orf83	-0.0038055	0.0110333	56918	0.96871	0.99839	0.0148388
C2orf82	0.115207	-0.0467266	389084	0.204	0.87465	-0.161933
ZNF853	0.0176156	0.0315621	54753	0.97766	0.94502	0.0139466	0.337777	0.305111
LAG3	0.00208417	-0.0528416	3902	0.98189	0.77324	-0.0549257	-0.0113484	0.0320393
HABP2	-0.00934689	0.0465929	3026	0.9072	0.91468	0.0559398	-0.0903851	-0.0502866
ZNF850	-0.00700699	0.162155	342892	0.76914	0.39103	0.169162	0.0319401	0.0580207
NDRG1	0.0270476	-0.151529	10397	0.79217	0.16603	-0.178576	0.0458161	0.0789666
NDRG2	0.067596	0.07567	57447	0.78623	0.74693	0.00807409	-0.17979	-0.221485
NDRG3	-0.564804	-0.126826	57446	0	0.46919	0.437978	0.0591646	-0.113264
NDRG4	-0.0912031	0.00903526	65009	0.4283	0.97372	0.100238	-0.0428259	-0.0227343
ZSCAN2	0.0803512	-0.0207821	54993	0.50557	0.95074	-0.101133	-0.128327	-0.0922031
SRSF5	0.0712209	0.404332	6430	0.62556	0.0023901	0.333111	-0.159268	-0.25117
SRSF4	0.114228	0.0580188	6429	0.40383	0.78343	-0.0562093	-0.270793	-0.249173
CHD1L	-0.081083	-0.046454	9557	0.53649	0.77752	0.034629	-0.0788647	-0.0929091
HOXA6	0.0340462	0.0550918	3203	0.93606	0.85513	0.0210457	-0.119936	-0.0782878
MZB1	-0.017239	0.10427	51237	0.79985	0.68085	0.121509	-0.153367	-0.157027
SRSF9	-0.126249	-0.00641708	8683	0.2114	0.93048	0.119832	-0.160709	-0.1023
HOXA5	0.0133361	-0.0703681	3202	0.92031	0.67871	-0.0837043	-0.206131	-0.12296
DNAJB13	0.120501	0.164869	374407	0.64962	0.27699	0.0443678	-0.167215	-0.199738
DNAJB12	0.0808465	0.149645	54788	0.84066	0.37187	0.0687989	-0.338671	-0.339965
DNAJB11	-0.527541	-0.533319	51726	0	0	-0.00577855	-0.309905	-0.30768
RNF133	-0.00355028	0.00914388	168433	0.97001	0.99466	0.0126942	0.0500183	0.0445285
HLA-DQB1	0.0307771	-0.010934	3119	0.87772	0.95788	-0.0417111	0.271568	0.298799
RNF135	-0.0322833	-0.112686	84282	0.88721	0.36044	-0.0804023	-0.0388572	-0.0040659
DNAJB14	0.00817261	0.0976444	79982	0.93497	0.69007	0.0894718	0.165183	0.155654
RNF138	0.0186004	-0.0877644	51444	0.88068	0.56076	-0.106365	-0.176816	-0.228579
HOXA3	0.1458	0.0338973	3200	0.15668	0.85931	-0.111902	-0.20656	-0.203639
BCR	-0.0366037	0.114662	613	0.68659	0.64496	0.151265	0.0306485	0.00698593
CISD2	0.104796	-0.0285506	493856	0.30063	0.94005	-0.133346	0.0798268	0.0804002
CISD3	0.0555732	0.0429608	284106	0.80494	0.88704	-0.0126124	-0.0560975	-0.0480987
CISD1	-0.13063	-0.16329	55847	0.18937	0.13217	-0.032659	0.164389	0.134787
SUPT20H	-0.591174	-0.00523883	55578	0	0.99033	0.585935	-0.296235	-0.57197
FLJ44635	-0.0530856	-0.0620364	392490	0.74491	0.698	-0.00895089
MRC1	0.0477194	0.0316466	4360	0.83119	0.93368	-0.0160729	-0.106143	-0.0461235
TSHZ2	-0.0750414	-0.0958576	128553	0.60573	0.4612	-0.0208163	0.197037	0.197229
TSHZ3	0.0342667	0.129138	57616	0.99519	0.50748	0.0948708	-0.0268368	0.00514858
EIF4E1B	-0.036669	-0.068484	253314	0.84559	0.66357	-0.0318151	-0.0553918	0.0450534
GID8	-0.474273	-0.377167	54994	0	0.00053305	0.0971061	-0.11565	0.0009851
MRC2	-0.00792162	-0.137151	9902	0.99431	0.23131	-0.12923	-0.000949793	0.0278496
FOXS1	0.0411492	0.120577	2307	0.97709	0.54589	0.0794274	-0.150783	-0.186612
VILL	0.0378078	-0.0188528	50853	0.82602	0.93904	-0.0566606	-0.0472392	-0.00472335
ZNF581	0.185272	0.0538583	51545	0.048893	0.73929	-0.131413	-0.108699	-0.101597
ZNF580	-0.0838853	-0.0334897	51157	0.50511	0.83449	0.0503956	-0.179142	-0.187124
ZNF583	0.129676	0.0801073	147949	0.34581	0.66755	-0.0495684	0.018165	0.0460726
ZNF582	0.13881	0.0397147	147948	0.20644	0.8418	-0.0990957	0.365013	0.350184
TIPARP	-0.146836	0.0787126	25976	0.11794	0.85759	0.225548	-0.279341	-0.267781
ZNF584	0.0990791	0.0130439	201514	0.42855	0.9583	-0.0860352	0.0359299	0.0558698
ZNF587	0.250676	0.109294	84914	0.0091542	0.37566	-0.141383	-0.0349184	-0.035785
ZNF586	-0.0043717	-2.08031e-05	54807	0.97167	0.97372	0.00435089	0.103712	0.0514044
ZNF589	-0.0201872	-0.0452208	51385	0.93039	0.80327	-0.0250336	-0.0118569	-0.00833502
FAM212A	0.00463551	-0.0621984	389119	0.96809	0.72311	-0.0668339
F8A1	-0.383841	-0.369729	8263	0	0.00053305	0.0141125
ASUN	-0.672528	-0.711292	55726	0	0	-0.0387647
COL4A6	0.0395185	0.0319615	1288	0.87969	0.93761	-0.0075571	0.229533	0.231772
HAPLN1	-0.0442213	-0.0771197	1404	0.80302	0.60651	-0.0328983	-0.124825	-0.149494
PSD	0.104436	0.112632	5662	0.61905	0.52317	0.00819645	-0.139796	-0.138027
CAMKK2	0.0129395	-0.0590085	10645	0.93071	0.75006	-0.0719481	-0.344854	-0.298702
CAMKK1	-0.0559302	-0.0628028	84254	0.73209	0.69254	-0.00687264	-0.0338561	-0.063114
MYDGF	0.0687288	0.0872672	56005	0.79901	0.68886	0.0185383	-0.165195	-0.1532
NPTXR	0.0274754	0.00978359	23467	0.91655	0.99536	-0.0176918	-0.0598345	-0.0839509
OR8U1	-0.0013145	0.0336665	219417	0.95903	0.94755	0.034981	0.0232856	-0.0104348
EFNB3	-0.0895338	-0.134993	1949	0.48308	0.2328	-0.0454595	-0.0956632	-0.152372
MTRF1L	-0.364551	-0.152399	54516	0	0.26133	0.212151	-0.339202	-0.268519
MYO1G	-0.0762318	0.00352124	64005	0.54525	0.96431	0.0797531	0.0452382	0.00465472
MYO1F	-0.0297027	0.0458917	4542	0.80249	0.92575	0.0755943	-0.164182	-0.126785
MYO1E	0.03923	0.00217596	4643	0.83997	0.99313	-0.0370541	0.0407261	0.0267528
MYO1D	-0.0401366	0.0526036	4642	0.7402	0.91139	0.0927402	-0.138604	-0.127985
MYO1C	-0.0582453	0.0229643	4641	0.66465	0.99119	0.0812096	-0.0612682	-0.00884684
MYO1B	-0.0106994	-0.125408	4430	0.99517	0.2908	-0.114708	-0.049871	-0.000349227
MYO1A	0.0651656	-0.0711316	4640	0.54759	0.70844	-0.136297	-0.168096	-0.123732
GRN	0.0203278	-0.0570668	2896	0.89093	0.76192	-0.0773946	-0.171829	-0.0420792
CCNDBP1	0.0226429	-0.00570992	23582	0.92464	0.96847	-0.0283528	0.0575818	0.0417016
AMOTL2	0.0648399	0.0568581	51421	0.77347	0.82659	-0.00798172	0.11219	0.0607863
USP18	-0.0533664	-0.0447136	11274	0.73778	0.79267	0.00865284	-0.344592	-0.296342
DENND6B	-0.0557413	-0.00462865	414918	0.69909	0.94706	0.0511127	-0.0696699	-0.0813017
DENND6A	-0.0343259	-0.0585861	201627	0.85792	0.72558	-0.0242602	0.14545	0.136604
OR52N4	-0.124215	-0.0618776	390072	0.23775	0.6837	0.0623379	0.260449	0.237725
PGBD5	0.114843	0.0180359	79605	0.31837	0.93904	-0.0968071
OR52N2	0.00713524	-0.0201371	390077	0.97905	0.92226	-0.0272724	0.166096	0.177837
CTPS2	0.116696	0.00714389	56474	0.28626	0.96522	-0.109552	-0.0476617	-0.0436199
OR52N1	0.137621	0.0580517	79473	0.24739	0.76593	-0.0795696	0.202207	0.168144
SULT6B1	-0.0365442	0.0437792	391365	0.76747	0.93643	0.0803233	-0.258733	-0.286566
LY6G6C	-0.00692783	0.0185668	80740	0.9499	0.98637	0.0254947	0.0129723	-0.000443762
ZER1	-0.0546298	0.0141078	10444	0.69509	0.99262	0.0687376	-0.224288	-0.171887
PPAPDC1B	-0.07307	0.110225	84513	0.44629	0.69368	0.183295
LY6G6F	0.0286969	-0.0324689	259215	0.86503	0.88314	-0.0611658	0.143143	0.121325
HOXA10	-0.000991736	-0.0410192	3206	0.99519	0.82925	-0.0400275	-0.10366	-0.0157272
KRTAP19-2	-0.000235219	-0.0783634	337969	0.97924	0.61469	-0.0781282	0.141863	0.155779
KRTAP19-3	-0.0133917	0.0612837	337970	0.87388	0.86136	0.0746754	-0.385981	-0.39327
PPIAL4C	-0.270755	-0.203305	653598	0.0012336	0.068056	0.067451
KRTAP19-1	0.0145591	-0.0632371	337882	0.91823	0.72217	-0.0777961	0.0856453	0.0635988
KRTAP19-6	-0.153204	-0.020093	337973	0.11697	0.87774	0.133111	-0.0966675	-0.115769
AFM	0.00438753	-0.0842299	173	0.95814	0.57795	-0.0886175	0.0628986	0.0688485
KRTAP19-4	0.0148575	0.0496417	337971	0.99844	0.88889	0.0347842	0.0857784	0.0457788
PPIAL4F	-0.363184	-0.177336	728945	0	0.1503	0.185848
FAM160B1	-0.065372	-0.038842	57700	0.65742	0.81753	0.02653	0.00602433	0.00863079
KRTAP19-8	0.0342655	-0.0486455	728299	0.81428	0.81401	-0.082911	-0.285049	-0.30028
FAM160B2	-0.0266073	-0.156933	64760	0.93214	0.14057	-0.130325	-0.07171	0.0109102
HIST2H2AA4	-0.251096	-0.106144	723790	0.0030852	0.44292	0.144953
RAD54B	-0.112872	-0.178288	25788	0.28998	0.088576	-0.0654155	0.0664792	0.0770557
GALNTL5	0.019805	-0.069	168391	0.88629	0.6888	-0.0888051	-0.0497199	-0.0127325
SRC	-0.228534	0.00509018	6714	0.011099	0.95288	0.233624	-0.0860343	-0.0148367
TSSK4	0.0199742	-0.0249492	283629	0.92007	0.91232	-0.0449233	-0.372025	-0.381892
GALNTL6	0.0428388	0.0230182	442117	0.84695	0.95827	-0.0198205	-0.0838995	-0.0455391
TSSK2	-0.0443793	-0.104358	23617	0.81033	0.4117	-0.0599785	0.0149143	0.059163
TSSK3	-0.0548987	-0.0170213	81629	0.71461	0.91248	0.0378774	-0.381927	-0.327997
ZNF322	-0.041581	-0.107215	79692	0.8291	0.39502	-0.065634	-0.176271	-0.179671
FAM214A	-0.0444959	-0.0359731	56204	0.78446	0.83427	0.00852278	-0.031832	-0.0379712
FAM214B	-0.11802	-0.10366	80256	0.2773	0.40503	0.0143591	-0.180589	-0.123392
SRI	0.0684644	0.0454236	6717	0.73351	0.86843	-0.0230408	-0.156724	-0.174713
ZNF329	-0.1289	-0.0902795	79673	0.21114	0.49	0.038621	-0.0610887	-0.0878769
SRL	-0.00103993	-0.0409793	6345	0.99519	0.82925	-0.0399394	0.0601036	0.121654
SRM	-0.64715	-0.085241	6723	0	0.75265	0.561909	-0.156867	-0.392312
SRR	0.00771226	0.0877607	63826	0.94465	0.73772	0.0800485	-0.0859207	-0.113582
LGALS9	-0.275558	0.0693235	3965	0.0023819	0.91248	0.344882	-0.0739755	-0.112533
LGALS8	0.0273464	0.0894235	3964	0.9933	0.71391	0.0620771	0.0544976	0.0613528
FAM220A	-0.0654451	-0.0146179	84792	0.64236	0.91599	0.0508273	-0.124007	-0.0882077
GPR132	0.015078	-0.073578	29933	0.90763	0.65638	-0.088656	-0.159572	-0.186761
LGALS3	0.00313016	0.0445166	3958	0.96902	0.91529	0.0413865	0.0543747	0.0509822
NMNAT1	-1.16833	-0.928403	64802	0	0	0.239923	-0.407602	-0.986606
LGALS1	0.00837697	0.00459903	3956	0.98844	0.98871	-0.00377794	0.162085	0.158379
SPECC1	-0.0386603	-0.00237378	92521	0.79787	0.95731	0.0362865	0.103149	0.0794177
LGALS7	-0.0571554	0.243691	3963	0.33191	0.16054	0.300847	0.199886	0.224655
CFAP36	0.0186075	-0.105813	112942	0.86971	0.42324	-0.12442	-0.0623219	-0.04649
LGALS4	-0.0283757	0.104828	3960	0.74311	0.68715	0.133203	-0.0665603	-0.113019
NMU	0.156255	-0.0071716	10874	0.072522	0.98203	-0.163426	-0.0397094	-0.0257731
NMS	-0.00750701	-0.0023158	129521	0.96156	0.9664	0.00519121	-0.0560418	-0.0797988
AKIRIN1	-0.0376574	-0.0911026	79647	0.84595	0.50589	-0.0534453	-0.380887	-0.31966
OSR2	-0.0869665	0.0469775	116039	0.42933	0.94066	0.133944	-0.0220839	-0.0386199
EIF2AK1	-0.0536215	0.0311625	27102	0.68553	0.97114	0.084784	0.0350452	-0.00696358
SOCS2	-0.0578846	-0.0569034	8835	0.71608	0.72729	0.000981185	-0.0204125	0.0550852
EIF2AK3	-0.00515597	0.318255	9451	0.45763	0.031664	0.323411	0.0322509	-0.00441307
KRTAP11-1	0.0676411	-0.0507191	337880	0.56051	0.82432	-0.11836	0.247603	0.258385
TDG	0.0835882	-0.00725554	6996	0.50557	0.988	-0.0908438	-0.116104	-0.0883881
EIF2AK4	0.087903	-0.00869477	440275	0.46709	0.98562	-0.0965977	-0.144268	-0.165832
ADCY9	-0.0546935	-0.14307	115	0.75567	0.19289	-0.0883769	0.046182	0.0392624
HN1	-0.103101	0.0357313	51155	0.3303	0.97135	0.138833
NMB	-0.0516233	-0.0396727	4828	0.74568	0.81753	0.0119506	0.0845351	0.0959392
EREG	-0.132259	-0.0594803	2069	0.19464	0.69422	0.0727784	0.0780483	0.0770696
MYO19	0.0172208	-0.0434608	80179	0.91823	0.82784	-0.0606816	-0.0838378	-0.061627
MYO16	0.0155198	-0.0421368	23026	0.92859	0.83218	-0.0576567	0.138385	0.0955049
ASAP1	0.157589	0.0610309	50807	0.14516	0.7323	-0.0965581	0.13857	0.163621
ASAP2	0.0699358	-0.0542168	8853	0.53729	0.8105	-0.124153	0.171437	0.126288
ASAP3	0.0203753	0.0179627	55616	0.95761	0.97665	-0.00241251	-0.136375	-0.0764083
OCRL	0.0119672	-0.0142104	4952	0.96537	0.9404	-0.0261776	0.017736	0.00144824
RNF122	-0.0506384	-0.0718896	79845	0.76164	0.63574	-0.0212511	0.149073	0.138342
ATG101	-0.0548957	-0.246371	60673	0.73351	0.013442	-0.191476	-0.14124	-0.140225
PLAUR	0.0963127	0.0847963	5329	0.61266	0.67696	-0.0115164	-0.118164	-0.0893992
ENTPD5	0.0265277	-0.0377927	957	0.87336	0.85771	-0.0643203	-0.0345476	-0.0393176
HILPDA	0.00577479	0.0477186	29923	0.9752	0.90537	0.0419438	0.185112	0.150255
LRRC26	-0.086896	0.040427	389816	0.43524	0.95827	0.127323	0.110758	0.121487
LRRC25	-0.0661231	-0.0423299	126364	0.65367	0.80016	0.0237933	-0.117727	-0.111193
LRRC24	-0.0444171	0.0440831	441381	0.72885	0.93839	0.0885001	0.067708	0.106634
KIAA1522	0.0105195	-0.0586105	57648	0.94208	0.75106	-0.06913	-0.00189095	0.0138524
MTMR11	0.0252929	-0.0415609	10903	0.87766	0.84083	-0.0668538	-0.124333	-0.133731
SLCO1B7	0.0315	-0.00727535	338821	0.87782	0.9674	-0.0387754	0.265649	0.264613
LRRC20	-0.0227174	0.106691	55222	0.76792	0.67544	0.129409	0.0716491	0.0921153
LOX	0.00440102	-0.00919762	4015	0.99394	0.95288	-0.0135986	0.175955	0.194376
LPGAT1	0.139471	0.164936	9926	0.51157	0.26795	0.0254648	-0.0808774	-0.0814223
LRRC29	0.0167507	0.0126877	26231	0.968	0.99262	-0.00406294	-0.0421431	0.0021245
LRRC28	0.0117768	-0.0917708	123355	0.91677	0.52325	-0.103548	-0.0537324	-0.0991366
TIMM17B	0.0257855	0.0807128	10245	0.98972	0.75736	0.0549273	0.0395242	0.0571394
GCNT4	0.0963606	-0.0929456	51301	0.26139	0.58657	-0.189306	0.0391799	0.0541638
GCNT7	-0.0234484	-0.0716166	140687	0.92712	0.64618	-0.0481681
TIMM17A	-0.100983	-0.0291112	10440	0.37544	0.85053	0.0718717	-0.368121	-0.293876
GCNT1	-0.0258527	0.0344937	2650	0.83408	0.95459	0.0603463	0.0828072	0.115445
GCNT3	-0.0386866	-0.0713944	9245	0.83434	0.64129	-0.0327079	-0.112256	-0.101678
GCNT2	-0.0563363	-0.0371957	2651	0.71832	0.82611	0.0191405	-0.126519	-0.129941
SEMA6B	0.0215026	-0.0485436	10501	0.8915	0.80736	-0.0700462	-0.293576	-0.275251
C14orf132	0.180533	0.0786168	56967	0.086652	0.6181	-0.101916
LPCAT4	-0.0942703	0.0375633	254531	0.38731	0.96577	0.131834	-0.0219754	-0.0329352
LPCAT2	0.0159339	-0.12129	54947	0.87938	0.31728	-0.137224	0.148442	0.138922
LPCAT3	-0.280545	-0.0752408	10162	0.0012336	0.6505	0.205304	-0.236247	-0.263119
FNDC3B	0.0949746	0.159858	64778	0.78702	0.31519	0.0648838	-0.0498558	0.0739045
KRT20	-0.0587005	0.0713115	54474	0.6058	0.84699	0.130012	-0.0264873	-0.0214761
MID1IP1	0.173356	0.0216142	58526	0.050672	0.88666	-0.151742	0.061119	0.0923713
PIGA	0.0603241	0.0830639	5277	0.83794	0.71626	0.0227399	0.191152	0.214125
PIGB	0.00594121	-0.0676896	9488	0.95885	0.68886	-0.0736308	-0.377385	-0.356512
PIGC	0.0976154	0.137824	5279	0.72769	0.4062	0.0402081	0.0363049	0.015802
PIGF	-0.0891502	0.0864292	5281	0.37467	0.80709	0.175579	0.0947087	0.115108
CALCRL	0.0574621	-0.0252841	10203	0.68778	0.9272	-0.0827463	-0.00535993	0.0274745
TBC1D3	-0.155954	-0.229366	729873	0.079818	0.026702	-0.0734126
PIGK	0.0634771	-0.0319591	10026	0.6296	0.90843	-0.0954363	0.078886	0.0885951
PIGL	0.160449	-0.0262839	9487	0.048615	0.97372	-0.186733	-0.234436	-0.197072
PIGM	-0.00938116	0.0404722	93183	0.91553	0.93368	0.0498533	-0.231354	-0.214706
PIGN	0.055324	0.00965	23556	0.75459	0.98562	-0.045674	-0.0421836	0.00583839
PIGO	-0.0918051	0.149545	84720	0.28626	0.51509	0.24135	-0.355548	-0.318603
PIGP	0.072526	0.080068	51227	0.76509	0.72009	0.00754199	-0.164483	-0.148395
PIGQ	-0.206994	0.0239356	9091	0.024456	0.99335	0.230929	-0.148869	-0.11152
PIGR	0.0485621	-0.00822951	5284	0.7721	0.97177	-0.0567916	0.133936	0.12123
TMEM194B	-0.00758555	0.00348125	100131211	0.95801	0.97862	0.0110668
PIGT	-0.0666308	-0.0727922	51604	0.65874	0.6262	-0.0061614	-0.213244	-0.161159
P2RY11	-0.10383	-0.0451811	5032	0.36064	0.77965	0.0586488	0.0100842	0.0334499
WRAP53	-0.380521	-0.279149	55135	0	0.0099917	0.101372	-0.355275	-0.378282
PIGW	0.0181051	-0.0204041	284098	0.93451	0.92499	-0.0385091	-0.251966	-0.224548
PIGX	0.0171655	0.138509	54965	0.92379	0.47481	0.121343	-0.279082	-0.224643
PIGY	-0.0702973	0.101209	84992	0.4768	0.73371	0.171507	-0.194687	-0.0923214
PIGZ	-0.0918654	-0.0092216	80235	0.43482	0.92678	0.0826438	-0.0662375	-0.0907512
KRT25	-0.0758724	0.0757214	147183	0.47098	0.84062	0.151594	-0.222029	-0.211157
SRRM5	-0.0175447	-0.0317873	100170229	0.93696	0.86288	-0.0142426	0.0246712	0.054468
TAGLN	0.0973362	0.29831	6876	0.97854	0.02729	0.200974	-0.157492	-0.167325
CCDC178	0.00671236	-0.0990154	374864	0.94109	0.46447	-0.105728	0.0668811	0.0757761
CSNK1G2	0.188288	0.0217919	1455	0.023256	0.87347	-0.166496	-0.138304	-0.116899
TAX1BP3	-0.0350857	0.0102417	30851	0.80817	0.98871	0.0453275	-0.0100938	-0.0681849
ALPP	-0.028605	0.054598	250	0.79985	0.89649	0.083203	0.113157	0.12103
OLR1	0.11517	0.10047	4973	0.50518	0.57566	-0.0146995	0.243955	0.225596
CSNK1G3	0.0371784	0.0578416	1456	0.92531	0.84214	0.0206632	0.190915	0.145201
CCDC170	0.0615564	-0.0238394	80129	0.65882	0.93608	-0.0853957	0.216488	0.213555
SSMEM1	0.00248911	-0.0244773	136263	0.99178	0.90585	-0.0269664	0.282216	0.295157
CCDC172	-0.0318279	0.000533419	374355	0.83335	0.96594	0.0323613	0.185042	0.169203
CCDC173	-0.00676188	-0.0723551	129881	0.99567	0.65091	-0.0655932	0.150813	0.106811
SRRM4	0.125185	-0.0201352	84530	0.18823	0.97372	-0.14532	0.0217591	0.0719043
CCDC176	-0.0718393	0.106027	80127	0.45915	0.71358	0.177867
C9orf116	0.0871014	-0.00834397	138162	0.47293	0.98637	-0.0954453	-0.186457	-0.231047
PDK1	-0.0831856	0.0623206	5163	0.43875	0.89408	0.145506	-0.0343261	0.0182696
RGL1	0.00876585	0.00611345	23179	0.988	0.99213	-0.0026524	0.0786295	0.124248
PDK3	0.143325	0.0243537	5165	0.15551	0.90288	-0.118972	-0.167473	-0.179699
PDK2	0.0623162	0.0455178	5164	0.76897	0.87182	-0.0167985	-0.389914	-0.337997
EBP	0.100402	0.118514	10682	0.6645	0.49411	0.0181125	0.00304033	-0.0347148
PDK4	0.00805094	0.00394826	5166	0.9891	0.98754	-0.00410268	0.070528	0.0962129
LNPEP	0.161557	-0.0386282	4012	0.039135	0.94005	-0.200185	-0.0935471	0.0496693
ALPI	-0.0461015	0.0744755	248	0.68356	0.82925	0.120577	-0.0055201	-0.0264948
ZNF292	0.0523748	0.0133622	23036	0.7772	0.97664	-0.0390126	0.027708	-0.0337675
TBX15	-0.0629079	-0.0902681	6913	0.69192	0.50333	-0.0273603	-0.0918908	-0.0972158
SEC61A2	0.00590506	0.0882999	55176	0.93606	0.73647	0.0823949	-0.0614361	-0.0119032
ALPL	0.0513748	0.0125312	249	0.78184	0.9781	-0.0388436	0.00891289	-0.0353724
PTGS2	0.000387408	0.00338269	5743	0.98668	0.98163	0.00299528	0.165117	0.10708
PECR	0.00574989	0.0235267	55825	0.99162	0.96972	0.0177768	-0.04034	-0.0292293
TM2D3	-0.243994	-0.539116	80213	0.001636	0	-0.295122	-0.264983	-0.210027
PPP2R3B	0.0292655	-0.0277055	28227	0.86682	0.90662	-0.0569711	0.00982559	0.0415824
MGST3	0.119803	0.021555	4259	0.29231	0.92487	-0.098248	0.0523893	0.0235816
NHLRC4	0.0539926	0.0111224	283948	0.76481	0.9808	-0.0428701	0.00892182	0.0433607
OGFRL1	0.0642442	-0.0344592	79627	0.61879	0.89787	-0.0987035	0.226425	0.234055
ZFAND4	0.0978216	0.0504234	93550	0.51788	0.82925	-0.0473981	0.146882	0.195793
ZFAND3	-0.00559387	-0.0245798	60685	0.9837	0.90127	-0.018986	-0.177322	-0.167755
ZFAND1	0.0400232	-0.0143044	79752	0.81931	0.95187	-0.0543276	0.142629	0.19203
MYO5B	0.0606781	0.0382209	4645	0.76664	0.90585	-0.0224572	0.0320742	-0.00702897
OR11G2	0.0300312	-0.130417	390439	0.77765	0.27507	-0.160448	-0.1445	-0.169641
PPID	0.0191009	-0.0633369	5481	0.89313	0.72422	-0.0824377	0.0760974	0.100357
LAMTOR1	-0.12975	0.71215	55004	0.00087719	0	0.841901	-0.454524	-0.643266
PLVAP	-0.0786626	-0.0723134	83483	0.56228	0.6262	0.00634926	-0.0706036	-0.0585146
SLC39A13	0.09378	-0.00392298	91252	0.43262	0.99839	-0.097703	-0.0781471	-0.0710458
SLC39A11	-0.153654	-0.0216678	201266	0.11576	0.86959	0.131986	-0.047328	-0.0199654
SLC39A14	0.149572	0.0210513	23516	0.12441	0.91075	-0.12852	-0.0945842	-0.0323458
SCN2B	0.028199	0.238386	6327	0.81771	0.13368	0.210187	0.143516	0.131547
CEP120	0.286726	0.360065	153241	0.35731	0.0014549	0.073339	0.0052273	0.0250729
EIF1AY	0.0109764	0.104063	9086	0.939	0.65679	0.0930861
NTRK2	0.041132	0.011607	4915	0.84069	0.98637	-0.029525	0.143663	0.112918
RSBN1	0.0482923	0.0181667	54665	0.81029	0.96738	-0.0301255	0.0871191	0.188628
ARHGAP23	-0.0334003	-0.0273597	57636	0.84253	0.87485	0.00604069	-0.376373	-0.418143
ARHGAP22	0.0468795	0.0298755	58504	0.83189	0.93904	-0.017004	0.0411246	0.0781044
ARHGAP21	-0.0084222	0.0367282	57584	0.92464	0.94126	0.0451504	0.0110779	0.0169219
ARHGAP20	0.0472631	0.297704	57569	0.7817	0.035341	0.250441	0.13185	0.143969
ARHGAP27	-0.0161152	-0.0283938	201176	0.94192	0.87816	-0.0122785	-0.108371	-0.0805479
ARHGAP26	-0.00562455	0.0809976	23092	0.89063	0.77839	0.0866221	0.183893	0.138676
ARHGAP25	0.128072	-0.0842957	9938	0.097868	0.68149	-0.212367	-0.0383516	-0.00443699
EVI5	-0.118524	-0.0403921	7813	0.26477	0.79961	0.0781319	-0.16924	-0.153596
MTX3	0.0239835	0.064622	345778	0.98332	0.82568	0.0406384	-0.168893	-0.168151
ARHGAP29	-0.00396111	0.0848901	9411	0.89339	0.76124	0.0888512	-0.140078	-0.0794789
ARHGAP28	0.114367	0.0973462	79822	0.50299	0.59383	-0.0170206	0.110074	0.15769
SLC20A1	-0.210778	-0.114062	6574	0.016949	0.37357	0.0967152	-0.319612	-0.663809
OR9Q2	0.1051	-0.0455837	219957	0.27193	0.87244	-0.150683	-0.00587735	-0.0507419
SYDE1	-0.0317651	-0.0222199	85360	0.84967	0.90007	0.00954527	0.024756	0.0865251
HHAT	0.0617286	0.108954	55733	0.87549	0.58785	0.0472258	0.0421056	0.0199967
MICALCL	0.0729138	-0.108219	84953	0.43098	0.44016	-0.181133	0.0554733	0.0586446
NFKBIL1	0.0672545	0.0373265	4795	0.72658	0.9057	-0.029928	0.065532	0.141042
FAM76B	-0.0708237	0.101722	143684	0.47098	0.73111	0.172545	-0.151409	-0.198798
RBFA	-1.08088	-0.917579	79863	0	0	0.163302	-0.296519	-0.316853
COL19A1	-0.0390107	0.0613187	1310	0.73778	0.87429	0.100329	0.0984194	0.0703711
RIIAD1	-0.0721146	0.0393316	284485	0.54585	0.95664	0.111446	-0.0995526	-0.0469876
NKRF	0.532078	0.263822	55922	0	0.0023901	-0.268257	-0.131245	-0.0478545
PCGF2	0.0740086	0.246415	7703	0.98547	0.09825	0.172407	-0.300187	-0.289273
SMAD2	0.0574755	-0.0863555	4087	0.59642	0.59845	-0.143831	0.107701	0.0101907
MYSM1	-0.134646	0.00542642	114803	0.17202	0.96015	0.140073	-0.044126	-0.0127157
PPIB	0.0338623	0.0181987	5479	0.89285	0.97252	-0.0156636	-0.146837	-0.153647
ATG2A	-0.0300335	0.0298685	23130	0.8195	0.96627	0.059902	-0.341771	-0.331558
ATG2B	0.0249876	-0.0560816	55102	0.86469	0.76792	-0.0810691	0.107171	0.0464332
CD177	-0.180469	0.0151239	57126	0.051913	0.97602	0.195593
BMP7	-0.0571337	0.0104357	655	0.68173	0.98204	0.0675694	0.0882751	0.0731601
BMP6	0.0595257	0.101699	654	0.87549	0.62585	0.0421735	-0.0365736	-0.0430297
BMP5	-0.0311579	-0.0171051	653	0.85011	0.91681	0.0140529	-0.0549516	-0.0586991
BMP4	0.0314624	-0.0622784	652	0.81931	0.74044	-0.0937409	0.0266864	0.0121192
BMP3	-0.0712796	0.0079831	651	0.58431	0.97421	0.0792627	0.118064	0.117142
BMP2	0.0213336	-0.106767	650	0.84967	0.41692	-0.1281	0.0743406	0.0669403
BMP1	-0.019344	-0.019915	649	0.91845	0.91266	-0.000570997	-0.00314899	-0.0270726
NDUFAF4	-0.494548	-0.226002	29078	0	0.053637	0.268546	-0.308828	-0.199828
RLIM	0.117001	-0.139461	51132	0.10025	0.27073	-0.256463	0.031482	0.0501062
OR5R1	-0.0120924	-0.0538498	219479	0.97069	0.764	-0.0417574
PCGF6	-0.162084	-0.417826	84108	0.041837	0	-0.255741	-0.221176	-0.2316
SWT1	-0.0923024	-0.0985776	54823	0.45947	0.4379	-0.00627527	-0.0819057	-0.0221629
GOLGA8O	-0.253138	-0.385442	728047	0.001636	0	-0.132303
DNAJC18	-0.0603502	-0.0568598	202052	0.69825	0.72699	0.0034904	0.121035	0.124591
GOLGA8K	-0.3362	-0.26114	653125	0	0.01778	0.0750591
NDUFAF1	-0.766858	-0.396932	51103	0	0.00053305	0.369926	-0.406579	-0.361207
GZF1	0.149188	0.0577717	64412	0.18053	0.75808	-0.0914165	0.046639	0.0702458
AMD1	-0.487083	-0.350677	262	0	0.00053305	0.136405	-0.35995	-0.520386
GOLGA8A	-0.115667	-0.044856	23015	0.28528	0.77788	0.070811
GOLGA8B	-0.0995427	-0.0837293	440270	0.40488	0.54441	0.0158134
CT45A9	-0.0100168	-0.0291999	102723680	0.96958	0.87723	-0.019183
RASSF8	-0.00713054	-0.0360116	11228	0.9837	0.8483	-0.028881	0.00378142	0.000474383
ZNF519	-0.0574306	-0.0406984	162655	0.71254	0.81149	0.0167322	0.0318844	0.0538487
ERP44	0.154259	-0.0199026	23071	0.069307	0.98787	-0.174162	-0.240921	-0.210287
RASSF1	-0.0565844	-0.211451	11186	0.73584	0.03383	-0.154866	0.0242863	-0.00176175
CT45A3	0.110795	0.0107269	441519	0.33278	0.95863	-0.100068
RASSF2	0.0985003	-0.00464926	9770	0.39273	0.99886	-0.10315	0.0995054	0.0867244
RASSF5	0.0265475	-0.0898215	83593	0.82922	0.54843	-0.116369	-0.172669	-0.103529
RASSF4	0.0693851	0.0162249	83937	0.67041	0.96431	-0.0531601	-0.210472	-0.250692
CT45A7	0.0320403	-0.0554703	101060211	0.82283	0.77701	-0.0875106
RASSF6	0.00518113	0.0560686	166824	0.96693	0.86927	0.0508874	0.136363	0.12471
LPPR5	-0.124475	-0.0347995	163404	0.22882	0.82282	0.089675
VMO1	-0.00319036	0.0348664	284013	0.95165	0.94397	0.0380567	-0.14388	-0.116905
LPPR3	-0.117598	-0.225572	79948	0.23529	0.026702	-0.107974
LPPR2	-0.129411	-0.150909	64748	0.19683	0.16626	-0.021499
LPPR1	0.0306568	-0.00946034	54886	0.87917	0.9636	-0.0401172
RSAD2	0.00988341	-0.142955	91543	0.90798	0.20366	-0.152839	-0.016171	-0.0308538
RSAD1	-0.0223801	-0.0142329	55316	0.8994	0.92864	0.00814716	-0.403019	-0.321603
CHD1	0.0130926	0.0530913	1105	0.99474	0.87688	0.0399988	-0.288509	-0.201534
ATP8B3	-0.0196196	0.0226296	148229	0.88088	0.97862	0.0422493	-0.0514038	-0.124708
CHD3	0.0435737	0.0652213	1107	0.90308	0.80926	0.0216475	-0.100978	-0.121678
CHD2	-0.139505	0.327895	1106	0.038278	0.047603	0.4674	-0.0389953	0.0280108
CHD5	0.0313659	0.0592591	26038	0.95217	0.8409	0.0278933	0.00330343	0.00100247
CHD7	-0.158099	0.213419	55636	0.050168	0.29603	0.371518	-0.0269892	-0.166048
CHD6	-0.110001	-0.13398	84181	0.32566	0.24018	-0.0239785	-0.0919335	-0.124927
CHD9	0.0164459	0.0497738	80205	0.99394	0.88695	0.0333278	0.0822329	0.122561
CHD8	-0.57372	-0.29944	57680	0	0.0085179	0.274279	-0.233269	-0.236425
OR10J5	0.00851209	0.00244741	127385	0.98668	0.98203	-0.00606469	0.107591	0.0532143
SGCA	0.0460936	-0.00258112	6442	0.79448	0.98402	-0.0486747	-0.232769	-0.254937
ATP8B1	0.0807044	0.0196416	5205	0.58917	0.94934	-0.0610627	0.122679	0.0851003
CAP2	0.010234	-0.0151012	10486	0.97051	0.93904	-0.0253351	0.1753	0.1601
NPC2	-0.202584	0.177154	10577	0.017931	0.45291	0.379739	0.0306293	-0.0715003
NPC1	-0.211564	0.340344	4864	0.0041889	0.048205	0.551907	-0.116952	-0.212103
SKIV2L	-0.670607	-0.465673	6499	0	0	0.204934	-0.246187	-0.309709
TNFSF12-TNFSF13	0.0594551	-0.0567531	407977	0.62228	0.78871	-0.116208
TTC5	0.0421319	-0.0546819	91875	0.75596	0.78743	-0.0968138	-0.21201	-0.220177
GALK1	-0.0719596	-0.0580514	2584	0.6138	0.71932	0.0139083	-0.253176	-0.197882
IL4R	-0.12304	0.13692	3566	0.15841	0.60178	0.25996	-0.0736293	-0.137961
TTC3	-0.0275854	-0.163975	7267	0.92728	0.11977	-0.136389	0.0738752	0.0862431
PIKFYVE	-0.430614	-0.507586	200576	0	0	-0.0769727	0.0858424	0.0785149
PRKCE	0.0195845	-0.0559685	5581	0.89568	0.76682	-0.075553	-0.217966	-0.312962
C3orf52	0.0527491	-0.151208	79669	0.57488	0.17591	-0.203957	0.126296	0.149488
TTC9	-0.0241966	-0.0878984	23508	0.92767	0.53694	-0.0637018	0.0793012	0.0610879
TTC8	-0.0200581	0.0363731	123016	0.86503	0.94755	0.0564312	0.136545	0.107983
C3orf56	0.119145	0.0854714	285311	0.43745	0.64922	-0.0336731
DAG1	0.057477	0.104149	1605	0.88855	0.61469	0.046672	0.0567051	0.0460147
DYNC1LI2	0.0906349	-0.00238195	1783	0.45773	0.99974	-0.0930169	-0.198501	-0.0962648
TRPC1	-0.0183222	0.0119232	7220	0.89918	0.99664	0.0302454	-0.158579	-0.18651
EFHC2	0.0109932	0.0277975	80258	0.99525	0.95827	0.0168044	0.0473979	0.0303077
EFHC1	-0.116178	-0.0972121	114327	0.2885	0.4449	0.0189659	-0.227275	-0.30906
CAPG	0.0369404	0.0139956	822	0.87223	0.97964	-0.0229447	-0.0522632	-0.0559054
STC2	0.18173	0.0560997	8614	0.061648	0.73196	-0.125631	0.0832809	-0.0151841
ETHE1	0.0974059	0.146397	23474	0.74662	0.37036	0.0489913	-0.0988438	-0.0602991
PRDM16	-0.0121936	-0.104989	63976	0.98609	0.41684	-0.0927954	-0.0340374	-0.0366249
RXFP2	-0.0128551	-0.0281679	122042	0.95716	0.88051	-0.0153129	0.0921236	0.0962342
PLSCR4	0.049538	0.01153	57088	0.79263	0.98163	-0.038008	0.110873	0.118205
PLSCR5	-0.0383183	-0.0300187	389158	0.81931	0.86288	0.00829963	-0.0037022	0.0714267
PLSCR2	0.0236026	-0.0193436	57047	0.90477	0.93164	-0.0429461	-0.106131	-0.143032
ABCG5	0.00562799	-0.083324	64240	0.95326	0.5858	-0.088952	-0.0212652	-0.0207308
PLSCR1	0.116644	0.00504921	5359	0.2841	0.97054	-0.111595	0.115997	0.130469
ABCG8	0.00769715	-0.134921	64241	0.92464	0.24679	-0.142618	0.00780761	0.0667285
SLC22A31	-0.00180608	0.115769	146429	0.86067	0.60872	0.117575
MPL	0.0292778	0.0835166	4352	0.98354	0.73998	0.0542389	-0.0506007	-0.0497737
HNF4A	0.0301924	-0.0197534	3172	0.87043	0.93369	-0.0499457	0.057621	0.12745
MPI	-0.534575	-0.446165	4351	0	0	0.0884109	-0.10772	-0.0691073
BEGAIN	-0.129307	-0.0535182	57596	0.2088	0.72915	0.0757886	-0.150719	-0.155218
PRKCZ	-0.0344349	0.0442409	5590	0.77836	0.93249	0.0786758	-0.254334	-0.199224
PXDN	-0.083182	-0.056121	7837	0.5191	0.72642	0.027061	0.225075	0.221209
SGSM3	-0.0276497	-0.19542	27352	0.92727	0.047603	-0.167771	-0.00313142	-0.0247741
FUCA1	0.00872938	0.00123002	2517	0.98599	0.97862	-0.00749935	-0.130258	-0.0853737
CSNK2A1	-0.038487	-0.457377	1457	0.7253	0	-0.41889	-0.159518	-0.294751
HIST1H3G	-0.158256	0.026184	8355	0.093267	0.99964	0.18444	-0.280868	-0.308683
MCPH1	-0.12179	-0.0561353	79648	0.25154	0.71689	0.0656543	-0.12609	-0.118289
KDM1A	-0.426977	-0.425533	23028	0	0	0.00144305	-0.285568	-0.213098
KDM1B	-0.00108135	-0.120678	221656	0.97033	0.31646	-0.119596	-0.0817547	-0.0605087
HIST1H3D	0.111657	0.214359	8351	0.82432	0.14518	0.102701	-0.217924	-0.233249
GABRA1	-0.0513871	-0.0735669	2554	0.75664	0.62585	-0.0221799	0.186644	0.204312
SLC36A2	-0.0896817	0.0376777	153201	0.42007	0.96522	0.127359	0.0852977	0.0496832
CYSRT1	-0.0863965	-0.0707295	375791	0.49685	0.63332	0.0156671	-0.126852	-0.128668
OR1S2	-0.0336242	-0.140445	219958	0.88801	0.2073	-0.106821	0.0870975	0.0922723
ASPHD1	-0.0412742	-0.0622168	253982	0.81931	0.69899	-0.0209426	-0.189663	-0.136458
GADL1	-0.0170356	-0.0552034	339896	0.95132	0.75683	-0.0381678	0.166023	0.143608
RBM14-RBM4	0.260557	0.164453	100526737	0.018595	0.1746	-0.0961032
KRTAP5-10	-0.236188	0.08479	387273	0.0084497	0.85375	0.320978	-0.143044	-0.160821
FAM90A1	-0.0527038	-0.0371532	55138	0.73778	0.82684	0.0155505
FCER1G	0.0128827	0.066748	2207	0.9837	0.82432	0.0538653	-0.0214034	-0.0558842
HIST1H3I	-0.00474367	0.0762587	8354	0.89944	0.79958	0.0810023	-0.336192	-0.403677
BTG3	-0.0611475	0.0165705	10950	0.6495	0.99563	0.0777179	0.0396552	0.0850493
BTG2	-0.0186703	-0.0782227	7832	0.95402	0.60747	-0.0595524	-0.0525961	-0.0521572
SOSTDC1	0.0689756	0.0764884	25928	0.77894	0.74044	0.00751287	0.0981648	0.143242
FAHD1	-0.0744318	-0.0828812	81889	0.60552	0.55673	-0.00844936	-0.0765475	-0.041615
NET1	0.0186025	0.0422326	10276	0.98291	0.91529	0.02363	-0.0781209	-0.0671815
SLA2	-0.214751	0.000112614	84174	0.017277	0.94026	0.214863	0.149779	0.144324
KITLG	-0.030475	-0.187719	4254	0.90744	0.059115	-0.157244	0.181016	0.194256
C4orf36	-0.0205444	-0.00244551	132989	0.89944	0.96374	0.0180989	-0.00060129	0.000106941
HESX1	0.0487464	-0.0189954	8820	0.75596	0.94068	-0.0677417	-0.13155	-0.102716
C4orf32	0.139164	0.0489826	132720	0.22094	0.80438	-0.0901817
C4orf33	0.0446919	0.124108	132321	0.96999	0.5238	0.0794159	0.0765413	0.115215
SRD5A3	-0.622966	-0.509344	79644	0	0	0.113622	-0.434692	-0.437614
SRD5A2	0.11259	0.0885019	6716	0.49266	0.63961	-0.0240881
SRD5A1	-0.0355977	-0.0685213	6715	0.85304	0.66357	-0.0329237	0.014696	0.0589149
AZIN1	-0.507151	0.402511	51582	0	0.031342	0.909661	-0.252338	-0.441957
ARMT1	0.018974	0.0234361	79624	0.96809	0.96561	0.00446204	0.00834748	0.0290253
HELLS	-0.0419349	0.0425519	3070	0.7403	0.94001	0.0844869	-0.0167426	-0.0643846
AKAP17A	-0.0558021	-0.0919239	8227	0.73709	0.49324	-0.0361218	-0.0516178	-0.133446
FAM49A	0.00141435	-0.0212774	81553	0.9962	0.91529	-0.0226917	0.108451	0.0918159
FAM49B	0.204159	-0.0645632	51571	0.0045403	0.86501	-0.268722	0.0925498	0.0892203
ZFP36L1	-0.0978246	-0.477475	677	0.2402	0	-0.379651	-0.300125	-0.194915
ZFP36L2	-0.0712127	-0.147767	678	0.64187	0.17021	-0.0765546	-0.272611	-0.197814
GGA1	0.0744855	0.191653	26088	0.94687	0.22997	0.117168	-0.108055	-0.119636
C10orf99	-0.0226513	-0.00328643	387695	0.88957	0.95969	0.0193648	0.0262108	0.0233339
GGA3	-0.167739	-0.263341	23163	0.048397	0.010322	-0.0956017	-0.111872	-0.0913567
GGA2	0.0361952	-0.0464462	23062	0.80255	0.82477	-0.0826414	0.0850153	0.107041
C15orf48	0.116151	0.0441434	84419	0.36336	0.8409	-0.0720072	0.0987959	0.0630735
TSNAXIP1	-0.0775055	-0.151598	55815	0.58911	0.15627	-0.0740929	-0.16517	-0.155407
C10orf91	-0.0816348	-0.0578622	170393	0.53571	0.71795	0.0237726
ATP6V0D2	0.0892022	0.0470788	245972	0.58359	0.84699	-0.0421234	0.104032	0.114933
C15orf40	0.114946	0.0134259	123207	0.31035	0.94963	-0.10152	-0.208286	-0.192028
C10orf95	0.128426	0.0633777	79946	0.31564	0.7519	-0.0650487
C15orf43	-0.0493469	-0.14301	145645	0.78723	0.19332	-0.0936631
FHOD1	0.0209004	0.0668906	29109	0.99357	0.81926	0.0459902	0.0315569	0.008181
FHOD3	0.0515736	0.0410844	80206	0.82602	0.90105	-0.0104892	-0.0303794	-0.0205276
ADH7	0.0232863	-0.0196263	131	0.90584	0.92968	-0.0429125	0.0749867	0.0627241
ADH6	-0.0560345	0.0432935	130	0.6574	0.94071	0.099328	0.220605	0.220157
ADH5	0.0472702	-0.0359262	128	0.74425	0.87893	-0.0831963	-0.0552407	0.0399982
ADH4	-0.00654083	-0.114901	127	0.99243	0.35319	-0.10836	0.0476204	0.0344149
PKD2	0.0436052	0.000559832	5311	0.81618	0.99113	-0.0430453	0.171229	0.188871
PKD1	-0.11246	-0.26968	5310	0.24239	0.0074333	-0.15722	-0.292346	-0.26725
ZFP69	-0.00896934	-0.00973626	339559	0.95992	0.9458	-0.000766914	-0.169702	-0.205039
GJC2	0.0548832	0.0303658	57165	0.78702	0.93404	-0.0245173	-0.113671	-0.129773
GJC3	-0.0477179	0.0335599	349149	0.71979	0.96431	0.0812778	-0.00535418	-0.0194752
GJC1	-0.0789985	-0.0134905	10052	0.53825	0.91599	0.0655081	-0.158709	-0.0799076
ZNF138	-0.00943657	-0.0332113	7697	0.97213	0.85931	-0.0237748	-0.256318	-0.26213
PFKFB1	0.0560217	0.0164973	5207	0.75838	0.96866	-0.0395245	-0.197708	-0.185326
PRKACG	-0.085665	0.021187	5568	0.4568	0.9999	0.106852	-0.210553	-0.257665
DEK	-0.157245	0.0455067	7913	0.093466	0.95863	0.202751	0.201083	0.161976
PRKACA	0.138712	0.262712	5566	0.81029	0.048205	0.124	-0.12671	-0.110256
PSMB9	-0.0655133	-0.0980637	5698	0.67831	0.44629	-0.0325505	-0.130174	-0.185049
PRKACB	-0.0132643	-0.0340417	5567	0.95801	0.8546	-0.0207773	0.0264683	-0.00395599
STAMBPL1	0.0429249	0.0455921	57559	0.88029	0.88584	0.00266716	-0.0454264	-0.0421852
ZNF134	0.0387821	0.0381189	7693	0.89144	0.91809	-0.000663113	-0.0553134	-0.0510236
ZNF135	0.0493947	0.0239143	7694	0.81127	0.95288	-0.0254804	-0.0802805	-0.103802
PYCARD	-0.00332497	0.058204	29108	0.92746	0.86661	0.0615289	0.00132988	0.0352098
CEP97	-0.495202	-0.472378	79598	0	0	0.0228246	-0.442432	-0.419313
C20orf78	-0.0921949	-0.0170851	100128496	0.43526	0.90288	0.0751097
COL17A1	-0.00630929	0.00923029	1308	0.95885	0.99396	0.0155396	-0.314959	-0.313726
FAM195A	-0.0584126	0.0620996	84331	0.61855	0.88312	0.120512
HDHD1	0.0148717	-0.0319507	8226	0.94026	0.87787	-0.0468223
RER1	-0.673316	-0.604374	11079	0	0	0.0689426	-0.323494	-0.447653
HDHD3	-0.0653563	-0.0539017	81932	0.6645	0.74596	0.0114545	-0.0798692	-0.0578016
TALDO1	0.0315361	0.0585519	6888	0.95102	0.84223	0.0270158	-0.00547058	-0.00481387
DPPA5	0.0263128	0.0408682	340168	0.95313	0.91538	0.0145554	-0.407053	-0.397631
PFKFB4	-0.0701507	0.0404457	5210	0.55746	0.95429	0.110596	-0.268787	-0.223591
PPAPDC1A	-0.0677545	-0.0933025	196051	0.65832	0.48162	-0.025548
FAM69B	-0.0267347	0.0184577	138311	0.84492	0.99313	0.0451923	-0.137649	-0.139235
R3HDM4	-0.112018	0.00866409	91300	0.29028	0.96932	0.120682	0.0600479	0.0704512
C20orf141	-0.145507	0.0680406	128653	0.12293	0.8961	0.213547	0.107792	0.102086
RMI2	-0.00877777	-0.427544	116028	0.94184	0	-0.418766	-0.250078	-0.218468
CORO7	0.0453251	-0.014112	79585	0.78446	0.955	-0.0594371	-0.162388	-0.0880067
CILP	0.094209	-0.033914	8483	0.37053	0.91681	-0.128123	0.130166	0.12311
CIART	-0.0191665	0.000788895	148523	0.90246	0.9713	0.0199554	-0.191022	-0.231154
TCEB3B	0.0319504	0.0935646	51224	0.9837	0.68905	0.0616143
KCNK9	-0.0175187	0.0260707	51305	0.88975	0.9718	0.0435893	-0.0208019	0.0120961
SEPTIN7	-0.283214	-0.276026	989	0.0012336	0.0096679	0.00718782
KCNK4	-0.0482064	0.0111644	50801	0.73684	0.988	0.0593708	-0.364007	-0.332919
KCNK5	-0.1026	-0.0869643	8645	0.38138	0.51746	0.0156353	-0.0192929	-0.0650119
TRAT1	0.0940361	0.000473859	50852	0.44024	0.99224	-0.0935623	0.196756	0.201032
MLH3	0.0596598	0.00489816	27030	0.71864	0.99536	-0.0547617	-0.0121127	0.00779803
CRY1	-0.0397777	0.00331733	1407	0.78642	0.97135	0.0430951	0.0598722	0.0648232
MLH1	0.145187	0.210208	4292	0.62141	0.13489	0.0650211	-0.190634	-0.212681
FAM155A	0.100337	0.0449438	728215	0.48491	0.84812	-0.0553934	0.101404	0.128433
SULT2A1	0.059911	0.075815	6822	0.83114	0.7535	0.0159039	0.0855515	0.0674741
TRIML2	-0.0017592	0.0022237	205860	0.98225	0.97809	0.0039829	0.0604975	0.077628
C9orf142	-0.0354174	0.0690114	286257	0.7469	0.84242	0.104429
SULT1A4	-0.123464	0.0808779	445329	0.19324	0.84214	0.204342
NACC2	0.050474	-0.041505	138151	0.71421	0.85509	-0.091979	-0.152047	-0.143921
ACOT11	-0.0205963	-0.0317217	26027	0.91958	0.86182	-0.0111255	-0.0265067	-0.00817719
NACC1	0.0269074	-0.0163674	112939	0.89207	0.94027	-0.0432747	-0.232454	-0.22654
VPS13A	-0.126465	-0.121275	23230	0.22025	0.30201	0.0051908	-0.0587389	-0.138481
SH3KBP1	-0.00171493	-0.078347	30011	0.9837	0.61338	-0.076632	0.172658	0.156631
VPS13C	0.0360912	0.0774598	54832	0.95389	0.76196	0.0413686	0.00596374	-0.0280841
VPS13B	0.00989252	0.108097	157680	0.92859	0.63582	0.098205	0.0977064	0.126936
BEX5	0.00787144	0.0215898	340542	0.99865	0.97403	0.0137183	0.0185622	0.0572341
BEX4	-0.00694103	0.036632	56271	0.93288	0.94068	0.0435731	0.0449065	0.0888689
BEX2	0.0378404	-0.0178634	84707	0.82722	0.94027	-0.0557038	-0.061508	-0.0331748
BEX1	0.00784434	0.0185059	55859	0.99943	0.97944	0.0106616	0.0404338	0.0688861
SCAF11	-0.0748068	-0.0946522	9169	0.60691	0.46777	-0.0198454	-0.232167	-0.170038
SMIM12	-0.0417944	-0.0258806	113444	0.79389	0.87906	0.0159137	-0.0825718	-0.0836775
TMEM160	-0.0183727	0.104635	54958	0.79307	0.6805	0.123007	-0.093574	-0.0852588
TMEM163	0.0091819	-0.132399	81615	0.91655	0.26145	-0.141581	-0.0590819	-0.0996122
TMEM165	-0.125021	-0.166159	55858	0.21545	0.12175	-0.0411382	-0.273362	-0.18761
TMEM164	0.0309064	-0.00609666	84187	0.88088	0.97112	-0.037003	-0.0479982	-0.171431
FOXN4	0.116843	0.134688	121643	0.58739	0.40264	0.0178454	-0.362616	-0.325863
TMEM168	-0.0514614	-0.0232426	64418	0.73778	0.88539	0.0282188	0.182858	0.16164
EVI2B	-0.0182441	-0.000209545	2124	0.90668	0.96882	0.0180346	0.0808163	0.0480036
FOXN2	-0.0376107	-0.123414	3344	0.85792	0.29554	-0.0858037	-0.0535067	-0.052103
REPIN1	-0.00421383	-0.0247353	29803	0.98668	0.90131	-0.0205214	-0.0899	-0.0787895
NICN1	0.0229407	0.0260243	84276	0.95401	0.95827	0.00308356	0.0139226	0.0117228
EIF3K	-0.530867	-0.0493433	27335	0	0.86438	0.481523	-0.208542	-0.255517
SMIM11	-0.157378	-0.0921219	54065	0.10092	0.48528	0.0652563
PLBD2	-0.0103717	-0.0380255	196463	0.97089	0.83904	-0.0276537	0.0389713	0.0308909
VWDE	-0.051542	-0.035988	221806	0.74425	0.83214	0.0155541	0.201604	0.204919
GRIN2C	-0.09661	-0.019583	2905	0.40491	0.88848	0.0770269	0.0200324	0.0352327
GNA14	-0.0767645	-0.159615	9630	0.5936	0.13424	-0.0828501	0.159482	0.140598
GNA15	0.0401397	0.0154733	2769	0.85354	0.97578	-0.0246664	0.0358571	0.0185116
GNA12	0.0678431	-0.0266051	2768	0.60392	0.92792	-0.0944483	0.19492	0.205304
KLHDC8B	-0.0626519	0.0701509	200942	0.58072	0.8546	0.132803	-0.0787671	-0.0563465
GRIN2D	0.0817193	0.00545269	2906	0.54712	0.98498	-0.0762666	-0.230119	-0.185135
GNA11	0.0433038	0.108911	2767	0.95823	0.60384	0.0656074	-0.171187	-0.240448
MYO10	0.0854323	-0.0260083	4651	0.45341	0.93904	-0.111441	-0.072707	0.0330283
PRKAR1A	-0.137472	-0.0325286	5573	0.16594	0.82925	0.104944	-0.212572	-0.153958
TAP1	0.0243469	-0.0104755	6890	0.90949	0.95621	-0.0348223	-0.200572	-0.225872
IFFO2	-0.0328577	-0.0647513	126917	0.87043	0.68809	-0.0318936	-0.123772	-0.144705
PRKAR1B	-0.0255567	0.0241977	5575	0.84559	0.97742	0.0497544	0.00916156	0.0306511
MFGE8	0.08052	-0.0174265	4240	0.51102	0.9611	-0.0979465	0.0297779	0.0591572
C19orf18	0.114421	0.0353111	147685	0.35787	0.87723	-0.0791098	0.0530193	0.128795
SMIM6	-0.0790668	-0.112357	100130933	0.5764	0.35218	-0.0332904	0.0447097	0.109993
IL6ST	0.00967467	0.0250092	3572	0.99782	0.96525	0.0153346	-0.10103	-0.136711
SNAP91	-0.00341168	0.0382297	9892	0.94763	0.93889	0.0416414	-0.132194	-0.137596
SBF2	-0.0592911	-0.151823	81846	0.72991	0.15372	-0.0925317	0.0660577	0.0356843
NOL4	-0.0152807	0.0270147	8715	0.89944	0.96888	0.0422954	0.127146	0.148782
DBN1	-0.0716413	0.0329513	1627	0.5536	0.97135	0.104593	-0.0351491	-0.0639526
ACTG1	-0.113149	-0.241131	71	0.25663	0.018913	-0.127983	-0.4416	-0.324572
TGIF2-C20orf24	0.0218132	0.453547	100527943	0.24936	0.0010194	0.431734
WWP1	-0.0768719	-0.0571661	11059	0.57295	0.72211	0.0197059	0.0562124	0.0336644
C11orf31	0.0821218	-0.0820408	280636	0.38657	0.64747	-0.164163
C11orf30	-0.0238152	0.355145	56946	0.2841	0.014949	0.37896
C19orf12	-0.0264779	0.275855	83636	0.43855	0.086902	0.302333	0.117135	0.0641448
SEMG1	0.0480655	-0.00693805	6406	0.77648	0.97421	-0.0550035	0.19185	0.218787
UPP1	-0.0617426	0.108106	7378	0.53028	0.69629	0.169848	0.152726	0.184771
SEMG2	-0.114186	0.0302672	6407	0.26719	0.98637	0.144453	0.0521052	0.0289303
LMBRD2	-0.0607283	-0.0559757	92255	0.69588	0.7322	0.00475255	0.11005	0.109941
LMBRD1	-0.00811126	-0.00207401	55788	0.95903	0.96715	0.00603725	0.0928505	0.0845905
DAZL	0.0139235	-0.00292604	1618	0.96648	0.97215	-0.0168496	-0.00689339	-0.145292
DAZ3	-0.220291	-0.161439	57054	0.011099	0.15957	0.058852
DAZ2	-0.172621	-0.248999	57055	0.042333	0.017433	-0.0763787
DAZ1	-0.247359	-0.209301	1617	0.0027624	0.053936	0.0380583
TAS2R19	0.0879318	0.116306	259294	0.73778	0.52179	0.0283745	0.104094	0.0690966
DAZ4	-0.14909	-0.15718	57135	0.11935	0.1506	-0.00809025
TAS2R14	-0.0572617	-0.0616503	50840	0.7225	0.69842	-0.00438855	0.0898202	0.121125
TAS2R10	0.04613	0.00169898	50839	0.80066	0.99444	-0.044431	-0.24127	-0.26142
BCAT2	0.0781748	0.0378102	587	0.65038	0.89234	-0.0403647	0.100048	0.0996773
BCAT1	-0.140696	0.0985443	586	0.12562	0.78202	0.239241	0.0879002	0.0563354
TMEM9B	0.094249	-0.042847	56674	0.35719	0.87893	-0.137096	-0.21745	-0.204062
AAED1	0.0596328	0.0970702	195827	0.86665	0.64736	0.0374375	-0.0446025	-0.0132837
MACROD2	0.0301795	0.0101555	140733	0.90215	0.99341	-0.0200241	0.0911582	0.102842
MACROD1	-0.1081	0.0040141	28992	0.31574	0.95907	0.112114	-0.164859	-0.191671
FSD2	0.0454029	0.00534108	123722	0.81029	0.99886	-0.0400618	-0.0237839	0.0507097
GBA2	0.0525639	0.0642031	57704	0.85599	0.80709	0.0116393	0.0263214	0.0346035
AKAP4	-0.0248208	0.0683758	8852	0.80396	0.84068	0.0931966	0.143658	0.104955
AKAP5	0.0466526	0.00790639	9495	0.80623	0.99313	-0.0387462	0.0233728	0.0474995
AKAP6	-0.0514149	-0.0399411	9472	0.74662	0.81701	0.0114738	-0.063021	-0.110469
AKAP7	-0.00499664	0.0178316	9465	0.95801	0.98801	0.0228283	-0.129019	-0.148271
AKAP1	-0.0202581	0.0247331	8165	0.87766	0.97539	0.0449912	0.0129664	0.0063948
AKAP2	-0.126238	-0.017885	445815	0.21355	0.89117	0.108353	-0.0239197	0.000829021
CAGE1	-0.0170401	-0.00726367	285782	0.92052	0.95042	0.00977646	0.0988678	0.102773
EIF2D	-0.0801698	-0.0652022	1939	0.5472	0.67497	0.0149676	0.0579153	0.0567902
AKAP8	-0.171926	-0.0668945	10270	0.06567	0.6513	0.105031	-0.0790497	-0.0153301
AKAP9	-0.0421135	-0.0941225	10142	0.82337	0.483	-0.052009	0.0127821	0.00770124
EIF2A	-0.0795534	-0.210095	83939	0.54585	0.035341	-0.130541	-0.136811	-0.0796476
ABI1	-0.194226	-0.0659562	10006	0.033484	0.66357	0.12827	-0.0610712	-0.0844089
PPIP5K1	-0.136752	-0.0923075	9677	0.17351	0.48117	0.0444449	0.0664217	0.0849567
C1orf137	-0.0720788	-0.110607	388667	0.63144	0.3636	-0.0385285
ADAMDEC1	-0.0553206	-0.00303576	27299	0.70042	0.95126	0.0522849	0.123279	0.158519
CCDC117	-0.0418446	-0.209109	150275	0.83179	0.034408	-0.167265	-0.119537	-0.11871
PHPT1	0.018075	0.0219683	29085	0.96995	0.96906	0.00389329	0.0315061	0.0600933
SPATA13	-0.0648564	-0.0335166	221178	0.65828	0.83909	0.0313397	-0.236628	-0.192366
TSPY8	-0.200549	-0.315751	728403	0.012376	0.0014549	-0.115202
RLF	-0.366434	-0.118856	6018	0	0.44016	0.247578	0.0062095	0.0121621
NFU1	-0.345599	-0.225531	27247	0	0.042992	0.120068	-0.149212	-0.0626309
RAB7B	0.0106881	0.110299	338382	0.9299	0.62585	0.0996108
RRP1B	0.135809	-0.119349	23076	0.052282	0.41692	-0.255157	-0.028216	0.0237967
NOVA2	-0.0269971	-0.0243459	4858	0.88016	0.89078	0.00265111	0.102905	0.0634706
NOVA1	-0.119405	-0.0696522	4857	0.26709	0.63187	0.0497526	0.201479	0.146035
LOC730183	-0.175082	-0.0654972	730183	0.059191	0.66227	0.109585
RAB7A	0.0234653	0.755755	7879	0.0034509	0	0.732289	-0.338493	-0.397544
CCDC113	0.0110928	-0.149651	29070	0.90011	0.17284	-0.160744	-0.112439	-0.133246
SMC1B	-0.0494686	0.0153856	27127	0.72769	0.99563	0.0648541	0.0599627	0.054303
TMEM132E	-0.109365	-0.0947091	124842	0.33444	0.46413	0.0146558	0.0641889	0.0504071
FAM64A	-0.0297762	-0.0662408	54478	0.88856	0.68149	-0.0364646
TMEM132A	-0.0255006	0.0487406	54972	0.82492	0.91529	0.0742412	-0.043229	-0.0687604
PMFBP1	0.0669207	0.0264083	83449	0.70577	0.93904	-0.0405124	-0.0521829	-0.0778572
TMEM132B	0.0655586	-0.0755376	114795	0.54006	0.68111	-0.141096	0.0136951	0.0366412
OVGP1	-0.0486822	-0.0686428	5016	0.77297	0.65926	-0.0199607	-0.340278	-0.338014
KLHL30	0.0855672	0.0895058	377007	0.69916	0.66258	0.00393859	-0.0637676	-0.0850326
CETN3	0.133384	0.112121	1070	0.39919	0.49009	-0.0212628	-0.0364969	-0.019048
CETN2	0.209891	0.0832592	1069	0.025658	0.55623	-0.126632	-0.00771471	0.0113223
NAIF1	0.0240808	-0.0545928	203245	0.87151	0.77639	-0.0786736	-0.164914	-0.181955
CCL28	0.117889	0.0328897	56477	0.3244	0.88326	-0.0849997	0.0574374	0.0610828
FAM92A1	0.0114677	-0.0610157	137392	0.93639	0.73431	-0.0724834
DIO1	-0.0222381	0.0312001	1733	0.8584	0.96276	0.0534382	-0.000929614	0.0239369
VSX2	-0.0986249	0.00044499	338917	0.38127	0.95101	0.0990699	-0.0939499	-0.0574262
CCL21	0.0273641	0.0792312	6366	0.98381	0.76131	0.0518671	-0.0899691	-0.0840943
CCL20	-0.00531159	0.0761696	6364	0.89791	0.79961	0.0814812	0.267829	0.274277
CCL23	-0.0781385	-0.0253585	6368	0.54788	0.86927	0.0527801	0.0559738	0.0515936
CCL22	-0.00105033	-0.0435772	6367	0.99474	0.82023	-0.0425268	0.207715	0.172782
CCL25	-0.0602134	-0.130668	6370	0.72252	0.25622	-0.0704542	-0.00738669	0.00256509
CCL24	-0.102094	-0.0549434	6369	0.37576	0.728	0.0471503	0.0538266	0.145981
CCL27	-0.00589453	-0.0166507	10850	0.97766	0.92725	-0.0107561	-0.205703	-0.186391
CCL26	-0.0717036	-0.0405834	10344	0.60957	0.80837	0.0311203	-0.194215	-0.170504
ALPK1	0.101109	-0.0696277	80216	0.26069	0.7535	-0.170736	0.0446772	0.0191652
ALPK3	0.0400819	0.0198211	57538	0.86034	0.96594	-0.0202608	0.082181	0.129545
TMEM91	0.0708775	0.309218	641649	0.85917	0.023637	0.23834	-0.0836906	-0.143863
TRIOBP	-0.0961177	-0.00879332	11078	0.40442	0.92718	0.0873244	-0.209819	-0.23321
C8orf48	0.0301457	-0.0572157	157773	0.83065	0.76666	-0.0873614	0.210929	0.235048
UCK1	0.0371469	-0.0619199	83549	0.77894	0.74809	-0.0990668	-0.259297	-0.254034
C8orf46	0.00238057	0.0238597	254778	0.98225	0.97062	0.0214792
C8orf44	-0.026627	0.089108	56260	0.76914	0.75935	0.115735	-0.0787198	-0.0210618
PHRF1	0.0692793	0.0546937	57661	0.74311	0.83214	-0.0145857	-0.118382	-0.11832
TP53I3	0.0698701	0.0309519	9540	0.69544	0.92399	-0.0389183	-0.324378	-0.284289
CUX1	-0.151264	-0.0339901	1523	0.1228	0.82229	0.117274	0.159649	0.111087
CUX2	0.0292849	-0.100169	23316	0.80249	0.46919	-0.129454	-0.142159	-0.174486
MAP3K9	0.0185187	0.0215167	4293	0.9685	0.97062	0.002998	0.076625	0.0182731
DERL3	-0.0693137	0.0229927	91319	0.5855	0.99341	0.0923063	-0.021362	-0.0480737
PIM2	-0.507966	-0.133514	11040	0	0.40744	0.374452	-0.209116	-0.323839
GFY	0.0121597	-0.104754	100507003	0.90636	0.42754	-0.116913	0.11363	0.114154
CYSTM1	0.025448	-0.096073	84418	0.83078	0.49724	-0.121521	0.175746	0.14709
TMEM95	-0.109195	0.0156607	339168	0.30607	0.98555	0.124856	-0.0804882	-0.114784
FSIP2	-0.0683961	-0.0323559	401024	0.63144	0.84214	0.0360403	-0.158281	-0.163778
FSIP1	0.147093	-0.00738413	161835	0.10049	0.98863	-0.154477	0.0200133	-0.00280645
MB	-0.049144	-0.05757	4151	0.76747	0.72612	-0.0084261	-0.00277423	0.036578
CAMSAP2	0.0391871	0.0506889	23271	0.90446	0.86867	0.0115018	-0.134764	-0.122877
DNAJC5	-0.0986182	-0.259553	80331	0.34884	0.0096679	-0.160935	-0.00478321	0.107884
DNAJC6	0.013441	0.0706802	9829	0.98332	0.80901	0.0572393	-0.0488364	-0.0968725
CAMSAP1	0.0135725	-0.0767915	157922	0.91617	0.63158	-0.090364	-0.144819	-0.122878
DNAJC1	0.0315592	-0.0252192	64215	0.8553	0.91529	-0.0567783	0.0452168	0.0573259
DNAJC2	-0.41139	-0.45952	27000	0	0	-0.04813	-0.184482	-0.104203
DNAJC3	-0.215116	-0.463344	5611	0.004902	0	-0.248229	0.0303487	-0.0944874
NOX4	0.0692282	0.0525878	50507	0.73844	0.84062	-0.0166403	-0.0259884	-0.0846929
CYP4F12	-0.0972602	0.00273862	66002	0.39094	0.95748	0.0999988	-0.0659665	-0.0289769
ZNF701	0.0422003	0.0176547	55762	0.84253	0.97116	-0.0245457	-0.191318	-0.129879
NTRK1	0.0908529	0.114529	4914	0.71825	0.52721	0.0236762	0.0295095	0.0378782
SORT1	0.0584953	-0.140732	6272	0.53093	0.2311	-0.199228	-0.0537934	-0.0603797
SLC18A2	-0.150427	-0.012977	6571	0.1228	0.90819	0.13745	0.0183982	0.00632847
SLC18A1	0.105941	0.0401273	6570	0.43212	0.86358	-0.0658134	0.162062	0.172196
GOSR1	0.0397706	0.0286454	9527	0.87469	0.9435	-0.0111251	-0.0602335	-0.12001
RALBP1	0.00855925	0.047792	10928	0.9837	0.90339	0.0392327	-0.028992	0.0104955
NRN1	0.0787101	0.0784489	51299	0.7253	0.72211	-0.00026129	-0.14083	-0.115035
DEAF1	-0.037365	0.129659	10522	0.65798	0.57207	0.167024	0.0202318	0.0107735
ZNF831	-0.0784932	0.0271182	128611	0.50557	0.98637	0.105611	0.0269805	0.00833867
ZNF835	0.0774951	0.0818999	90485	0.73709	0.70748	0.00440479	-0.225613	-0.209593
IER3IP1	-0.117063	-0.304737	51124	0.19535	0.0014549	-0.187674	-0.257289	-0.315854
KLHL6	-0.539739	-0.479301	89857	0	0	0.0604387	0.0436684	-0.0520268
ZNF836	0.0435367	0.0841253	162962	0.93067	0.72467	0.0405885	0.129698	0.0546343
ZNF839	0.0332354	0.00967063	55778	0.88709	0.99341	-0.0235647	-0.0849186	-0.00864399
SLC23A2	-0.00692221	0.0243972	9962	0.94419	0.97215	0.0313194	0.0138052	-0.00347952
LOC101927322	-0.0151778	-0.0858294	101927322	0.97033	0.55411	-0.0706516
CUEDC1	-0.0216797	0.0821387	404093	0.80528	0.78314	0.103818	-0.128204	-0.120761
LRIF1	-0.135567	-0.006629	55791	0.16947	0.92826	0.128938	-0.201684	-0.154698
MTNR1A	0.0223292	-0.0491062	4543	0.88703	0.80501	-0.0714354	-0.0092145	0.00357241
CDK2AP2	0.0173457	0.101115	10263	0.96809	0.66609	0.0837694	-0.303914	-0.453171
RBMY1A1	-0.242646	-0.188774	5940	0.0030852	0.093081	0.0538726
TRIM43	-0.17241	-0.39511	129868	0.031494	0	-0.2227	-0.170536	-0.166712
OR51V1	0.037327	0.010675	283111	0.86503	0.99033	-0.0266521	-0.0925013	-0.0534935
ACAT1	0.0807748	0.344871	38	0.82095	0.0099917	0.264096	0.155804	0.150778
ACAT2	-0.056527	-0.085185	39	0.73349	0.54567	-0.0286581	0.191858	0.147833
TRIM40	-0.0122243	0.0620363	135644	0.87872	0.85765	0.0742607	-0.142366	-0.191157
RNF152	0.0693173	-0.0223403	220441	0.59818	0.94065	-0.0916577	-0.141062	-0.0972728
CD200R1	0.0294007	0.0161153	131450	0.91318	0.97798	-0.0132855	-0.121633	-0.0888
RNF150	-0.025535	-0.017226	57484	0.88406	0.91887	0.00830902	0.0904637	0.0709794
RNF151	-0.0952505	0.0690895	146310	0.35568	0.8731	0.16434	-0.0969958	-0.0871818
NUGGC	0.517221	0.61866	389643	0.50341	0	0.101439	-0.0860573	-0.103898
ATOH8	-0.0310488	-0.00749941	84913	0.84319	0.94493	0.0235494	0.0315677	-0.000821829
IVD	0.0716133	-0.296021	3712	0.3445	0.0014549	-0.367635	-0.0547381	-0.144637
ANO10	-0.0159204	-0.168479	55129	0.9837	0.10582	-0.152558	0.17798	0.172345
ZNF576	0.0715155	0.150038	79177	0.89207	0.37647	0.078523	0.117953	0.157578
CTF1	0.066786	-0.0176186	1489	0.62815	0.95429	-0.0844047	-0.0468737	-0.0555334
MECP2	0.0533851	-0.0218671	4204	0.7225	0.93839	-0.0752523	0.196849	0.230486
ZNF706	-0.33083	0.13904	51123	0.00044944	0.66357	0.469869	0.0167954	0.0421671
SUGCT	-0.0875839	-0.151492	79783	0.49562	0.1569	-0.0639082	-0.0653684	-0.0876712
FAM25C	-0.282219	-0.259071	644054	0.0012336	0.017433	0.0231489
LDLR	-0.203811	-0.301319	3949	0.011748	0.0032649	-0.0975071	-0.244993	-0.345134
TRPV4	0.0333438	0.0483382	59341	0.93116	0.88307	0.0149944	-0.192243	-0.207033
SIGMAR1	0.0389192	0.00696275	10280	0.84967	0.99807	-0.0319565	-0.264932	-0.254056
CPEB2	-0.0276827	0.112189	132864	0.73771	0.65067	0.139871	0.100617	0.0981355
ZPBP	0.00587007	0.0188567	11055	0.99517	0.97932	0.0129867	0.063384	0.00705102
TSPY2	-0.284346	-0.482894	64591	0.00044944	0	-0.198547
OR8S1	-0.0007753	-0.0440981	341568	0.99356	0.81753	-0.0433228	-0.0611611	-0.0830933
IL2RA	0.0506833	0.116108	3559	0.93768	0.55929	0.0654244	0.17399	0.0828786
IL2RB	0.100269	0.0905395	3560	0.59492	0.64169	-0.00973	-0.0622198	-0.0762521
SLC17A8	0.0546191	-0.0464441	246213	0.67806	0.83526	-0.101063	0.0896257	0.0936708
TPCN1	-0.0384228	-0.0383672	53373	0.8243	0.82679	5.56535e-05	0.131467	0.129302
TAS2R8	-0.0850992	0.0347082	50836	0.45078	0.97062	0.119807	0.162944	0.126364
RAB33B	0.037403	-0.074551	83452	0.76664	0.66383	-0.111954	0.114838	0.0190331
SLC17A4	0.0887546	-0.00765863	10050	0.46311	0.98871	-0.0964133	-0.05531	-0.0971683
FAM25G	-0.160248	-0.319672	100133093	0.052282	0.0010194	-0.159425
TAS2R4	0.0492016	-0.00793834	50832	0.76766	0.97252	-0.05714	-0.082264	-0.0825386
ZFYVE28	-0.0208145	-0.0362565	57732	0.92031	0.84214	-0.015442	-0.0535251	-0.0514019
SLC17A1	0.0230102	-0.0489522	6568	0.88215	0.80709	-0.0719623	0.0143005	0.0154326
SPAG16	0.0411303	-0.0694673	79582	0.74669	0.69853	-0.110598	-0.0043173	0.00538879
SLC17A3	0.0140037	-0.0226617	10786	0.95127	0.91599	-0.0366655	0.115012	0.106112
MDH1B	-0.0177504	-0.00646723	130752	0.91617	0.95231	0.0112831	0.063081	0.0899263
C16orf58	0.0492807	-0.00963177	64755	0.76657	0.96847	-0.0589124	0.147096	0.145328
IL17RB	-0.0661621	0.0314251	55540	0.6016	0.97372	0.0975873	-0.104768	-0.111725
TRPV3	-0.00651281	0.0661488	162514	0.9019	0.83828	0.0726616	0.0737666	0.0429931
TMEFF1	0.0171695	-0.00330668	8577	0.9522	0.97228	-0.0204762	0.048565	0.0664256
SWI5	-0.0745692	-0.37125	375757	0.46402	0	-0.296681	-0.0094829	0.0531672
FIZ1	-0.0113895	-0.00715954	84922	0.95016	0.95288	0.00422992	-0.121879	-0.160901
CDK5RAP1	-0.0605458	-0.0503812	51654	0.69544	0.76378	0.0101646	-0.133045	-0.151672
C16orf54	0.0216976	-0.0504576	283897	0.88855	0.79847	-0.0721552	-0.165868	-0.203706
SYCE1L	-0.0792677	-0.0763613	100130958	0.55856	0.60246	0.00290634	-0.0633509	-0.0104052
SMCO3	0.0165453	0.0452757	440087	0.98961	0.90736	0.0287303	0.298875	0.331357
MYF5	-0.0112018	0.0208948	4617	0.92727	0.98033	0.0320965	-0.208227	-0.187405
AP5B1	0.0112813	0.121242	91056	0.91677	0.56974	0.10996	-0.0410823	-0.0681653
ERC1	0.0013255	-0.00322833	23085	0.99389	0.96723	-0.00455383	-0.089272	-0.0817913
PGLYRP4	-0.0448544	0.0636084	57115	0.70209	0.86927	0.108463	-0.0113154	0.000332424
BAX	0.46984	0.33147	581	0.00044944	0.00053305	-0.138369	0.177588	0.185006
BAD	-0.0505796	-0.325332	572	0.71707	0.00053305	-0.274753	-0.121661	-0.0766628
DYNC2LI1	0.00435766	0.0126739	51626	0.99394	0.99653	0.00831628	-0.00592113	-0.0384783
BHMT2	0.0116639	0.0167326	23743	0.986	0.98402	0.00506871	-0.167629	-0.197151
ZNF780A	0.0433713	0.22383	284323	0.90777	0.15813	0.180458	0.248156	0.248193
PRKCDBP	0.0885738	0.0834212	112464	0.66707	0.68905	-0.00515259
HLA-B	0.056815	-0.023493	3106	0.69524	0.93442	-0.080308	-0.0166402	-0.00168093
COBLL1	0.0264929	-0.00238109	22837	0.9066	0.97664	-0.028874	0.0516209	0.0683139
SLC37A2	0.0539595	0.267826	219855	0.87549	0.069557	0.213867	-0.063279	-0.00560089
SLC37A3	-0.114671	0.0916831	84255	0.22543	0.79961	0.206354	-0.0202161	-0.0303352
CDK18	-0.00398367	0.0485357	5129	0.935	0.90685	0.0525193	0.002056	-0.0221598
SLC37A1	0.0635479	0.0711001	54020	0.80255	0.76792	0.00755219	-0.0149644	0.00666572
TOB1	0.00607747	-0.122626	10140	0.93696	0.30855	-0.128704	-0.0468671	-0.0511287
MYOD1	0.00248292	-0.116136	4654	0.95716	0.34724	-0.118619	-0.0186535	0.0225069
NRD1	-0.262609	-0.340331	4898	0.0012336	0.00053305	-0.0777211
CDK12	-0.485657	-0.354293	51755	0	0.00053305	0.131364	-0.437735	-0.332121
CDK13	-0.25117	0.14097	8621	0.0034509	0.64068	0.392141	-0.188614	-0.221014
CDK10	-0.209518	-0.232162	8558	0.011412	0.028295	-0.0226446	-0.253112	-0.286626
FMO5	0.0326214	-0.0175334	2330	0.858	0.94005	-0.0501547	0.00909524	0.0341998
CDK16	0.111498	0.085665	5127	0.49482	0.65679	-0.0258329	-0.0307633	0.00251605
SULF2	0.00529741	-0.0493206	55959	0.97017	0.79437	-0.054618	-0.0032665	-0.0227546
SULF1	-0.0353528	-0.0183162	23213	0.8291	0.91266	0.0170366	0.0349982	0.0274709
CDK15	0.00797631	0.00255129	65061	0.98855	0.98203	-0.00542501	0.0752484	0.115219
ST5	0.0547455	0.0519205	6764	0.82595	0.85268	-0.00282501	0.0513158	0.073592
ATP6V1B1	-0.0257238	-0.0247442	525	0.88818	0.88856	0.000979652	-0.0901971	-0.111279
AASDH	0.0732598	0.0631192	132949	0.73334	0.7962	-0.0101405	-0.0458859	-0.0388153
PIP5KL1	-0.0618896	0.00640893	138429	0.65179	0.97372	0.0682986	-0.0701265	-0.0607993
CTSC	0.0307975	0.107471	1075	0.99646	0.62243	0.0766736	0.162055	0.151027
CSMD2	0.00321322	-0.0417415	114784	0.98225	0.82854	-0.0449547	0.0124637	0.0170879
KCNAB1	0.151644	0.0758262	7881	0.20091	0.66609	-0.0758177	0.138675	0.131127
ZNF304	-0.061013	-0.054433	57343	0.69415	0.74331	0.00657997	0.151749	0.144129
STH	0.0690837	-0.00439875	246744	0.63157	0.98871	-0.0734825	-0.161823	-0.214871
ZNF302	0.0165389	0.1037	55900	0.95992	0.65354	0.0871611	0.129367	0.13373
BFSP1	0.00785375	0.0319049	631	0.99249	0.94863	0.0240511	0.0382093	-0.0164692
FAM216B	0.00648812	-0.116718	144809	0.9362	0.34508	-0.123206	0.143298	0.109151
P2RY8	-0.273242	0.0971917	286530	0.0023819	0.81821	0.370433	0.0700362	0.0084963
FAM216A	-0.00399236	-0.0559392	29902	0.99974	0.75777	-0.0519468	-0.00916574	0.0404113
MMP28	0.0790057	-0.00817219	79148	0.54174	0.98163	-0.0871779	-0.172243	-0.266637
STS	0.0725149	-0.0480849	412	0.52487	0.8405	-0.1206	-0.08067	-0.0876546
P2RY2	0.0387524	0.0779896	5029	0.9423	0.75883	0.0392372	-0.158487	-0.135381
EVX2	0.0416281	0.0891519	344191	0.94291	0.70328	0.0475237	0.0453303	0.0535069
P2RY6	0.0197782	-0.0402042	5031	0.90563	0.8423	-0.0599824	-0.223794	-0.257288
MMP20	0.118166	0.307166	9313	0.9837	0.020647	0.189	-0.0330891	-0.0565008
P2RY4	0.0451232	0.0612898	5030	0.89174	0.82282	0.0161666	0.282211	0.26403
HOXB13	-0.0554831	-0.0371479	10481	0.72484	0.82633	0.0183352	0.0744425	0.019098
IGLL5	0.0647011	0.0532319	100423062	0.76747	0.8409	-0.0114692	-0.0621003	0.0161774
TFG	-0.215459	-0.147981	10342	0.012376	0.21547	0.0674784	-0.219725	-0.210039
HVCN1	0.0618892	-0.117519	84329	0.5191	0.36667	-0.179408	-0.167047	-0.137703
FBXO17	0.030555	0.196552	115290	0.89944	0.24275	0.165997	0.125258	0.134417
TOMM34	-0.0581544	-0.0484546	10953	0.71126	0.77111	0.00969979	0.234113	0.232044
RND1	0.0313796	0.0363164	27289	0.92554	0.9272	0.0049367	-0.322507	-0.335515
RND3	-0.076905	-0.028267	390	0.56045	0.85762	0.048638	0.125877	0.128487
CTNNBIP1	0.131176	0.043433	56998	0.25745	0.83218	-0.087743	-0.149931	-0.21726
TMEM171	-0.00706502	-0.101149	134285	0.99567	0.4429	-0.094084	0.122117	0.129762
PPP3CA	0.0810841	0.0369639	5530	0.62601	0.89408	-0.0441203	-0.126602	-0.145431
PPP3CB	-0.14464	0.00782001	5532	0.13493	0.96522	0.15246	0.0552038	0.0536937
PPP3CC	0.00651179	-0.00754149	5533	0.98668	0.95827	-0.0140533	0.0465312	0.0677975
DCAF10	0.143565	0.0264642	79269	0.15634	0.89117	-0.117101	-0.14265	-0.137669
TCAIM	0.0293043	-0.0667863	285343	0.82819	0.70844	-0.0960906	0.0148147	0.00930866
ZNF821	-0.0817052	-0.0605428	55565	0.53637	0.69899	0.0211623	-0.0892112	-0.0840269
PRR22	-0.0924202	-0.0738678	163154	0.45231	0.61183	0.0185525	-0.397989	-0.415712
LIF	-0.124945	-0.117115	3976	0.23134	0.32374	0.00782902	-0.0850344	-0.103562
ZNF625	-0.0194104	-0.0437746	90589	0.93397	0.81146	-0.0243643	-0.188635	-0.187628
LRRC41	-0.0524021	0.0143901	10489	0.70868	0.99318	0.0667923	-0.138919	-0.0975965
LRRC40	0.0208024	-0.0298954	55631	0.90951	0.88911	-0.0506977	0.1331	0.125045
LRRC43	-0.121336	-0.00815057	254050	0.24042	0.92574	0.113186	-0.0823348	-0.0467317
LRRC42	0.067761	0.04395	115353	0.73428	0.87419	-0.0238111	0.0230538	0.0499286
LRRC45	-0.19331	-0.0425545	201255	0.036172	0.78231	0.150755	-0.249252	-0.224615
MMP23B	-0.0925427	-0.00262583	8510	0.42691	0.9435	0.0899168	-0.0687267	-0.0538228
LRRC47	0.0704817	0.0688233	57470	0.75771	0.77324	-0.00165833	0.000284507	0.0203594
LRRC46	0.114652	0.0509255	90506	0.3873	0.81592	-0.063726	-0.183256	-0.139777
LRRC49	-0.0432733	0.00529375	54839	0.76657	0.97421	0.0485671	-0.0250207	0.0487282
LRRC48	0.0452083	0.0266877	83450	0.83736	0.94755	-0.0185206
FGFR4	0.0899333	0.0659927	2264	0.61805	0.76941	-0.0239406	-0.00211552	-0.0301314
B3GNT4	0.00981815	-0.0417681	79369	0.95683	0.83124	-0.0515863	-0.341743	-0.302433
B3GNT5	0.10586	-0.0320997	84002	0.28626	0.92864	-0.137959	-0.0700761	-0.0821508
B3GNT7	-0.0396971	-0.0655679	93010	0.82922	0.6828	-0.0258708	0.0382278	-0.00914109
FNDC8	-0.0467468	0.0119478	54752	0.74121	0.99004	0.0586946	-0.0286011	-0.0322527
FNDC9	0.0824913	-0.0314053	408263	0.46748	0.91984	-0.113897	0.0628955	-0.0154185
B3GNT2	-0.654362	0.456392	10678	0	0.013442	1.11075	-0.168075	-0.208416
B3GNT3	0.0380775	-0.162511	10331	0.7042	0.13318	-0.200588	-0.362355	-0.380665
FNDC4	-0.0102619	-0.0762675	64838	0.98668	0.62295	-0.0660055	-0.00719923	0.0130788
FNDC5	0.0696712	-0.0448862	252995	0.55026	0.85251	-0.114557	-0.13069	-0.0955474
B3GNT8	0.0315136	0.217159	374907	0.87043	0.18204	0.185646	-0.0174744	-0.077342
FNDC1	0.0509742	0.0128388	84624	0.78516	0.97798	-0.0381353	-0.107656	-0.120491
ADRA2B	0.0566074	0.0490516	151	0.80973	0.86296	-0.00755589	-0.16491	-0.216166
ADRA2C	0.0559632	-0.0274692	152	0.69526	0.91976	-0.0834324	0.0577327	0.0576499
TEX26	-0.0213282	-0.0776528	122046	0.94071	0.609	-0.0563246	0.0423997	0.0408323
PWWP2B	-0.00739847	-0.0341161	170394	0.98272	0.85699	-0.0267177	0.0732632	0.134943
TEX22	0.0258909	0.0671176	647310	0.97883	0.81421	0.0412267	-0.17938	-0.154116
PWWP2A	-0.0160858	0.0168488	114825	0.90348	0.99335	0.0329345	-0.0102696	-0.0267794
SETD6	0.117171	0.0990028	79918	0.48476	0.58275	-0.0181685	-0.0323087	-0.0396041
TEX28	0.0465708	-0.0339078	1527	0.75066	0.88631	-0.0804786	0.343772	0.394983
TEX29	0.148625	0.10952	121793	0.29276	0.48653	-0.0391055	-0.260408	-0.31279
SWSAP1	0.0747919	-0.180406	126074	0.35014	0.084992	-0.255198	-0.233278	-0.209787
TBCCD1	0.0280655	0.00307546	55171	0.90477	0.99131	-0.0249901	0.0942135	0.113462
DAAM1	0.125288	0.0886955	23002	0.3968	0.62612	-0.036593	0.151271	0.090072
DAAM2	0.0302849	-0.00592515	23500	0.88565	0.97114	-0.0362101	-0.0333665	-0.00995192
HLA-DRB1	-0.020557	-0.154775	3123	0.96131	0.14791	-0.134218	0.135295	0.158977
MAGEA8	-0.0403074	0.0226874	4107	0.76747	0.98754	0.0629947	0.0390365	0.0493341
XAF1	0.0323467	0.0143083	54739	0.89652	0.9812	-0.0180383	-0.133466	-0.115362
HLA-DRB5	0.0535428	0.0576792	3127	0.83786	0.83124	0.00413631	0.345692	0.319073
CCDC152	0.114456	0.0902411	100129792	0.48278	0.6286	-0.0242148	0.225873	0.238348
CCDC153	-0.0147825	0.381543	283152	0.26665	0.0082358	0.396325	-0.00173628	-0.0258848
CCDC150	-0.0138322	-0.0186448	284992	0.94694	0.91809	-0.00481259	0.128654	0.178942
PCYT1B	-0.000444271	0.0177526	9468	0.97574	0.98637	0.0181968	-0.00187551	0.0558798
CCDC157	-0.0387451	-0.0533109	550631	0.82973	0.75683	-0.0145658	0.0782495	0.0542775
SGK494	-0.0442806	-0.121575	124923	0.81873	0.30169	-0.0772949
YIF1A	-0.00826237	0.0501434	10897	0.90879	0.9041	0.0584057	-0.115454	-0.0768662
CCDC158	0.00199279	0.145196	339965	0.83778	0.45174	0.143203	-0.010062	0.0294606
CCDC159	-0.0464723	-0.120262	126075	0.80223	0.30917	-0.0737893	0.141181	0.143032
WRAP73	-0.0632491	0.116907	49856	0.50086	0.65601	0.180156	-0.142328	-0.110722
TUFT1	-0.0229427	0.0112587	7286	0.87549	0.99379	0.0342014	-0.0239599	-0.0747979
TMCO5A	-0.0544062	-0.0119608	145942	0.71439	0.9272	0.0424454	-0.228777	-0.261062
SYT8	0.0223082	-0.0370562	90019	0.89705	0.85867	-0.0593643	-0.0183784	0.0158787
MUTYH	-0.0402596	-0.0312314	4595	0.80744	0.85699	0.00902827	-0.0710112	-0.0535735
LRRC4C	0.046081	0.134307	57689	0.97512	0.46686	0.088226	0.128665	0.150497
LRRC4B	0.0500793	-0.0529843	94030	0.70181	0.80197	-0.103064	-0.0462137	-0.0354457
MTCH2	-0.709551	-0.476139	23788	0	0	0.233412	-0.258313	-0.372741
MTCH1	-0.223623	-0.386547	23787	0.0041889	0	-0.162925	-0.167476	-0.22635
RINL	0.161795	0.266714	126432	0.70446	0.038668	0.104919	0.021943	0.0417741
SYT1	0.0772624	0.0251346	6857	0.62923	0.93839	-0.0521278	0.0221158	0.0365725
SYT2	-0.0344851	-0.0227629	127833	0.83407	0.89627	0.0117222	-0.261794	-0.222187
OR6T1	0.177353	0.162688	219874	0.25816	0.24364	-0.0146647	0.128051	0.160093
SYT4	-0.00304877	0.0200259	6860	0.96393	0.97946	0.0230746	0.179498	0.16606
SYT5	0.106897	0.0228554	6861	0.3873	0.92725	-0.0840413	-0.320346	-0.326538
SYT6	0.0262799	0.0150241	148281	0.92793	0.98163	-0.0112558	-0.0899665	-0.0953362
SYT7	0.0736505	-0.0102283	9066	0.58487	0.97553	-0.0838788	-0.193145	-0.222347
SYK	-0.0510571	-0.265335	6850	0.74669	0.0074333	-0.214278	0.0840948	-0.0817024
SLC6A20	-0.038968	-0.013316	54716	0.80291	0.92718	0.0256519	-0.0367905	-0.0477887
ATP5O	-0.484352	-0.434378	539	0	0	0.0499737
MEP1A	0.0591315	-0.0191455	4224	0.68544	0.94562	-0.0782771	0.0394042	0.0785322
TASP1	0.032567	-0.031339	55617	0.8399	0.89007	-0.0639059	-0.155804	-0.181295
PCED1A	0.0181533	0.0969241	64773	0.97356	0.68576	0.0787709	0.0288164	-0.0191872
OR51E1	0.0105761	-0.0387651	143503	0.95458	0.84459	-0.0493413	0.0285639	0.00897728
KISS1R	-0.0163568	-0.103323	84634	0.97007	0.42716	-0.0869664	-0.110959	-0.10067
PER3	-0.0792302	-0.0928468	8863	0.56706	0.48117	-0.0136166	-0.00444831	-0.00804199
FUBP3	-0.0132002	0.0364962	8939	0.90019	0.94351	0.0496963	0.0834484	0.110873
NAT14	0.0571203	0.00928468	57106	0.74121	0.98562	-0.0478356	-0.0732045	-0.0623486
ATP5L	-0.435027	-0.179973	10632	0	0.15661	0.255054
NCSTN	0.0616522	0.0608928	23385	0.7988	0.81377	-0.000759412	-0.080448	-0.0223657
SLC9A3R2	-0.0846968	0.0706308	9351	0.42192	0.86319	0.155328	0.0910215	0.152454
MCM10	-0.315592	-0.212218	55388	0	0.057437	0.103373	-0.403769	-0.499968
SCHIP1	0.0641831	0.0775229	29970	0.81029	0.73886	0.0133399	0.0662596	0.0770376
SPZ1	-0.00684381	0.0225468	84654	0.94666	0.97565	0.0293906	-0.0415649	-0.0730141
CEP104	-0.103062	-0.0395401	9731	0.36336	0.80724	0.0635218	0.0447462	0.0872551
BCORL1	0.109229	0.0330631	63035	0.38981	0.88983	-0.0761659	0.0412049	0.0164673
FAM189A2	0.081722	0.11159	9413	0.76664	0.55114	0.029868	-0.00500562	0.00179772
FAM189A1	0.0530828	-0.0298638	23359	0.7118	0.91125	-0.0829467	0.000942491	0.0336869
MARCO	0.060533	-0.00543136	8685	0.69639	0.98161	-0.0659643	-0.0757123	-0.0390552
SAP30	-0.112356	0.0664704	8819	0.25781	0.89033	0.178827	0.0927146	0.125563
TCP11L1	0.0630873	-0.0280193	55346	0.63823	0.9222	-0.0911065	0.0284673	0.0111956
TCP11L2	-0.019992	-0.092901	255394	0.95191	0.49724	-0.072909	0.128563	0.127517
ATP8B4	0.16123	0.0222199	79895	0.083946	0.89589	-0.13901	0.238279	0.263992
SLC9A3R1	0.0135455	-0.0424405	9368	0.93859	0.83038	-0.055986	-0.12047	-0.0551294
CCZ1B	-0.460757	0.0515307	221960	0	0.92226	0.512287
PALMD	-0.0116466	0.0206436	54873	0.92464	0.98149	0.0322902	-0.0563829	-0.0673865
HSFX1	-0.0349315	0.0460575	100506164	0.77449	0.92725	0.0809891
ANGPT2	-0.0114024	0.0114494	285	0.935	0.99807	0.0228518	-0.0451693	-0.0667504
DMBX1	0.0192196	0.0399298	127343	0.97854	0.92257	0.0207103	0.0242557	-0.0128895
ANGPT1	-0.0663864	0.0427174	284	0.58739	0.94691	0.109104	0.0037709	0.0200423
ANGPT4	-0.0447058	-0.0476792	51378	0.78872	0.77987	-0.00297346	0.312356	0.311568
ZFYVE21	0.0756709	0.0395891	79038	0.6729	0.88622	-0.0360819	-0.109933	-0.1214
PALM3	-0.000784005	-0.0142067	342979	0.99266	0.93893	-0.0134227	-0.242186	-0.215848
OXT	0.0224751	0.0335249	5020	0.96075	0.93924	0.0110498	0.0842146	0.0954976
DUPD1	-0.0306264	-0.0270946	338599	0.85979	0.87806	0.00353173	-0.0953762	-0.123697
BID	0.0697064	0.217087	637	0.99357	0.15957	0.147381	0.0865695	0.0797658
C1orf53	0.0943655	0.0791975	388722	0.61408	0.70531	-0.0151681	0.0349646	-0.0453081
C1orf52	0.228603	0.0411868	148423	0.0067315	0.75694	-0.187416	-0.161921	-0.103795
OR5T3	-0.103372	-0.0288974	390154	0.36015	0.85119	0.0744742	0.259616	0.211956
OR5T2	-0.0695822	0.0158782	219464	0.58885	0.99313	0.0854604	0.0307341	-0.00534632
MANSC1	-0.0708607	-0.00313069	54682	0.5936	0.94755	0.06773	-0.0945737	-0.0967956
C1orf54	0.0275893	-0.0585423	79630	0.84263	0.75935	-0.0861315	-0.132177	-0.145639
MAGEA2B	-0.00168579	-0.0290227	266740	0.99641	0.88235	-0.0273369
CEP295NL	0.0277985	-0.0376265	100653515	0.86503	0.85931	-0.0654251	0.085408	0.0312664
GPR141	0.0251289	-0.0627669	353345	0.85772	0.73111	-0.0878957	0.288962	0.259011
TRIM7	0.0753208	-0.0240818	81786	0.54221	0.93924	-0.0994025	0.24039	0.277668
GPR142	0.00275541	-0.0735429	350383	0.97017	0.64747	-0.0762983	-0.158794	-0.135562
MPZL1	0.0895329	0.0952271	9019	0.6855	0.62826	0.0056942	-0.283103	-0.275285
ATP6V0A4	0.0551071	-0.0789261	50617	0.62798	0.64558	-0.134033	-0.0720051	-0.0780735
ATP6V0A1	-0.113366	-0.0533115	535	0.30129	0.73447	0.0600541	-0.249945	-0.191104
ATP6V0A2	0.0572004	0.123511	23545	0.91686	0.51426	0.0663102	-0.148182	-0.218072
GUCA1A	0.0346483	0.0541897	2978	0.93235	0.85867	0.0195415	-0.0561164	-0.0673013
GUCA1C	-0.056982	-0.14518	9626	0.74075	0.18372	-0.088198	0.0136342	-0.0425122
GUCA1B	0.0455934	-0.109794	2979	0.67602	0.41041	-0.155388	0.0823146	0.049832
PDF	0.010228	-0.07305	64146	0.93639	0.65685	-0.0832779	-0.0929623	-0.120799
MRPS36	-0.344151	-0.289499	92259	0	0.0074333	0.0546528	-0.306256	-0.29407
EMD	0.0574745	0.0156655	2010	0.74915	0.96971	-0.041809	-0.0673447	-0.107519
AFMID	-0.0274924	-0.0547416	125061	0.89567	0.75485	-0.0272491	-0.0676781	-0.0167744
C17orf104	0.0745871	0.126943	284071	0.83284	0.4781	0.0523558
ATM	0.222151	0.435187	472	0.94592	0	0.213036	-0.041506	-0.0579426
C17orf102	0.0674666	-0.00965554	400591	0.63461	0.97421	-0.0771222
KRT78	0.0646098	-0.105189	196374	0.50557	0.45589	-0.169799	-0.0960757	-0.0964198
C17orf100	-0.0202062	-0.0554258	388327	0.9358	0.75478	-0.0352197
GPR149	-0.0299918	-0.0267732	344758	0.86443	0.87966	0.00321859	-0.0203747	0.00644496
SMPD4	0.0947603	0.252465	55627	0.96999	0.078863	0.157704	-0.0876443	-0.0292015
ADAM33	-0.12114	-0.10802	80332	0.25771	0.37612	0.0131208	-0.0331082	-0.0417526
ADAM30	-0.0519897	-0.118486	11085	0.76747	0.31646	-0.0664967	-0.214478	-0.17181
SMPD2	-0.00269884	-0.04264	6610	0.9999	0.82233	-0.0399411	0.0295416	-0.0175144
TRIM63	0.0296364	-0.0885294	84676	0.80939	0.56234	-0.118166	-0.0217377	0.0935698
PDE11A	0.034825	-0.021357	50940	0.83778	0.92895	-0.0561819	-0.00913155	-0.00905034
RPL36A-HNRNPH2	-0.176282	0.0913138	100529097	0.051913	0.82222	0.267596
OR6S1	0.0326267	-0.151958	341799	0.75066	0.16506	-0.184584	0.00538142	-0.0377571
ATP5A1	-0.708933	-0.851897	498	0	0	-0.142963
HFE2	-0.0249123	-0.116832	148738	0.93075	0.33419	-0.0919194
HYPM	0.0507588	0.0190942	25763	0.79466	0.96457	-0.0316645	0.205549	0.186586
TTC28	-0.072796	-0.091762	23331	0.61937	0.48715	-0.0189659	-0.135487	-0.139476
TTC29	0.135448	0.0953769	83894	0.3427	0.58206	-0.0400712	0.31722	0.337843
WDPCP	-0.0623373	-0.0711147	51057	0.68929	0.63737	-0.00877747	-0.0399193	0.000627772
TTC24	0.0174662	0.0827995	164118	0.98381	0.75548	0.0653333	-0.165322	-0.0953951
TTC25	0.0204975	-0.0924365	83538	0.86629	0.52463	-0.112934
TTC26	-0.0180834	0.0665014	79989	0.83997	0.84229	0.0845848	0.0339322	0.0172827
DOT1L	-0.254677	0.494957	84444	0.00087719	0.0014549	0.749633	-0.0487464	-0.102631
PATL2	0.10872	0.0576263	197135	0.44851	0.7925	-0.0510934	0.222146	0.204711
TTC22	0.107029	0.0290897	55001	0.39747	0.9094	-0.0779396	-0.193632	-0.172452
TTC23	0.00250317	-0.0697308	64927	0.97144	0.67623	-0.0722339	0.302456	0.238856
RAB6C	-0.105535	-0.141332	84084	0.35822	0.20147	-0.0357974
ETFA	0.105168	-0.351098	2108	0.10588	0	-0.456266	0.0576846	0.0867299
CT47A6	-0.0688613	0.0984063	728062	0.48901	0.74795	0.167268
PODXL2	-0.00769171	-0.0265745	50512	0.97606	0.88854	-0.0188828	-0.0149917	-0.0315942
IL6R	-0.0496914	-0.0720186	3570	0.76764	0.63458	-0.0223273	-0.0686308	-0.0400314
ENO2	-0.195018	0.0499688	2026	0.032956	0.95187	0.244987	-0.042193	-0.0145257
ENO3	0.124745	0.15478	2027	0.58836	0.31182	0.0300359	-0.205159	-0.151939
ENO4	0.0334244	-0.0934184	387712	0.77833	0.52576	-0.126843
CELF6	0.000308059	-0.0140215	60677	0.99525	0.93904	-0.0143295	-0.0315781	-0.0325266
CARF	0.0436021	0.0387409	79800	0.8664	0.91343	-0.00486129	-0.00715805	-0.0116173
TAOK2	-0.0154949	-0.0396411	9344	0.95132	0.82925	-0.0241461	-0.0548716	-0.0140573
SYCP1	-0.110353	-0.052421	6847	0.32093	0.74268	0.0579319	-0.09594	-0.0194585
MCEMP1	-0.0108988	-0.0417369	199675	0.97033	0.82282	-0.0308381	-0.142882	-0.13244
CNOT6L	-0.103068	-0.163292	246175	0.36881	0.12496	-0.0602243	-0.114153	-0.107194
TPTE2	-0.116381	0.00343746	93492	0.26558	0.95624	0.119819	-0.344153	-0.39174
LLGL2	-0.0576418	0.0148278	3993	0.67602	0.99313	0.0724696	-0.0356131	-0.0778326
SLC22A18	-0.00522487	-0.0296044	5002	0.98603	0.87774	-0.0243796	0.101991	0.0800846
LLGL1	0.0765881	0.0221709	3996	0.62815	0.94351	-0.0544171	-0.0620278	-0.0127581
SLC22A16	0.010568	0.0114401	85413	0.986	0.99722	0.000872096	0.126312	0.13067
SLC22A17	-0.0895852	-0.0911758	51310	0.48015	0.48662	-0.00159059	-0.325848	-0.330117
SLC22A14	0.0698395	0.0627765	9389	0.75314	0.79961	-0.00706308	0.0680632	0.0506264
SLC22A15	0.0409945	0.0217925	55356	0.85792	0.96314	-0.0192019	-0.19205	-0.122483
SLC22A10	0.0107778	0.0527778	387775	0.98679	0.87994	0.0419999	-0.0951604	-0.0989536
SLC22A11	0.0990024	-0.0231407	55867	0.35416	0.95231	-0.122143	-0.117902	-0.0957226
CFD	-0.122916	0.0237575	1675	0.22112	0.99974	0.146674	-0.0951555	-0.0848798
OBSCN	0.0280682	-0.0309072	84033	0.87111	0.88856	-0.0589754	0.212565	0.214867
PTK7	-0.00618171	0.0371257	5754	0.93593	0.94027	0.0433074	-0.0139059	-0.0484343
PTK6	-0.151625	-0.0791659	5753	0.1222	0.5752	0.0724592	-0.152226	-0.165072
RABGAP1	0.00370469	-0.0686218	23637	0.96924	0.68403	-0.0723265	-0.0230911	0.0350107
PCDH19	0.0308884	0.0227166	57526	0.9128	0.96383	-0.00817185	-0.0863554	-0.069221
PRKAA2	0.000972407	0.0656826	5563	0.94058	0.83449	0.0647102	-0.249689	-0.209742
SERGEF	0.0962616	0.119451	26297	0.69403	0.49359	0.0231899	-0.0175554	0.0363138
ITGB3BP	0.108501	0.0941926	23421	0.54006	0.6152	-0.0143089	0.108663	0.119472
DAGLB	-0.0305052	0.0289702	221955	0.81846	0.96903	0.0594754	-0.171364	-0.167597
RCSD1	0.16842	-0.0380666	92241	0.025983	0.94351	-0.206487	-0.128381	-0.18895
CSTL1	0.100563	0.142201	128817	0.71841	0.38367	0.0416376	-0.000616718	-0.0052669
GAL3ST1	-0.0242202	0.0316022	9514	0.84559	0.96199	0.0558224	-0.0438496	-0.0264437
GAL3ST3	-0.0256103	0.130075	89792	0.7253	0.55673	0.155686	-0.00942518	0.0224573
GAL3ST2	0.00145057	-0.0257038	64090	0.99474	0.89998	-0.0271543	0.0411118	0.0594063
GAL3ST4	-0.0450447	-0.0165113	79690	0.76897	0.91529	0.0285334	-0.229014	-0.202914
LRRC14B	-0.0467539	0.0296779	389257	0.72983	0.97215	0.0764318	-0.0183986	-0.0328735
SCARA3	0.00425041	-0.0465396	51435	0.9752	0.80824	-0.05079	0.0156951	-0.00809908
IL18RAP	-0.00228566	-0.0174316	8807	0.98944	0.92677	-0.015146	0.105988	0.0989747
IL17RD	0.055812	0.033547	54756	0.78702	0.92362	-0.022265	-0.0247113	-0.0360016
ATG16L1	-0.133532	-0.124148	55054	0.1847	0.29078	0.00938451	-0.071088	-0.0772419
ATG16L2	0.130995	0.152448	89849	0.53705	0.31337	0.021454	-0.176312	-0.165606
C3orf33	0.04189	0.046405	285315	0.88709	0.88326	0.00451498	0.210564	0.253114
C4orf51	0.111288	-0.0535487	646603	0.21892	0.84112	-0.164836	0.0841159	0.0714421
C3orf30	0.0324108	-0.0875388	152405	0.78959	0.57178	-0.11995	0.185339	0.155025
ADPGK	0.129998	0.0481382	83440	0.27538	0.81567	-0.0818596	-0.0471821	-0.00518616
C3orf36	0.0108516	-0.0030521	80111	0.97605	0.9713	-0.0139037	-0.0886041	-0.0845641
C3orf35	0.0684593	-0.00751281	339883	0.63144	0.97862	-0.0759721
MTHFS	-0.25677	0.0545802	10588	0.0034509	0.94619	0.31135	-0.0599427	-0.0947826
USH1C	-0.00341778	-0.0631275	10083	0.99519	0.71391	-0.0597097	0.203183	0.220485
NANS	-0.220003	0.504583	54187	0.0012336	0.0010194	0.724585	0.0585176	-0.00805853
C3orf38	-0.146203	-0.127717	285237	0.13054	0.27873	0.0184857	-0.486224	-0.418521
IL17REL	-0.0393869	0.150949	400935	0.60847	0.46199	0.190336	0.0240508	0.0270036
MATN1	0.0552106	-0.0931566	4146	0.60899	0.54448	-0.148367	-0.175871	-0.134198
MATN3	-0.0456915	-0.0320705	4148	0.77465	0.85184	0.0136209	-0.1216	-0.134101
MATN2	0.0681636	0.0685964	4147	0.77202	0.77619	0.000432705	-0.00308772	-0.0144894
MATN4	-0.183397	0.0484588	8785	0.044832	0.95451	0.231856	-0.0321634	0.00143636
ENDOG	-0.0927275	-0.0626345	2021	0.44559	0.68514	0.0300931	-0.180727	-0.154856
CGB1	0.0378298	0.200346	114335	0.92607	0.22891	0.162516
CES1	-0.240628	-0.193062	1066	0.0034509	0.083597	0.0475656	-0.0194246	-0.0360084
CES3	-0.146497	-0.0932834	23491	0.13509	0.47644	0.0532131	-0.0151503	0.0186938
CES2	-0.0927718	-0.0408502	8824	0.43837	0.80228	0.0519217	-0.109847	-0.125879
EBF3	-0.0703067	-0.0578423	253738	0.62631	0.72009	0.0124645	-0.0846113	-0.0448647
EBF2	0.0733315	0.00917051	64641	0.62551	0.97809	-0.064161	0.0810671	0.0985153
KBTBD11	0.0940811	0.0797379	9920	0.6175	0.70328	-0.0143431	0.0991409	0.164546
C15orf65	0.0151518	-0.0934418	145788	0.89787	0.51101	-0.108594	0.115132	0.144633
HBA1	-0.0142411	-0.06368	3039	0.96809	0.70366	-0.0494388
UCP1	-0.0923219	-0.0735201	7350	0.45327	0.61501	0.0188017	0.00341263	-0.0209604
LMNA	0.0543814	0.0784896	4000	0.86756	0.74365	0.0241082	-0.11927	-0.0706967
BDH2	-0.0483583	-0.303823	56898	0.74425	0.0014549	-0.255464	-0.223262	-0.24031
ENDOV	-0.139058	0.143178	284131	0.11468	0.58312	0.282236	-0.121245	-0.136777
MDP1	0.0491152	-0.0664532	145553	0.69302	0.72612	-0.115568	-0.228198	-0.243767
BDH1	-0.000534926	0.00211083	622	0.98508	0.97809	0.00264575	-0.0666782	-0.111677
ZNF157	0.112966	-0.00126893	7712	0.29525	0.98863	-0.114235	0.278882	0.241528
ZNF154	0.140998	0.00393721	7710	0.13849	0.96374	-0.137061	0.218024	0.207948
ZNF155	-0.00809479	0.0427698	7711	0.91971	0.92574	0.0508646	-0.28456	-0.272556
GULP1	-0.0297601	-0.0698869	51454	0.88985	0.65685	-0.0401268	0.0979498	0.115193
HLA-DMB	0.0498651	0.0618599	3109	0.86756	0.81768	0.0119948	0.0382231	0.00369463
DLL3	0.107802	0.178996	10683	0.75994	0.24426	0.0711931	-0.1113	-0.139155
DDX28	-0.94795	-0.35399	55794	0	0.0028315	0.59396	-0.388155	-0.389016
UNC13D	-0.0916936	-0.143646	201294	0.46373	0.19213	-0.0519528	-0.111454	-0.155124
CELF1	-0.0420011	0.0346911	10658	0.7469	0.95955	0.0766922	-0.234623	-0.164706
ZNF90	0.0192108	-0.0362388	7643	0.91374	0.86097	-0.0554497	0.193323	0.203737
ZNF91	-0.0266767	-0.136628	7644	0.92716	0.23102	-0.109952	-0.21975	-0.212131
ZNF92	-0.094641	-0.156924	168374	0.43665	0.14208	-0.0622831	-0.10934	-0.111879
ZNF93	0.00198904	-0.0567415	81931	0.97924	0.75683	-0.0587306	0.0831423	0.0727451
LRRC8A	0.77884	0.866093	56262	0.46643	0	0.0872529	-0.0212286	0.0503103
ZNF98	-0.187955	0.021891	148198	0.041247	0.99096	0.209846	-0.11973	-0.142105
ZNF99	-0.0936849	-0.103774	7652	0.4499	0.40425	-0.0100891	0.111283	0.141364
BAG5	-0.0912173	-0.0557567	9529	0.45379	0.72662	0.0354607	-0.0173263	0.0161306
FLVCR2	0.0326074	0.00975464	55640	0.88985	0.99341	-0.0228527	-0.0729489	-0.0683709
FBXO18	0.0946066	0.132343	84893	0.73397	0.43076	0.0377368
AFF4	0.0107719	-0.0197527	27125	0.96693	0.92469	-0.0305246	-0.0624546	-0.0641006
RAET1E	0.09237	0.021262	135250	0.49907	0.94001	-0.0711081	0.206474	0.126878
UBE2J1	-0.196825	-0.134615	51465	0.027366	0.26918	0.0622092	-0.00953687	-0.0900557
RAET1G	-0.0613567	-0.0584143	353091	0.69305	0.7194	0.00294233	0.00974817	0.03975
FKBP11	-0.054701	-0.117799	51303	0.74915	0.32057	-0.063098	-0.12796	-0.0556426
TBX21	0.0329788	0.0776791	30009	0.96583	0.764	0.0447002	-0.210701	-0.225571
FAM3A	-0.151311	0.485521	60343	0.0056349	0.0014549	0.636833	-0.00999905	-0.0057539
FBXO10	-0.0761825	0.0582195	26267	0.49032	0.90819	0.134402	0.12454	0.114121
TBX22	0.0538117	-0.0264367	50945	0.7118	0.92226	-0.0802484	-0.0461166	-0.0501326
FBXO16	-0.00400202	-0.00244062	157574	0.97578	0.96739	0.0015614	0.0948715	0.113669
TACO1	-0.418306	-0.219804	51204	0	0.055925	0.198503	-0.128515	-0.167481
ERP29	0.0317158	0.0405372	10961	0.92924	0.9137	0.00882139	0.0370653	0.00814491
FBXO15	0.103578	0.050751	201456	0.47098	0.82402	-0.0528271	0.0316837	0.0131055
MTARC1	0.126633	0.0545627	64757	0.31003	0.79036	-0.0720706
MTARC2	0.0592331	-0.00989266	54996	0.69867	0.97135	-0.0691257
PDPN	-0.0182998	0.0145698	10630	0.89652	0.99854	0.0328697	0.0982715	0.146462
ACHE	-0.00461428	0.0104191	43	0.96517	0.99743	0.0150334	-0.278165	-0.253173
SFTA3	-0.0886362	0.00409484	253970	0.44883	0.96374	0.0927311	-0.0464526	-0.0857849
SFTA2	0.0954507	0.172931	389376	0.81461	0.27197	0.0774805	-0.114165	-0.128705
PRB2	-0.0492077	-0.0412183	653247	0.75838	0.81178	0.00798949	-0.0643361	-0.0287268
EPS15L1	-0.194606	-0.129664	58513	0.029441	0.28687	0.0649426	-0.15526	-0.242018
NACA2	-0.204242	-0.118668	342538	0.023256	0.34542	0.0855738	-0.22663	-0.13149
PRB3	0.0439477	-0.0901497	5544	0.70517	0.5581	-0.134097
PROX1	0.06279	0.068479	5629	0.803	0.77987	0.00568903	0.0430411	0.0608438
PARD6G	-0.0149476	-0.0178044	84552	0.94108	0.92099	-0.00285678	-0.17589	-0.181284
C9orf163	0.0270924	-0.0137647	158055	0.89339	0.94849	-0.0408571
FAM153B	-0.11925	-0.0394267	202134	0.26069	0.80415	0.0798236	-0.124146	-0.0702628
PARD6A	0.00343895	0.0161227	50855	0.98882	0.98893	0.0126837	0.0247002	0.0224732
HNRNPUL2	-0.0106661	0.0996411	221092	0.83753	0.69764	0.110307	-0.389071	-0.407699
PLA2G6	0.0152584	0.064246	8398	0.99254	0.83218	0.0489877	-0.0749472	-0.100013
PLA2G7	0.0697931	0.0247669	7941	0.68422	0.94027	-0.0450263	-0.0506858	-0.0553627
MARCKS	0.0780374	0.0523166	4082	0.68056	0.83423	-0.0257208	-0.196249	-0.142287
PLA2G3	0.044851	-0.003743	50487	0.80103	0.97909	-0.048594	-0.0397482	-0.054933
GDPGP1	-0.081007	-0.014469	390637	0.52088	0.91266	0.066538	0.109469	0.178496
DPP9-AS1	-0.0219435	-0.0320455	100131094	0.91101	0.85931	-0.010102
ATPAF2	-0.442529	-0.238701	91647	0	0.036023	0.203829	-0.244265	-0.168075
CCDC77	0.135767	0.287609	84318	0.88752	0.028295	0.151842	-0.107703	-0.0741141
ATPAF1	0.0117006	-0.0239325	64756	0.95903	0.91232	-0.0356332	-0.188841	-0.184272
KRTAP1-4	-0.0247082	-0.0189968	728255	0.88985	0.91311	0.00571147	-0.144481	-0.152828
KRTAP1-5	0.000590007	-8.46072e-05	83895	0.98944	0.97421	-0.000674614	0.0788569	0.118051
PEX26	-0.00265558	0.104671	55670	0.87374	0.66689	0.107326	-0.349802	-0.306143
SHC3	-0.0656915	0.000291666	53358	0.62891	0.95821	0.0659831	-0.0564238	-0.0393509
OR2G3	0.0104693	0.0175991	81469	0.99015	0.9812	0.00712982	0.0738482	0.0166868
FPR1	0.0164142	0.0434975	2357	0.98904	0.91266	0.0270834	0.0788443	0.0360838
FPR2	-0.0208082	-0.00695168	2358	0.90087	0.95006	0.0138565	0.0231806	0.00147929
FPR3	-0.00620202	0.060607	2359	0.90755	0.85931	0.066809	-0.000598003	0.0434431
OR2G6	-0.0276998	-0.0213942	391211	0.87549	0.90569	0.00630564	-0.108648	-0.126556
CCDC79	0.14148	0.0626525	283847	0.23364	0.7415	-0.0788279
TMEM109	0.00918452	-0.0370267	79073	0.9594	0.85251	-0.0462112	-0.107216	-0.0974132
TMEM108	0.0935741	-0.0600231	66000	0.32881	0.79853	-0.153597	0.056422	0.0836716
HIST3H2BB	-0.0299129	-0.0503871	128312	0.87917	0.77145	-0.0204742	-0.123342	-0.11389
TMEM102	0.00689935	-0.0839863	284114	0.94727	0.58038	-0.0908857	-0.164117	-0.157621
TMEM101	-0.00611094	-0.183562	84336	0.98148	0.068056	-0.177451	-0.187364	-0.0938902
TMEM100	-0.0418541	0.0154521	55273	0.76617	0.99817	0.0573062	0.142241	0.081455
TMEM107	-0.155617	-0.0751064	84314	0.11129	0.60178	0.0805102	-0.0528978	-0.0573397
TMEM105	-0.096695	-0.15811	284186	0.4218	0.13921	-0.0614151
TMEM104	-0.182679	-0.0535617	54868	0.049969	0.72915	0.129118	-0.288247	-0.218729
VSTM1	0.150654	0.0616464	284415	0.18036	0.73578	-0.0890072	0.178202	0.15146
GHITM	-0.100838	0.0333208	27069	0.34605	0.97563	0.134159	0.114168	0.048634
SMPDL3A	0.0639638	0.0977412	10924	0.84066	0.64018	0.0337774	0.0397075	0.0657043
TRANK1	-0.0550233	-0.00574737	9881	0.70514	0.9435	0.049276	-0.157034	-0.123918
CSHL1	0.0284774	-0.123358	1444	0.79276	0.31136	-0.151836	-0.115157	-0.071433
NPPC	0.0207838	0.0352507	4880	0.97017	0.93643	0.014467	-0.0813258	-0.0803742
SPEN	-0.00640022	0.0786172	23013	0.88975	0.78886	0.0850174	0.109603	0.0309178
ZCWPW2	-0.0350604	-0.0132666	152098	0.82756	0.9281	0.0217939	-0.206298	-0.290446
ZCWPW1	-0.0357926	-0.0526914	55063	0.84386	0.75986	-0.0168989	0.0317855	0.0761413
FKBP1B	-0.105561	0.0539867	2281	0.30542	0.92826	0.159547	0.165947	0.195484
FKBP1A	-0.179643	0.0687645	2280	0.049969	0.90375	0.248408	-0.131135	-0.0996302
SPEG	0.0154467	-0.140814	10290	0.87768	0.21839	-0.15626	0.0205718	0.0109606
MANEAL	0.0611158	0.0576302	149175	0.79526	0.82645	-0.00348561	-0.00844374	-0.0460102
RAMP1	-0.127555	0.171405	10267	0.12594	0.43357	0.29896	-0.0736357	-0.0426446
SSC4D	0.0888222	-0.100729	136853	0.30894	0.51201	-0.189551	-0.150926	-0.091177
PAIP2	0.00321137	0.0135295	51247	0.98955	0.99487	0.0103182	-0.0245138	0.0329762
CGN	0.0071265	0.202538	57530	0.77767	0.23919	0.195411	-0.070012	-0.0881266
STOML1	-0.0952851	-0.107685	9399	0.43857	0.37659	-0.0123998	-0.0341997	-0.0368696
HDAC11	-0.00579005	-0.0443152	79885	0.99026	0.81401	-0.0385251	0.0243571	-0.00487802
TIMM8B	0.0269388	0.296891	26521	0.69588	0.042943	0.269952	-0.255338	-0.238146
DAXX	-0.363093	-0.0342513	1616	0	0.86843	0.328841	-0.387887	-0.353611
RASA4B	-0.232367	-0.0836404	100271927	0.0091542	0.57769	0.148726	0.0368388	0.0583141
GDA	0.111021	0.0409244	9615	0.39304	0.85757	-0.0700962	-0.00751799	-0.0226054
NT5C	-0.0155224	-0.0134166	30833	0.935	0.93643	0.00210576	-0.287012	-0.301842
ERP27	0.0781338	0.0584362	121506	0.69009	0.81218	-0.0196976	0.0128068	0.0410604
NT5E	0.00319494	-0.0127921	4907	0.99519	0.94066	-0.015987	0.00932261	-0.0294133
MAP10	0.049265	-0.048451	54627	0.71379	0.82365	-0.097716	-0.183453	-0.106596
TMEM40	-0.092799	-0.077371	55287	0.45078	0.59151	0.015428	-0.0293977	-0.0489853
RHCG	-0.0302604	-0.0376436	51458	0.87043	0.83229	-0.00738313	-0.0864248	-0.0645497
ZNF431	-0.0824247	-0.225975	170959	0.50635	0.024298	-0.143551	0.0589991	0.0908537
LGALS9C	-0.0558391	-0.196913	654346	0.74311	0.047014	-0.141074	-0.116994	-0.071897
LGALS9B	-0.22801	-0.27505	284194	0.0045403	0.0085179	-0.0470393	-0.336303	-0.357146
NKAIN4	-0.0352891	-0.137142	128414	0.87768	0.22568	-0.101853	0.0397239	-0.028176
NKAIN3	-0.0353814	-0.0612296	286183	0.85214	0.70844	-0.0258482
NKAIN2	0.0433662	0.00677776	154215	0.82591	0.99659	-0.0365885	0.13905	0.12644
NKAIN1	0.156312	0.0992065	79570	0.22435	0.53757	-0.0571059	-0.0181604	-0.0108955
MAP1A	-0.00301784	-0.0420903	4130	0.99844	0.82402	-0.0390725	0.00294585	-0.0146889
MAP1B	-0.0636193	-0.0723047	4131	0.6811	0.62979	-0.00868545	0.0205246	0.039433
IGSF9B	-0.058052	-0.039913	22997	0.70815	0.81401	0.0181389	0.0600197	0.0527046
PDCL3	-0.130536	-0.0678049	79031	0.204	0.64169	0.0627312	-0.29789	-0.239584
CORO6	-0.083611	-0.197232	84940	0.51475	0.048415	-0.113621	-0.338638	-0.402447
UNC5B	-0.0569414	-0.0364556	219699	0.71413	0.82867	0.0204859	-0.222358	-0.230246
UNC5C	0.0468956	0.000685432	8633	0.79389	0.99262	-0.0462101	0.217276	0.24476
VGF	0.104049	-0.0362288	7425	0.29276	0.9137	-0.140278	-0.0954744	-0.0658691
UNC5A	-0.0133319	0.0513359	90249	0.88505	0.90197	0.0646677	0.166852	0.170857
UNC5D	0.0529886	0.0739054	137970	0.86898	0.76451	0.0209168	0.105594	0.0884988
CCM2	-0.387798	-0.317372	83605	0	0.0028315	0.0704261	-0.0700514	-0.114829
GJD4	-0.0550728	0.0869298	219770	0.60866	0.78343	0.142003	-0.291197	-0.25089
MAP1S	0.0874258	0.0858372	55201	0.68063	0.67983	-0.00158864	-0.0274407	0.0259126
FRMD8	-0.0484616	-0.0837554	83786	0.77833	0.55884	-0.0352938	0.0762499	0.106978
ZNF430	0.00395611	-0.0536119	80264	0.97167	0.76889	-0.057568	-0.0521241	-0.0543483
IMMP1L	-0.0105207	-0.0690255	196294	0.9837	0.67342	-0.0585048	0.136925	0.120874
FRMD5	0.0782954	-0.0490474	84978	0.47098	0.8396	-0.127343	-0.0117455	-0.0321363
FRMD6	-0.0129321	0.000361042	122786	0.93639	0.97179	0.0132932	0.000459801	-0.0744275
FRMD7	0.116044	0.0272846	90167	0.32617	0.91018	-0.0887599	0.0213332	0.0049393
FRMD1	-0.0934996	0.0465506	79981	0.38546	0.9435	0.14005	0.0582872	0.0811262
PKNOX2	0.048791	0.252222	63876	0.88166	0.098496	0.203431	0.24217	0.211295
FRMD3	0.0933044	-0.0478404	257019	0.35474	0.8546	-0.141145	0.123959	0.147726
GNAQ	-0.0150403	-0.0906213	2776	0.97167	0.51647	-0.0755811	-0.320937	-0.214633
MEF2BNB-MEF2B	-0.490898	-0.341612	4207	0	0.0010194	0.149286
UBA7	-0.0644326	-0.0590974	7318	0.67377	0.71391	0.0053352	-0.0825181	-0.0622742
MED13L	0.00865108	0.0689241	23389	0.96879	0.81949	0.060273	-0.133037	-0.107468
PTCD2	-0.0653973	-0.0461867	79810	0.66031	0.78145	0.0192107	0.034732	-0.00873563
DSCR3	-0.0174924	0.0696444	10311	0.8395	0.83137	0.0871367
CSPG4	-0.0462916	0.00781353	1464	0.74669	0.97809	0.0541052	-0.302749	-0.331801
GNAL	-0.0774629	-0.0176801	2774	0.54861	0.90375	0.0597828	0.224586	0.178783
HLTF	-0.0209878	-0.0926372	6596	0.94687	0.49759	-0.0716494	0.17817	0.180244
AGFG2	0.0168841	0.0286695	3268	0.97774	0.95383	0.0117855	-0.226549	-0.185506
CYP26C1	-0.0653477	0.0250567	340665	0.61198	0.98863	0.0904044	-0.241564	-0.212305
DPF2	-0.37776	-0.22347	5977	0	0.047014	0.154291	-0.432622	-0.542612
DPF3	-0.0376365	0.114786	8110	0.68089	0.6452	0.152423	0.0529092	0.0750507
DPF1	0.00515496	0.202497	8193	0.76842	0.24018	0.197342	-0.172624	-0.163356
CRYGS	-0.0172557	-0.0587043	1427	0.95202	0.73329	-0.0414487	-0.166027	-0.173644
SIX1	-0.00771603	0.081011	6495	0.87973	0.77987	0.0887271	-0.123278	-0.152722
KRT3	0.113747	0.161375	3850	0.68356	0.29706	0.0476282	0.111919	0.175818
KRT1	0.00182099	-0.0719281	3848	0.97379	0.66038	-0.0737491	0.0516156	0.0450624
FST	0.0849623	0.0512427	10468	0.62551	0.83388	-0.0337196	-0.138939	-0.150568
KRT5	-0.0742663	-0.0906247	3852	0.60868	0.49706	-0.0163584	-0.0912255	-0.108969
KRT4	0.0679267	-0.0713177	3851	0.52745	0.71033	-0.139244	-0.0960287	-0.134831
CLEC18A	-0.0882191	-0.230671	348174	0.45208	0.023637	-0.142452	-0.0820843	-0.0269872
CRYGA	0.0267734	0.0106386	1418	0.92031	0.99341	-0.0161349	-0.210122	-0.210375
CRYGC	-0.0492766	0.0551876	1420	0.68722	0.90685	0.104464	-0.262519	-0.222497
DACT1	-0.0870421	-0.158235	51339	0.49864	0.1369	-0.0711927	0.138137	0.126443
DACT3	0.140931	0.0444755	147906	0.20182	0.82136	-0.0964551	-0.266436	-0.326193
VPS45	-0.230018	-0.128352	11311	0.0080942	0.30682	0.101666	-0.457531	-0.53882
RRNAD1	0.0512116	0.0508714	51093	0.83984	0.85931	-0.000340103	-0.120262	-0.134838
GRIK5	0.190858	0.331273	2901	0.76275	0.0078637	0.140415	-0.132789	-0.199863
BCAP29	0.0141021	0.0616846	55973	0.99113	0.84223	0.0475825	0.0224267	0.0174161
TMCC1	0.12307	-0.0308728	23023	0.18293	0.94066	-0.153943	0.0706291	0.0724132
TMCC2	0.0048529	0.0947391	9911	0.92174	0.70748	0.0898862	-0.0534087	-0.090529
ECT2L	-0.0558603	0.0506593	345930	0.64962	0.92257	0.10652	-0.393398	-0.421787
TMEM155	0.0220608	-0.0387978	132332	0.8966	0.85183	-0.0608586	0.210743	0.221535
CNPY4	-0.00861166	-0.0435171	245812	0.98225	0.81732	-0.0349055	-0.164797	-0.185833
TAS2R30	-0.0366	0.034214	259293	0.77646	0.95863	0.070814	0.0860781	0.109025
TAS2R31	0.0618239	0.0339831	259290	0.75323	0.91863	-0.0278409	0.234423	0.207728
NMNAT2	0.0679712	0.0203478	23057	0.68778	0.95429	-0.0476234	-0.0442567	-0.0153579
NAALAD2	-0.0106809	0.288012	10003	0.50014	0.061352	0.298693	0.062591	0.0634033
DNER	-0.0255258	0.0364238	92737	0.83407	0.94934	0.0619496	0.0469013	0.0654818
ALOX12B	-0.0204906	-0.0159854	242	0.90755	0.92469	0.00450521	0.0249203	0.0205346
LEKR1	0.0816766	0.0530514	389170	0.65569	0.83038	-0.0286252	0.236671	0.234522
TAS2R38	-0.0716918	-0.0679302	5726	0.61879	0.65807	0.00376162	-0.1196	-0.122861
EPB41L1	-0.05348	-0.226264	2036	0.7479	0.023637	-0.172784	-0.029665	-0.046259
PPCDC	-0.637424	-0.243506	60490	0	0.043872	0.393918	-0.276832	-0.555119
EPB41L3	-0.0636529	-0.0992121	23136	0.68955	0.44029	-0.0355592	0.00789077	0.0429789
EPB41L2	0.0725725	-0.0223935	2037	0.5699	0.94168	-0.094966	-0.068083	0.0197742
EPB41L5	-0.0318134	0.0163774	57669	0.82283	0.99839	0.0481909	-0.0836383	-0.0143494
SNTG1	0.0293422	0.0336118	54212	0.93356	0.93749	0.00426962	0.145111	0.124223
ACSS3	0.0325765	0.0222715	79611	0.90308	0.96414	-0.0103049	0.0441184	0.0850991
RUNDC3B	0.1156	0.132655	154661	0.58959	0.41135	0.0170545	0.138087	0.0550269
ACSS1	-0.00610618	-0.0246662	84532	0.98272	0.90046	-0.01856	0.076623	0.0943849
BRIP1	-0.384695	-0.727205	83990	0	0	-0.34251	-0.449938	-0.427922
UBE2K	-0.271209	-0.383981	3093	0.0012336	0	-0.112773	-0.283223	-0.325598
PLEKHM1	-0.127562	-0.102898	9842	0.21693	0.41041	0.0246649	-0.294138	-0.313275
PLEKHM2	0.053445	0.019982	23207	0.77894	0.96207	-0.0334629	-0.205668	-0.123568
PLEKHM3	-0.00220959	-0.0753193	389072	0.98603	0.6326	-0.0731097	-0.0194615	0.0269436
PROKR1	-0.0706983	-0.0959747	10887	0.63739	0.46161	-0.0252763	-0.058811	-0.0528132
VPS4B	0.0978957	-0.0120905	9525	0.38042	0.97932	-0.109986	-0.19414	-0.163089
GMEB2	-0.172148	-0.201332	26205	0.050168	0.053338	-0.0291848	-0.237292	-0.208525
GMEB1	0.00385779	-0.0402326	10691	0.9798	0.83449	-0.0440904	-0.148173	-0.13867
FAM72C	-0.174772	-0.192848	554282	0.047073	0.068573	-0.0180751
SLC43A2	0.310028	0.0333219	124935	0.00044944	0.69835	-0.276706	0.0138042	0.0277722
SLC43A1	0.24243	0.0719397	8501	0.0067315	0.57795	-0.170491	0.0211807	0.00728614
FAM162A	-0.0252544	-0.00642394	26355	0.87792	0.95006	0.0188304	-0.127079	-0.168844
CNTNAP1	-0.14816	-0.22864	8506	0.099099	0.026702	-0.0804803	-0.3424	-0.317643
GSTM3	0.0663673	0.0802087	2947	0.80125	0.72429	0.0138414	-0.305596	-0.333407
DFNA5	-0.0766297	0.0010545	1687	0.54418	0.95748	0.0776842
MAGEH1	0.0317031	-0.00310513	28986	0.88029	0.97664	-0.0348083	-0.195359	-0.19622
RRP36	-0.412646	-0.474804	88745	0	0	-0.062158	-0.187822	-0.237312
WNT3	-0.0153669	0.0311309	7473	0.89598	0.95955	0.0464978	0.0335045	0.0640235
WNT2	0.0590318	0.0676572	7472	0.82602	0.78528	0.00862549	-0.00410939	-0.00416236
WNT1	-0.0711321	-0.0735289	7471	0.62527	0.62207	-0.00239687	-0.112033	-0.107602
AGXT	0.0507523	0.0187727	189	0.79448	0.96522	-0.0319796	-0.100921	-0.10627
LATS1	0.0345975	0.0115875	9113	0.88097	0.98871	-0.02301	0.00746486	0.0246936
LRRN1	-0.0256459	0.0389589	57633	0.83119	0.94203	0.0646049	0.210063	0.219364
LOC100506388	-0.00766452	-0.0437363	100506388	0.9837	0.81637	-0.0360718
PPP1R15A	0.0251045	0.0405375	23645	0.95801	0.91681	0.0154331	-0.230274	-0.203227
GPAA1	-0.0556009	0.0142479	8733	0.68842	0.99262	0.0698488	-0.193055	-0.146059
TREML4	-0.127174	-0.0382741	285852	0.21453	0.8082	0.0888998	0.141663	0.120721
ST8SIA6	0.127571	0.0707254	338596	0.3378	0.71564	-0.0568453	-0.0667532	-0.0318355
MOGS	-0.736286	-0.488484	7841	0	0	0.247801	-0.389103	-0.465703
PDCL	-0.073406	0.508136	5082	0.027668	0	0.581542	-0.442256	-0.476162
RECK	0.022138	0.0701741	8434	0.99254	0.80447	0.0480361	0.0955104	0.101378
INSC	0.0535113	-0.0798213	387755	0.63963	0.63737	-0.133333	-0.0406174	0.0129503
TYRP1	0.0388532	0.0023908	7306	0.84253	0.99341	-0.0364624	0.00596378	0.0645352
GPRIN2	-0.0184616	-0.103278	9721	0.95932	0.42694	-0.0848169	-0.254654	-0.315667
ST8SIA3	0.14081	0.0299782	51046	0.17824	0.87967	-0.110832	0.0154704	0.0149504
GPRIN1	0.00695566	-0.102596	114787	0.93859	0.44016	-0.109551	-0.10575	-0.0395611
ROGDI	-0.0770256	-0.0290064	79641	0.56021	0.8546	0.0480192	0.0405312	0.0843921
SPDYE3	-0.260009	-0.276121	441272	0.001636	0.0088945	-0.0161117	-0.0474603	0.00173899
CDHR5	-0.0664096	0.100334	53841	0.50532	0.73499	0.166743	0.0131756	-0.00873356
INSR	-0.0366291	-0.0700309	3643	0.84697	0.65262	-0.0334018	-0.0533551	0.0302955
RUNX1T1	0.0362136	0.0164004	862	0.87905	0.9756	-0.0198131	-0.108632	-0.146193
ZNF813	0.0270643	-0.13334	126017	0.79807	0.26044	-0.160405	0.0972271	0.120647
ZNF812	-0.0676319	-0.126894	729648	0.67041	0.27402	-0.0592622
SPTBN5	-0.057085	-0.074208	51332	0.72769	0.62065	-0.017123	-0.0196578	-0.0268142
SPTBN4	0.0436351	0.213823	57731	0.92922	0.18389	0.170188	-0.110981	-0.115553
LTN1	-0.232546	-0.0154564	26046	0.010511	0.89707	0.217089	-0.188334	-0.189756
SPTBN2	0.030637	0.0713605	6712	0.96852	0.79306	0.0407234	-0.0111474	-0.0235051
SPTBN1	0.0788025	0.0780885	6711	0.72352	0.72407	-0.000714094	0.0192551	0.0386472
ZNF814	0.0422015	-0.114397	730051	0.69906	0.37609	-0.156598	0.0681922	0.0655897
KLF13	0.0281521	0.0828851	51621	0.98547	0.74559	0.0547329	-0.00071347	-0.0112499
RNF175	0.0363494	-0.0661884	285533	0.78069	0.7194	-0.102538	0.082328	0.120226
KLF11	-0.0588701	-0.145687	8462	0.73326	0.18226	-0.0868169	-0.0438599	-0.0396356
KLF10	-0.0538139	0.0302949	7071	0.68544	0.9726	0.0841088	-0.105738	-0.128061
RNF170	-0.0186271	-0.0968439	81790	0.95821	0.46928	-0.0782168	0.00565174	0.0363752
KLF16	-0.0297273	-0.218888	83855	0.90744	0.026702	-0.18916	-0.319835	-0.209983
KLF15	0.0460999	0.0263431	28999	0.83143	0.94821	-0.0197568	-0.0200857	-0.0110294
KLF14	0.0788121	0.0141859	136259	0.59182	0.96484	-0.0646262	-0.0875507	-0.0688507
TFAP2A	-0.0352495	-0.0718165	7020	0.85788	0.63998	-0.036567	0.0356646	0.077932
RBMY1B	-0.115143	0.0728372	378948	0.23775	0.86843	0.18798
TFAP2C	-0.199112	0.003489	7022	0.030904	0.94863	0.202601	-0.314256	-0.265653
TFAP2B	-0.164093	-0.123207	7021	0.081058	0.30266	0.0408857	0.0135881	0.0415932
TFAP2E	-0.082362	0.014919	339488	0.48603	0.98893	0.0972811	-0.171245	-0.17873
TFAP2D	0.0585405	0.0915385	83741	0.86444	0.67897	0.032998	-0.230054	-0.198697
RBMY1E	-0.216584	-0.299976	378950	0.0073801	0.0037123	-0.083393
MCCD1	-0.0730119	-0.141881	401250	0.62659	0.19794	-0.0688692	-0.0649737	-0.0472043
CXCL13	-0.149058	-0.0922616	10563	0.12649	0.48264	0.0567968	0.107264	0.0872048
ERBB3	-0.0319935	0.0481465	2065	0.78702	0.92062	0.0801401	-0.161256	-0.117788
GBE1	0.0366267	0.125301	2632	0.99501	0.52576	0.0886744	-0.0594137	-0.0664561
CLEC17A	-0.0334833	-0.0186087	388512	0.8371	0.91266	0.0148746	0.0198212	0.0499484
OR51T1	0.0114924	9.74599e-05	401665	0.97605	0.97742	-0.011395	0.176149	0.1864
NRROS	-0.148294	-0.0461189	375387	0.12897	0.76661	0.102175	-0.0757269	-0.0939152
MFSD10	-0.0256805	0.00574666	10227	0.86442	0.97862	0.0314271	-0.00926205	-0.0428913
SLC44A2	-0.070429	0.01413	57153	0.58516	0.98982	0.0845589	-0.169285	-0.16041
SLC44A3	0.0187674	-0.0569194	126969	0.89944	0.76192	-0.0756869	-0.23625	-0.189636
SLC44A4	0.0606488	-0.0451328	80736	0.63028	0.84482	-0.105782	0.0284969	0.00407853
SLC44A5	0.0824344	0.00539364	204962	0.54209	0.98497	-0.0770407	0.260671	0.219654
ZBTB7C	0.0496835	-0.0291715	201501	0.73684	0.91139	-0.078855	0.0481216	0.0677171
LRCOL1	0.0092533	0.0261932	100507055	1	0.96374	0.0169399
MSI2	0.0351473	-0.203675	124540	0.7118	0.040541	-0.238823	-0.165664	-0.154281
MSI1	0.149242	-0.0379928	4440	0.069727	0.93694	-0.187235	-0.142241	-0.0907777
PCNP	-0.199362	-0.368118	57092	0.012376	0	-0.168755	-0.311271	-0.334227
PCNT	-0.263612	-0.297708	5116	0.0012336	0.0050045	-0.0340951	-0.374306	-0.350722
C1orf198	0.067699	-0.0133996	84886	0.62815	0.96577	-0.0810987	0.0335169	0.0237024
LY6K	-0.025604	0.04655	54742	0.82602	0.92257	0.0721541	-0.231055	-0.200671
PCNX	-0.0192532	-0.0742918	22990	0.95004	0.6298	-0.0550386
UTY	0.242174	0.0278278	7404	0.0023819	0.80178	-0.214346
HDAC1	0.0860586	0.0374734	3065	0.58739	0.88696	-0.0485853	-0.0809455	-0.229337
CRABP1	0.117691	-0.00212349	1381	0.26089	0.98863	-0.119815	0.133912	0.125568
SRGAP2C	-0.201605	0.0446265	653464	0.027366	0.96476	0.246232
PACRG	-0.0843009	-0.0403961	135138	0.50348	0.80709	0.0439048	0.195827	0.215405
FAM149A	0.0584078	-0.0197395	25854	0.68916	0.9435	-0.0781472	0.126136	0.111466
RPA4	0.008027	0.000285499	29935	0.98668	0.97664	-0.0077415	-0.129969	-0.102416
DNPH1	-0.00640118	-0.0770319	10591	0.99948	0.62059	-0.0706307	-0.014991	-0.0623329
ADNP2	-0.122556	-0.200424	22850	0.21562	0.048415	-0.0778681	0.0694549	0.118528
ANKFN1	0.0621177	0.0944993	162282	0.84731	0.65975	0.0323817	-0.0356664	-0.0278576
REC8	-0.0405142	-0.0374088	9985	0.81029	0.83011	0.00310544	-0.256301	-0.261869
FAM92B	-0.15193	-0.0663499	339145	0.1222	0.65267	0.0855802	-0.23352	-0.204431
NDUFS4	-0.0630978	-0.0490852	4724	0.67936	0.76745	0.0140125	-0.194484	-0.201515
NDUFS6	-0.013666	-0.045199	4726	0.95992	0.80709	-0.0315331	-0.0655173	-0.0688654
NDUFS7	-0.657139	-0.328101	374291	0	0.0037123	0.329038	-0.320762	-0.283306
COQ7	-0.579474	-0.243246	10229	0	0.041149	0.336228	-0.420364	-0.389711
COQ6	-0.440785	-0.0992039	51004	0	0.60137	0.341581	-0.222025	-0.170531
UFD1L	-0.28408	-0.29505	7353	0.0012336	0.0058296	-0.01097
COQ3	-0.558095	-0.247925	51805	0	0.035056	0.310171	-0.100361	-0.179822
DMRTC1	-0.0834039	-0.0655841	63947	0.52225	0.67051	0.0178197
HBM	-0.188883	-0.327007	3042	0.021828	0.0010194	-0.138124	-0.0370353	0.00604643
FAM198B	-0.00641859	-0.00466801	51313	0.96924	0.96208	0.00175058	-0.0646212	-0.0460224
ZRANB1	-0.0615592	-0.0849398	54764	0.69825	0.54567	-0.0233806	-0.129347	-0.050776
DMRTC2	0.0137515	0.185691	63946	0.83536	0.28518	0.17194	-0.156954	-0.178335
ITCH	0.0243895	-0.102509	83737	0.83153	0.44949	-0.126899	0.0270477	-0.0451733
TTC7B	-0.0135484	0.0131064	145567	0.92103	0.9999	0.0266548	-0.035993	-0.0152975
C7orf77	0.0548731	0.0303379	154872	0.78702	0.93442	-0.0245352
FAM132A	-0.146946	0.0682656	388581	0.12162	0.89582	0.215211
HBB	-0.0326915	-0.0125665	3043	0.83746	0.93164	0.020125	0.187186	0.157219
CHMP2B	0.0253141	-0.0555681	25978	0.86287	0.77084	-0.0808823	0.160815	0.205198
PCDHGB2	-0.0223212	-0.0762828	56103	0.935	0.61791	-0.0539616	0.0630371	0.0650128
HINT2	-0.0791393	-0.115877	84681	0.57624	0.32726	-0.0367375	-0.0323623	-0.0268015
BOK	0.0256803	0.0506569	666	0.96468	0.87893	0.0249765	-0.0582194	-0.0477781
PCDHGB7	-0.0152881	0.0899471	56099	0.82984	0.74935	0.105235	0.111298	0.144067
ERAS	0.020335	0.140571	3266	0.93606	0.46064	0.120236	0.105661	0.101399
PCDHGB5	-0.0297474	-0.0100126	56101	0.85345	0.93924	0.0197348
PCDHGB4	0.155732	0.00147673	8641	0.081557	0.9636	-0.154256	-0.117391	-0.0684179
BOC	-0.0113355	-0.135743	91653	0.99448	0.23921	-0.124407	-0.0941015	-0.0821095
RREB1	0.0637259	0.0343511	6239	0.74075	0.91599	-0.0293748	-0.31126	-0.251273
DENND2C	-0.0622434	-0.0803946	163259	0.69322	0.57925	-0.0181512	-0.231926	-0.21115
DENND2A	0.0818177	0.0263333	27147	0.59597	0.9304	-0.0554844	-0.134659	-0.148105
DENND2D	-0.0553624	0.105965	79961	0.58025	0.701	0.161328	-0.0866587	-0.0723037
GAGE1	0.118427	0.0618123	2543	0.38161	0.76575	-0.0566145
WWC2	0.00339325	-0.0418123	80014	0.98189	0.82809	-0.0452055	0.0235449	-0.0160761
RABAC1	0.0611882	0.199253	10567	0.99572	0.21637	0.138064	-0.177823	-0.234099
INPP4B	-0.0119094	-0.106286	8821	0.98728	0.40841	-0.0943762	-0.00813897	0.00350332
INPP4A	-0.044227	-0.046419	3631	0.79196	0.78547	-0.00219207	-0.169332	-0.26909
HINT3	0.120034	0.0348936	135114	0.31448	0.87347	-0.0851407	-0.0914745	-0.115602
MICAL1	0.11852	0.0321766	64780	0.31965	0.88584	-0.0863439	0.0391675	0.0858841
MICAL2	0.0369864	0.0270906	9645	0.88743	0.94934	-0.00989578	0.0491989	0.0666204
TP53AIP1	0.142735	0.132928	63970	0.39225	0.38367	-0.00980738	-0.0777302	-0.0544093
LMAN1	0.0354234	-0.0124796	3998	0.84546	0.95522	-0.047903	0.2219	0.198686
UBE2G2	-0.923805	-1.2423	7327	0	0	-0.31849	-0.40706	-0.609739
SMDT1	0.0462521	-0.0987311	91689	0.6808	0.48814	-0.144983	-0.0265769	-0.0330018
BRICD5	-0.0288956	0.0261786	283870	0.82858	0.97421	0.0550741	-0.0459184	-0.0591033
PIANP	0.0311123	0.112851	196500	0.99948	0.5961	0.0817385	0.0491661	0.0952512
ANHX	-0.182567	-0.106763	647589	0.045328	0.40425	0.0758039	-0.160188	-0.149663
ZNF362	-0.0754396	0.0690376	149076	0.48399	0.86438	0.144477	0.0268146	0.0178692
SAFB	-0.0206492	0.256376	6294	0.51643	0.11955	0.277025	-0.166327	-0.152392
GRXCR1	-0.0326556	-0.21931	389207	0.89207	0.026702	-0.186655	-0.0722649	-0.0547737
GRXCR2	0.0354153	0.00125971	643226	0.86481	0.99033	-0.0341556	-0.108701	-0.118323
ZNF366	-0.0242761	-0.0889219	167465	0.92747	0.52905	-0.0646457	-0.0945375	-0.101602
DCP2	-0.494919	-0.491411	167227	0	0	0.00350887	-0.0902304	-0.0234727
PRF1	-0.137222	-0.0652023	5551	0.17336	0.66088	0.0720195	0.00584231	-0.00379742
MGMT	0.109095	0.0904469	4255	0.52745	0.63332	-0.0186482	0.192816	0.11976
RFX8	-0.0351609	-0.122961	731220	0.87336	0.29841	-0.0878002	0.0274901	0.00678064
FAM218A	0.0216435	0.00669551	152756	0.94149	0.99733	-0.014948	-0.00113356	-0.0218761
WSB2	0.0532165	0.0137525	55884	0.77297	0.97563	-0.0394639	-0.22109	-0.144365
H2AFV	-0.000665731	-0.229092	94239	0.95716	0.021697	-0.228427	-0.0613809	0.0180925
SLC35E3	0.0194762	-0.00495152	55508	0.94108	0.96906	-0.0244277	-0.138705	-0.125334
ALDH4A1	-0.0150691	-0.0193059	8659	0.94149	0.91529	-0.0042368	-0.0557029	-0.0838661
SETSIP	-0.0842104	0.0150924	646817	0.47098	0.98899	0.0993027
ALS2CR11	0.106322	0.0641445	151254	0.48151	0.7655	-0.0421771
LHFP	0.0202332	-0.00412463	10186	0.93812	0.97135	-0.0243579
TMCO2	-0.0402748	0.0237958	127391	0.76664	0.98374	0.0640707	0.224809	0.251598
TMEM189-UBE2V1	-0.0811199	-0.0395261	387522	0.5347	0.81178	0.0415937
RNF6	0.0558779	0.151689	6049	0.95932	0.38326	0.0958108	-0.242054	-0.285239
RNF7	0.268297	0.0234385	9616	0.00044944	0.7962	-0.244858	0.00170199	0.0108472
TSSC1	-0.369889	-0.229151	7260	0	0.042418	0.140739
RNF2	-0.00960534	-0.0249522	6045	0.96924	0.89688	-0.0153468	0.0165021	0.0281276
RFX6	-0.0117918	0.0339028	222546	0.90805	0.95074	0.0456946	-0.055458	-0.0978747
H2AFJ	-0.0451075	-0.0518775	55766	0.78813	0.76036	-0.0067701	-0.2124	-0.160841
TNFRSF9	-0.0138099	-0.123481	3604	0.9837	0.30027	-0.109671	-0.0560734	-0.0864599
PRSS1	-0.0347291	0.0152941	5644	0.80626	0.99917	0.0500231	0.187243	0.211846
RHBDL2	0.186179	-0.00374193	54933	0.01892	0.9618	-0.189921	-0.0164023	-0.0120825
C20orf27	-0.0211722	0.0185312	54976	0.87792	0.99113	0.0397034	0.10016	0.102282
RFX1	-0.0480592	0.0356832	5989	0.71503	0.95863	0.0837423	-0.169336	-0.119398
SRGN	-0.0656546	-0.00303269	5552	0.63144	0.94922	0.0626219	-0.0570667	-0.0428519
LRRC69	-0.0601645	0.0329075	100130742	0.64096	0.96866	0.0930721
PPP1R27	-0.0931425	-0.335804	116729	0.33713	0.00053305	-0.242662	-0.140522	-0.0553786
CLTA	-0.189558	-0.025463	1211	0.041247	0.85384	0.164095	0.148047	0.0767257
PPP1R21	-0.0366558	-0.336101	129285	0.80683	0.00053305	-0.299445	-0.0256414	-0.0903536
CLTB	0.0715307	0.179286	1212	0.93999	0.26993	0.107756	-0.311273	-0.343984
TMEM59L	-0.024371	0.129408	25789	0.73301	0.56022	0.153779	-0.179398	-0.125462
GLIPR2	0.0215439	-0.0524319	152007	0.88801	0.78524	-0.0739758	-0.0880506	-0.118394
LRRC61	-0.0340608	-0.0504982	65999	0.85354	0.76798	-0.0164373	0.0993091	0.0499461
TNS3	0.244441	0.0609994	64759	0.0056349	0.63332	-0.183441	-0.349084	-0.263353
NGLY1	-0.087843	-0.120529	55768	0.49756	0.30169	-0.032686	-0.303737	-0.300748
ADRBK1	-0.060456	-0.067029	156	0.69916	0.66755	-0.00657301
FLG	0.00778295	-0.089785	2312	0.94019	0.53771	-0.0975679	0.139738	0.157025
DPEP3	-0.116426	-0.0731442	64180	0.28654	0.61143	0.0432816	-0.188528	-0.215621
ZFHX2	-0.0942568	-0.0192152	85446	0.42265	0.89117	0.0750415	-0.0449408	0.00769699
ACSL5	0.0680728	-0.0330528	51703	0.58885	0.90685	-0.101126	0.0775574	0.103243
C7orf34	-0.096706	-0.00472401	135927	0.3996	0.93904	0.091982
C7orf31	0.0854162	-0.0669732	136895	0.38127	0.75583	-0.152389	0.113488	0.124262
BTBD11	-7.93312e-05	0.0271547	121551	0.96999	0.96431	0.0272341	-0.167528	-0.173718
TNK1	0.0227729	0.0198111	8711	0.94885	0.9726	-0.00296188	-0.0355495	-0.0205118
RRAGB	0.0643981	0.100491	10325	0.84283	0.6262	0.0360929	-0.00567293	-0.00297161
SPATA31C2	-0.155647	-0.0973532	645961	0.10766	0.45152	0.0582936
TEX43	0.000942412	-0.0929626	389320	0.96999	0.50613	-0.093905	0.207196	0.216768
TEX40	0.0953717	0.0451093	25858	0.52919	0.85141	-0.0502624
IBA57	-0.425284	-0.142166	200205	0	0.32513	0.283118	-0.342725	-0.290924
MSANTD3-TMEFF1	0.146476	-0.070204	100526694	0.052282	0.78439	-0.21668
USP27X	0.0605764	0.122871	389856	0.89997	0.51426	0.0622942	0.175138	0.16021
PCOLCE	-0.0740872	-0.000383395	5118	0.56337	0.95437	0.0737038	-0.152117	-0.192765
EPM2A	0.0457961	0.0336119	7957	0.84386	0.92792	-0.0121842	-0.104412	-0.0454081
ISCA1	-0.544981	-0.388979	81689	0	0	0.156003	-0.181265	-0.238907
RNF103	-0.0495992	-0.0409608	7844	0.75651	0.81279	0.00863849	-0.4062	-0.386537
FAM118A	0.0115853	-0.00893327	55007	0.97021	0.95548	-0.0205185	0.256488	0.305616
MTRR	-0.686193	-0.213427	4552	0	0.10836	0.472766	0.00125919	0.0638232
LMX1A	-0.0108174	0.0614424	4009	0.88703	0.85902	0.0722599	0.111196	0.0637572
AK9	0.0302694	-0.125008	221264	0.77836	0.3016	-0.155278	0.0470069	0.0483243
ZCCHC24	-0.0637195	-0.118889	219654	0.6951	0.31182	-0.05517	0.180724	0.166541
LMX1B	-0.0580872	-0.0501308	4010	0.71198	0.76534	0.0079563	0.235343	0.251081
OR6V1	-0.0352943	0.0226103	346517	0.79448	0.98562	0.0579047	0.0625909	0.0539309
RECQL	-0.0396147	-0.0701843	5965	0.83038	0.65067	-0.0305697	0.179575	0.197182
CD300C	-0.113368	-0.201522	10871	0.27625	0.046848	-0.0881549	-0.00116126	-0.0218845
MISP	-0.120275	-0.0974948	126353	0.26154	0.44321	0.0227804	0.0101739	0.019212
MAVS	-0.0472948	-0.00921518	57506	0.7516	0.93893	0.0380796	0.159433	0.117539
SIK3	0.111384	0.288475	23387	0.97483	0.031664	0.177091	0.030729	-0.0312811
POU4F1	0.00730204	0.00268116	5457	0.99097	0.98204	-0.00462088	0.0142192	-0.0186889
PHC2	0.00535088	0.00969283	1912	0.99808	0.99839	0.00434194	-0.115414	-0.12482
DVL3	-0.0359304	-0.0940736	1857	0.859	0.48524	-0.0581433	-0.183852	-0.141054
ADIPOR1	-0.159119	-0.418321	51094	0.045328	0	-0.259202	-0.0437603	-0.0125465
CPXM1	-0.0751635	-0.125363	56265	0.60922	0.28041	-0.0501991	0.109226	0.0894818
GGT1	-0.0968833	-0.0318497	2678	0.40658	0.8405	0.0650336	-0.316868	-0.427013
KCP	-0.038487	-0.00621741	375616	0.80126	0.94684	0.0322696
PRKRIR	-0.373013	0.0791354	5612	0	0.86729	0.452149
BAIAP3	-0.0466097	-0.0444193	8938	0.77646	0.7962	0.00219042	-0.241956	-0.242084
BAIAP2	-0.188064	-0.279716	10458	0.024456	0.0074333	-0.0916512	-0.154085	-0.180627
ACTR5	-0.151261	-0.423409	79913	0.055422	0	-0.272147	-0.458401	-0.375915
XPNPEP3	-0.0513873	-0.135886	63929	0.77465	0.2297	-0.0844984	-0.0494359	-0.0850347
MALSU1	-0.684239	-0.342911	115416	0	0.0014549	0.341329	-0.33329	-0.425303
SNX5	-0.0768193	0.0358303	27131	0.51192	0.96586	0.11265	-0.144659	-0.118547
CLUAP1	-0.015932	-0.0895121	23059	0.96957	0.52615	-0.0735802	-0.0512027	-0.0683236
[truncated: 14,621 more rows]

## Sheet: S6B) Cispl_Low_enriched
Gene	Saline	Cisplatin_low	EntrezID	Saline.fdr	Cisplatin_low.fdr	diff	Depmap_all	Depmap_lymph
MAGT1	-0.0382953	0.907555	84061	0	0	0.945851	0.0626721	-0.019381
TIAL1	-0.110282	0.796182	7073	0	0	0.906464	-0.11734	-0.200537
RAB7A	0.0234653	0.755755	7879	0.0034509	0	0.732289	-0.338493	-0.397544
LAMTOR1	-0.12975	0.71215	55004	0.00087719	0	0.841901	-0.454524	-0.643266
FUS	0.133557	0.694353	2521	0.075266	0	0.560796	-0.0938213	-0.113596
TRIM64B	0.0820935	0.680917	642446	0.042072	0	0.598823
TM9SF2	0.0203363	0.597914	9375	0.049969	0	0.577577	-0.335768	-0.32805
GNG5	0.0263464	0.563384	2787	0.084626	0	0.537037	-0.254876	-0.269104
TGDS	-0.130985	0.560855	23483	0.0030852	0	0.69184	-0.0388926	-0.140313
OR10G7	0.103206	0.558174	390265	0.26685	0	0.454969	0.204626	0.190734
RRAGA	-0.0887154	0.552655	10670	0.011099	0	0.641371	-0.467372	-0.61747
CNTN5	0.151987	0.519857	53942	0.60691	0	0.36787	0.0482015	0.02708
LRRC8B	0.129239	0.519465	23507	0.49706	0	0.390225	-0.169921	-0.148686
MGAT2	-0.0416581	0.517118	4247	0.044562	0	0.558776	-0.219703	-0.335712
PDCL	-0.073406	0.508136	5082	0.027668	0	0.581542	-0.442256	-0.476162
AMOTL1	0.0343205	0.49739	154810	0.19455	0	0.463069	0.0463877	0.061607
FAM3A	-0.151311	0.485521	60343	0.0056349	0.0014549	0.636833	-0.00999905	-0.0057539
ST6GAL1	-0.0298841	0.474314	6480	0.089216	0.0010194	0.504198	0.13104	0.113835
C9orf41	-0.0993414	0.470651	138199	0.025658	0.0014549	0.569993
OR10G9	0.115205	0.470587	219870	0.61739	0	0.355381	-0.0601259	-0.0572436
SNX27	-0.0106514	0.470481	81609	0.12733	0.0010194	0.481133	-0.0513406	-0.045665
GNE	-0.142424	0.464534	10020	0.010838	0.0023901	0.606959	0.0189676	-0.0399787
CBL	-0.137174	0.457474	867	0.011412	0.0023901	0.594648	0.0229675	0.0210834
RSF1	-0.053038	0.454728	51773	0.072522	0.0014549	0.507766	0.176485	0.186004
TGIF2-C20orf24	0.0218132	0.453547	100527943	0.24936	0.0010194	0.431734
FUT4	0.128448	0.44509	2526	0.74816	0	0.316641	-0.132095	-0.126651
CANX	0.109088	0.443303	821	0.68085	0.0010194	0.334215	-0.0931836	-0.134958
TMEM133	0.0772762	0.441786	143872	0.533	0.0010194	0.36451
ADCY7	-0.164512	0.435812	113	0.0073801	0.0054176	0.600323	0.173874	0.239042
FEZ1	0.159859	0.434637	9638	0.89285	0	0.274779	0.1484	0.153036
COLCA1	0.0952715	0.431369	399948	0.65604	0.0010194	0.336098
DNAJB6	0.00976017	0.43079	10049	0.25745	0.0014549	0.42103	-0.437774	-0.449559
OR10G8	0.114584	0.429447	219869	0.73963	0.0010194	0.314864	0.00731646	0.0036661
COPS7B	0.0419458	0.427844	64708	0.40287	0.0014549	0.385898	0.158499	0.211353
TRIM49D2	-0.0873387	0.427779	729384	0.048615	0.0037123	0.515117
ARID1A	-0.128752	0.425082	8289	0.022704	0.0054176	0.553833	-0.317648	-0.350666
ING2	0.0272489	0.423097	3622	0.34795	0.0019314	0.395848	-0.0446735	-0.0448195
TRIM64	-0.0898187	0.421669	120146	0.049724	0.0050045	0.511487
CEP126	0.0972037	0.42155	57562	0.69415	0.0010194	0.324347	-0.00368641	-0.00900809
GPATCH8	0.135791	0.418034	23131	0.84856	0.0010194	0.282244	-0.208427	-0.178317
HEPHL1	0.093187	0.417485	341208	0.68842	0.0014549	0.324298	0.0829747	0.0315358
CASP1	0.0808142	0.415839	834	0.63623	0.0014549	0.335025	0.018756	0.0246783
GATAD1	-0.0198231	0.414293	57798	0.18699	0.0032649	0.434116	-0.273283	-0.351776
OR8B2	0.0965965	0.413575	26595	0.71421	0.0014549	0.316979	0.0751137	0.0312401
SLC12A2	-0.0823575	0.407967	6558	0.063328	0.0070734	0.490325	0.0969562	0.127151
PAPL	0.153777	0.407874	390928	0.94108	0.0010194	0.254098	-0.0339719	-0.046372
SRSF5	0.0712209	0.404332	6430	0.62556	0.0023901	0.333111	-0.159268	-0.25117
MTMR2	0.161575	0.402411	8898	0.97368	0.0014549	0.240836	0.065719	0.0561545
C20orf24	-0.112167	0.400977	55969	0.038535	0.0085179	0.513144
ELMOD1	0.104449	0.400889	55531	0.77465	0.0019314	0.29644	-0.102526	-0.113314
CEP295	-0.0972307	0.398511	85459	0.051913	0.0085179	0.495741	-0.298714	-0.296696
OR8G1	0.0538837	0.396916	26494	0.55651	0.0032649	0.343033
PGR	0.128215	0.395315	5241	0.88058	0.0014549	0.2671	0.0603758	0.0941746
AFF2	-0.0956495	0.395289	2334	0.05355	0.0085179	0.490939	0.136024	0.0443914
PDGFD	0.161342	0.39362	80310	0.98739	0.0014549	0.232278	0.0450539	0.0150248
EID2B	0.0976014	0.392135	126272	0.76914	0.0023901	0.294533	-0.216309	-0.129224
RHNO1	-0.0731052	0.390245	83695	0.090884	0.0085179	0.46335	-0.0504947	-0.0427284
OR8A1	0.0827086	0.385385	390275	0.73334	0.0032649	0.302677	-0.424106	-0.449739
NCOR2	0.136175	0.384865	9612	0.93606	0.0023901	0.24869	-0.151279	-0.0762281
ZC3HC1	0.137012	0.384702	51530	0.9395	0.0023901	0.24769	-0.337731	-0.356633
CEACAM4	0.165903	0.383251	1089	0.98603	0.0019314	0.217348	-0.0212585	-0.0423801
ZC3H12C	0.124049	0.382361	85463	0.89912	0.0023901	0.258312	-0.0897961	-0.136736
PSENEN	0.0588831	0.382245	55851	0.6312	0.0050045	0.323362	-0.145492	-0.114144
CCDC153	-0.0147825	0.381543	283152	0.26665	0.0082358	0.396325	-0.00173628	-0.0258848
CEACAM5	0.0901679	0.378099	1048	0.77569	0.0037123	0.287931	0.225785	0.169559
MMP1	0.161639	0.375515	4312	0.9837	0.0023901	0.213877	0.173932	0.128139
LAYN	0.0512659	0.373084	143903	0.61937	0.0070734	0.321818	-0.022194	-0.0373582
NXPE4	0.0251623	0.369993	54827	0.48399	0.0085179	0.34483	0.103038	0.163905
C11orf65	0.144713	0.369537	160140	0.98799	0.0032649	0.224824	-0.18918	-0.208148
MORF4L1	0.00801335	0.368103	10933	0.40353	0.0092905	0.360089	-0.161204	-0.289757
BIRC6	0.140491	0.368021	57448	0.98242	0.0032649	0.22753	-0.406302	-0.321562
FAM204A	0.0550382	0.366975	63877	0.65676	0.0082358	0.311937	-0.0189314	0.00429271
EID2	0.0146036	0.365994	163126	0.44024	0.0092905	0.351391	-0.163792	-0.220366
FDXACB1	0.130942	0.364656	91893	0.95992	0.0046083	0.233714	0.0486314	0.0394556
UBTFL1	0.0691433	0.364593	642623	0.72885	0.0082358	0.295449
CRYAB	0.0279439	0.363939	1410	0.51788	0.0088945	0.335995	0.0612998	0.0823032
HTR3B	0.105178	0.361752	9177	0.87788	0.0058296	0.256573	0.0830944	0.040473
KDM4E	0.0281472	0.358844	390245	0.53729	0.0099917	0.330697	0.0505637	0.0808965
EXPH5	0.119721	0.35865	23086	0.93907	0.0058296	0.23893	0.103967	0.0704878
UBAP2L	-0.0367029	0.358183	9898	0.2221	0.014949	0.394886	-0.238822	-0.192969
SIDT2	0.13573	0.35811	51092	0.98547	0.0054176	0.222379	0.149416	0.121572
LAMTOR5	-0.121552	0.356812	10542	0.043709	0.023024	0.478363	-0.0183459	-0.0355649
SIN3B	-0.0136194	0.35593	23309	0.32711	0.013799	0.36955	0.00560793	-0.117908
C11orf30	-0.0238152	0.355145	56946	0.2841	0.014949	0.37896
C11orf71	0.122631	0.354537	54494	0.95716	0.0070734	0.231906	-0.197662	-0.215642
TTC9B	0.0554338	0.354369	148014	0.69305	0.0096679	0.298935	0.141363	0.135657
PDZD3	0.0628878	0.354295	79849	0.72769	0.0088945	0.291407	-0.150168	-0.162205
OR8B4	0.111781	0.353126	283162	0.92154	0.0082358	0.241345	0.0433633	0.0587648
MSANTD4	0.104204	0.35244	84437	0.89567	0.0082358	0.248237	0.1971	0.148285
ESAM	0.0819156	0.351566	90952	0.80819	0.0085179	0.269651	0.150631	0.180066
SELT	0.141976	0.350405	51714	0.98944	0.0058296	0.208428
PPP2R1B	0.0519802	0.349332	5519	0.68919	0.010717	0.297352	0.0412097	-0.00132067
GRIA4	0.092533	0.34842	2893	0.8584	0.0085179	0.255887	0.00420594	0.00145442
HSPB2	0.0761822	0.347403	3316	0.7938	0.0099917	0.271221	-0.0682943	-0.0661883
SCGB2B2	-0.0272197	0.34728	284402	0.28543	0.020305	0.374499	0.0921306	0.120579
DIXDC1	0.114047	0.347035	85458	0.94362	0.0082358	0.232988	-0.109552	-0.0709416
SC5D	0.117021	0.346055	6309	0.95683	0.0082358	0.229034	0.0788214	0.0781372
C11orf1	0.115943	0.344962	64776	0.95471	0.0085179	0.22902	0.0553252	0.0548338
ACAT1	0.0807748	0.344871	38	0.82095	0.0099917	0.264096	0.155804	0.150778
SLC39A9	-0.006314	0.342398	55334	0.39571	0.020305	0.348712	-0.0942096	-0.247675
SLC36A4	0.0130265	0.338214	120103	0.5069	0.019969	0.325187	0.177564	0.160698
CCDC81	0.0339151	0.338161	60494	0.62822	0.016687	0.304246	-0.0190448	-0.0406919
IFNL1	0.133036	0.337902	282618	0.99254	0.0085179	0.204866	-0.0636636	-0.0624807
GMFG	0.0834619	0.337402	9535	0.84559	0.01191	0.25394	-0.0490445	-0.0323515
LOC403312	0.047266	0.337296	403312	0.69729	0.014949	0.29003
MSL3	-0.0922501	0.33487	10943	0.097066	0.03383	0.42712	-0.203811	-0.248061
C19orf54	0.00234264	0.334555	284325	0.45731	0.022411	0.332213	0.0778755	0.0453603
OR10S1	0.0902408	0.333255	219873	0.88597	0.012663	0.243014	0.15474	0.118082
VSTM5	0.102818	0.330432	387804	0.93999	0.012663	0.227614	-0.206867	-0.189285
TRIM48	-0.0622684	0.329788	79097	0.17809	0.032991	0.392057	-0.277279	-0.317481
C11orf53	0.119073	0.328971	341032	0.98838	0.011116	0.209899	0.00744263	-0.0204502
CHD2	-0.139505	0.327895	1106	0.038278	0.047603	0.4674	-0.0389953	0.0280108
IFNL2	-0.0645066	0.325287	282616	0.17648	0.03472	0.389793	0.160927	0.194616
PAPOLG	0.102547	0.323181	64895	0.95312	0.014949	0.220635	0.150676	0.120827
IPO5	-0.0722216	0.323092	3843	0.15478	0.040014	0.395313	-0.407534	-0.382312
PRSS23	0.0216803	0.322599	11098	0.60573	0.023637	0.300918	0.135368	0.106804
RBM6	-0.110037	0.320017	10180	0.075797	0.049269	0.430055	-0.0929993	-0.0227651
THY1	0.0875844	0.318454	7070	0.90477	0.020305	0.230869	0.0499799	0.0778125
EIF2AK3	-0.00515597	0.318255	9451	0.45763	0.031664	0.323411	0.0322509	-0.00441307
[truncated: 159 more rows]

## Sheet: S6C) Cispl_Low_depleted
Gene	Saline	Cisplatin_low	EntrezID	Saline.fdr	Cisplatin_low.fdr	diff	Depmap_all	Depmap_lymph
[truncated: 191 more rows]

[truncated: 4 more sheets: S7A) Cispl_High_ALL, S7B) Cispl_High_enriched, S7C) Cispl_High_depleted, S8) Overlap between doses]
